# Supplementary material for: Single-cell RNA-sequencing uncovers compound kushen injection synergistically improves the efficacy of chemotherapy by modulating the tumor environment of breast cancer
Source: Front Immunol. 2022 Oct 31;13:965342. doi: 10.3389/fimmu.2022.965342 (PMC9660330; doi:10.3389/fimmu.2022.965342)
Supplement: Supplementary file 11 [file Table_4.xlsx]

## Sheet: Sheet1
Supplementary Table 4. Differential gene results between the CKI-treated and untreated MDA-MB-231 cells (generated by the DESeq2 package).
gene_id	gene_name	gene_biotype	Treated_baseMean	Untreated_baseMean	baseMean	log2FoldChange	lfcSE	pvalue	padj	Change
ENSG00000103888	CEMIP	protein_coding	450.285	6976.68	3713.48	-3.942	0.0965576	0	0	down
ENSG00000140465	CYP1A1	protein_coding	2359.8	60.711	1210.26	5.255	0.115836	0	0	up
ENSG00000165029	ABCA1	protein_coding	611.525	4771.23	2691.38	-2.953	0.0923635	3.293e-226	2.007e-222	down
ENSG00000166741	NNMT	protein_coding	494.25	2870.64	1682.44	-2.529	0.0818122	1.486e-212	6.79e-209	down
ENSG00000155254	MARVELD1	protein_coding	319.164	1436.79	877.975	-2.162	0.0736146	1.671e-192	6.111e-189	down
ENSG00000164220	F2RL2	protein_coding	855.577	78.77	467.174	3.42	0.118145	9.406e-186	2.866e-182	up
ENSG00000072310	SREBF1	protein_coding	2284.74	8662.97	5473.85	-1.914	0.0677535	7.584e-178	1.981e-174	down
ENSG00000196139	AKR1C3	protein_coding	2383.76	516.44	1450.1	2.195	0.0785322	9.717e-175	2.221e-171	up
ENSG00000086730	LAT2	protein_coding	1193.94	180.05	686.995	2.717	0.0975544	5.312e-173	1.079e-169	up
ENSG00000273703	H2BC14	protein_coding	139.655	1270.33	704.994	-3.173	0.117956	5.116e-161	9.353e-158	down
ENSG00000134363	FST	protein_coding	754.788	3666.86	2210.83	-2.267	0.0852759	1.221e-158	2.029e-155	down
ENSG00000146678	IGFBP1	protein_coding	152.869	1726.53	939.697	-3.474	0.130929	1.162e-156	1.771e-153	down
ENSG00000135114	OASL	protein_coding	184.79	1011.27	598.028	-2.44	0.0947846	6.119e-149	8.605e-146	down
ENSG00000175287	PHYHD1	protein_coding	524.615	1595.12	1059.87	-1.596	0.0644889	8.428e-137	1.101e-133	down
ENSG00000126785	RHOJ	protein_coding	39.128	428.043	233.586	-3.426	0.138766	4.497e-136	5.481e-133	down
ENSG00000233276	GPX1	protein_coding	3552.71	12274.1	7913.42	-1.778	0.0724962	9.411e-135	1.075e-131	down
ENSG00000141510	TP53	protein_coding	2310.37	7683.45	4996.91	-1.723	0.071099	1.333e-131	1.433e-128	down
ENSG00000167772	ANGPTL4	protein_coding	1613.83	144.714	879.273	3.452	0.143105	4.34e-130	4.408e-127	up
ENSG00000140682	TGFB1I1	protein_coding	650.65	1938.37	1294.51	-1.566	0.0651702	3.73e-129	3.59e-126	down
ENSG00000163584	RPL22L1	protein_coding	478.751	1537.86	1008.31	-1.674	0.0712179	7.275e-124	6.65e-121	down
ENSG00000144802	NFKBIZ	protein_coding	870.04	2515.61	1692.82	-1.522	0.065457	4.887e-121	4.255e-118	down
ENSG00000138356	AOX1	protein_coding	3767.7	1646.29	2706.99	1.188	0.0513451	5.803e-120	4.823e-117	up
ENSG00000185745	IFIT1	protein_coding	684.998	2205.96	1445.48	-1.676	0.0731752	8.042e-118	6.393e-115	down
ENSG00000101311	FERMT1	protein_coding	149.629	666.96	408.295	-2.143	0.0943105	4.77e-117	3.634e-114	down
ENSG00000092969	TGFB2	protein_coding	1961.09	7249.75	4605.42	-1.872	0.0823979	1.669e-116	1.221e-113	down
ENSG00000109107	ALDOC	protein_coding	1933.42	504.037	1218.73	1.924	0.0854503	1.14e-114	8.018e-112	up
ENSG00000026025	VIM	protein_coding	41751.5	94960.6	68356	-1.179	0.0521925	1.793e-114	1.214e-111	down
ENSG00000120833	SOCS2	protein_coding	426.592	1204.6	815.596	-1.488	0.0666863	9.491e-112	6.197e-109	down
ENSG00000170379	TCAF2	protein_coding	1016.5	249.02	632.761	2.016	0.0909396	2.057e-111	1.254e-108	up
ENSG00000204387	SNHG32	lncRNA	2063.2	5171.86	3617.53	-1.318	0.059172	2.652e-111	1.564e-108	down
ENSG00000108448	TRIM16L	transcribed_unprocessed_pseudogene	5553.37	1562.03	3557.7	1.816	0.0822841	5.334e-110	3.048e-107	up
ENSG00000272196	H2AC19	protein_coding	12705.5	38272.8	25489.1	-1.58	0.0715653	1.476e-109	8.178e-107	down
ENSG00000175061	SNHG29	lncRNA	5620.21	12206.3	8913.26	-1.113	0.0510318	6.68e-107	3.489e-104	down
ENSG00000150995	ITPR1	protein_coding	1495.72	569.617	1032.67	1.385	0.064467	9.614e-104	4.883e-101	up
ENSG00000196611	MMP1	protein_coding	3451.35	489.738	1970.55	2.796	0.130769	1.323e-103	6.537e-101	up
ENSG00000197153	H3C12	protein_coding	258.227	1829.42	1043.83	-2.804	0.132426	1.077e-101	5.182e-99	down
ENSG00000147852	VLDLR	protein_coding	2621.82	979.672	1800.74	1.411	0.0670948	1.244e-99	5.834e-97	up
ENSG00000271303	SRXN1	protein_coding	14639.2	3997.39	9318.32	1.856	0.0896987	2.736e-97	1.25e-94	up
ENSG00000147403	RPL10	protein_coding	12974.1	28571.6	20772.8	-1.132	0.0555457	9.585e-94	4.075e-91	down
ENSG00000159167	STC1	protein_coding	8156.9	3047.41	5602.15	1.41	0.069774	3.342e-92	1.389e-89	up
ENSG00000213190	MLLT11	protein_coding	708.63	190.281	449.455	1.879	0.0938922	2.767e-91	1.124e-88	up
ENSG00000276368	H2AC14	protein_coding	1801.54	6714.52	4258.03	-1.88	0.0943499	1.386e-90	5.508e-88	down
ENSG00000165185	KIAA1958	protein_coding	2296.19	955.858	1626.02	1.256	0.0628866	3.86e-90	1.502e-87	up
ENSG00000084710	EFR3B	protein_coding	420.728	39.278	230.003	3.378	0.170402	5.194e-89	1.978e-86	up
ENSG00000111335	OAS2	protein_coding	545.034	1319.11	932.072	-1.267	0.0641394	2.678e-88	9.992e-86	down
ENSG00000197903	H2BC12	protein_coding	4737.99	13445.1	9091.52	-1.492	0.0756557	4.38e-88	1.602e-85	down
ENSG00000278828	H3C10	protein_coding	1930.6	7911.89	4921.25	-2.015	0.102811	4.614e-88	1.654e-85	down
ENSG00000215440	NPEPL1	protein_coding	450.348	1326.78	888.564	-1.545	0.0788882	5.419e-87	1.905e-84	down
ENSG00000171346	KRT15	protein_coding	637.436	115.729	376.583	2.436	0.125872	2.634e-86	9.088e-84	up
ENSG00000128510	CPA4	protein_coding	9042.07	3169.81	6105.94	1.499	0.0771715	1.533e-85	5.096e-83	up
ENSG00000112984	KIF20A	protein_coding	1522.95	5437.16	3480.06	-1.818	0.0940694	2.749e-85	8.976e-83	down
ENSG00000185860	CCDC190	protein_coding	132.225	722.65	427.437	-2.425	0.126333	5.485e-85	1.759e-82	down
ENSG00000198830	HMGN2	protein_coding	5673.87	15198.2	10436	-1.41	0.0732539	5.913e-84	1.864e-81	down
ENSG00000188112	C6orf132	protein_coding	1249.18	3697.92	2473.55	-1.551	0.0807099	7.319e-84	2.268e-81	down
ENSG00000183598	H3C13	protein_coding	738.462	2846.83	1792.65	-1.927	0.100913	1.144e-83	3.486e-81	down
ENSG00000185130	H2BC13	protein_coding	607.657	2458.52	1533.09	-1.996	0.104837	2.481e-83	7.435e-81	down
ENSG00000274290	H2BC6	protein_coding	309.871	1087.66	698.765	-1.795	0.0945815	2.169e-82	6.397e-80	down
ENSG00000248323	LUCAT1	lncRNA	5543.9	1242.06	3392.98	2.135	0.113102	2.822e-82	8.19e-80	up
ENSG00000123609	NMI	protein_coding	261.119	827.783	544.451	-1.649	0.0871806	1.834e-81	5.239e-79	down
ENSG00000278175	GLIDR	lncRNA	92.495	378.34	235.418	-2.01	0.107317	7.665e-81	2.156e-78	down
ENSG00000143375	CGN	protein_coding	768.156	120.395	444.276	2.647	0.141997	4.318e-80	1.196e-77	up
ENSG00000221926	TRIM16	protein_coding	5818.35	1952.61	3885.48	1.56	0.0840884	2.214e-78	6.041e-76	up
ENSG00000136828	RALGPS1	protein_coding	785.696	254.799	520.247	1.605	0.0866268	2.595e-78	6.977e-76	up
ENSG00000065618	COL17A1	protein_coding	1100.07	365.659	732.863	1.572	0.0848264	2.807e-78	7.438e-76	up
ENSG00000205542	TMSB4X	protein_coding	41336.4	74731.5	58033.9	-0.848	0.0458727	8.145e-78	2.127e-75	stable
ENSG00000233369	GTF2IP4	transcribed_processed_pseudogene	5956.7	3088.47	4522.59	0.94	0.0509246	1.174e-77	3.024e-75	stable
ENSG00000117594	HSD11B1	protein_coding	209.302	9.622	109.462	4.344	0.236867	1.953e-77	4.958e-75	up
ENSG00000135480	KRT7	protein_coding	4498.86	12274.5	8386.7	-1.435	0.0778658	2.864e-77	7.174e-75	down
ENSG00000221955	SLC12A8	protein_coding	800.19	256.581	528.385	1.623	0.0884003	6.167e-77	1.524e-74	up
ENSG00000157657	ZNF618	protein_coding	500.939	1474.72	987.83	-1.542	0.0841054	1.151e-76	2.807e-74	down
ENSG00000170955	CAVIN3	protein_coding	1475.04	4210.52	2842.78	-1.498	0.081891	2.751e-76	6.618e-74	down
ENSG00000125968	ID1	protein_coding	434.072	1374.26	904.166	-1.646	0.0901838	3.707e-76	8.802e-74	down
ENSG00000119673	ACOT2	protein_coding	610.043	1541.24	1075.64	-1.325	0.0725235	5.485e-76	1.286e-73	down
ENSG00000088340	FER1L4	transcribed_unitary_pseudogene	610.577	124.562	367.569	2.262	0.126111	8.119e-75	1.879e-72	up
ENSG00000006007	GDE1	protein_coding	7039.37	2905.73	4972.55	1.266	0.0699553	1.419e-74	3.243e-72	up
ENSG00000163659	TIPARP	protein_coding	6444.15	3091.93	4768.04	1.051	0.0581826	1.671e-74	3.772e-72	up
ENSG00000158856	DMTN	protein_coding	235.623	705.671	470.647	-1.567	0.0868877	2.716e-74	6.055e-72	down
ENSG00000099998	GGT5	protein_coding	517.749	1470.71	994.231	-1.49	0.0830555	1.907e-73	4.201e-71	down
ENSG00000111057	KRT18	protein_coding	10845.9	23113.3	16979.6	-1.083	0.0604586	3.178e-73	6.916e-71	down
ENSG00000234741	GAS5	lncRNA	1747.9	3601.56	2674.73	-1.035	0.0577827	3.402e-73	7.318e-71	down
ENSG00000119917	IFIT3	protein_coding	1890.76	6280.46	4085.61	-1.712	0.0958992	3.942e-73	8.38e-71	down
ENSG00000167889	MGAT5B	protein_coding	180.808	691.831	436.32	-1.914	0.107758	6.639e-73	1.395e-70	down
ENSG00000166974	MAPRE2	protein_coding	3014.81	1654.85	2334.83	0.859	0.0480766	7.703e-73	1.6e-70	stable
ENSG00000204287	HLA-DRA	protein_coding	1375.35	4714.93	3045.14	-1.757	0.0990721	2.591e-72	5.322e-70	down
ENSG00000119922	IFIT2	protein_coding	904.879	3770.58	2337.73	-2.033	0.115751	1.209e-71	2.456e-69	down
ENSG00000187134	AKR1C1	protein_coding	514.272	99.606	306.939	2.343	0.134026	2.542e-71	5.108e-69	up
ENSG00000081041	CXCL2	protein_coding	50.901	580.121	315.511	-3.46	0.196146	3.131e-71	6.222e-69	down
ENSG00000174007	CEP19	protein_coding	614.754	214.338	414.546	1.504	0.085344	4.787e-71	9.411e-69	up
ENSG00000135454	B4GALNT1	protein_coding	692.421	168.739	430.58	2.009	0.115128	9.94e-71	1.933e-68	up
ENSG00000178700	DHFR2	protein_coding	531.741	161.44	346.591	1.699	0.0973168	4.342e-70	8.27e-68	up
ENSG00000226088	HHLA3-AS1	lncRNA	190.557	9.238	99.897	4.282	0.246193	5.393e-70	1.016e-67	up
ENSG00000148848	ADAM12	protein_coding	285.606	73.261	179.433	1.937	0.11184	1.343e-69	2.506e-67	up
ENSG00000172340	SUCLG2	protein_coding	1538.67	3297.2	2417.94	-1.091	0.0628485	6.031e-69	1.114e-66	down
ENSG00000155115	GTF3C6	protein_coding	440.231	1044.83	742.532	-1.234	0.0711301	6.689e-69	1.211e-66	down
ENSG00000100234	TIMP3	protein_coding	8349.16	22914.8	15632	-1.441	0.0831338	8.497e-69	1.523e-66	down
ENSG00000278463	H2AC4	protein_coding	1272.39	4887.32	3079.85	-1.917	0.111461	1.317e-68	2.338e-66	down
ENSG00000183856	IQGAP3	protein_coding	4412.55	9269.84	6841.2	-1.062	0.0613692	1.399e-68	2.46e-66	down
ENSG00000141655	TNFRSF11A	protein_coding	938.795	262.206	600.501	1.816	0.105697	2.934e-68	5.109e-66	up
ENSG00000274641	H2BC17	protein_coding	4168.07	13181	8674.56	-1.641	0.0953622	4.283e-68	7.388e-66	down
ENSG00000043143	JADE2	protein_coding	2351.68	5460.71	3906.2	-1.204	0.0698699	5.189e-68	8.867e-66	down
ENSG00000126561	STAT5A	protein_coding	325.63	1109.5	717.564	-1.747	0.10187	7.871e-68	1.332e-65	down
ENSG00000186951	PPARA	protein_coding	4727.9	2013.43	3370.67	1.22	0.0708988	8.155e-68	1.368e-65	up
ENSG00000178922	HYI	protein_coding	1838.6	4381.86	3110.23	-1.242	0.0721966	1.026e-67	1.705e-65	down
ENSG00000117399	CDC20	protein_coding	2848.9	7142.38	4995.64	-1.313	0.0766566	3.353e-67	5.523e-65	down
ENSG00000106853	PTGR1	protein_coding	3360.66	1486.1	2423.38	1.166	0.0681739	4.298e-67	7.016e-65	up
ENSG00000214049	UCA1	lncRNA	3291.78	1421.57	2356.68	1.2	0.0702167	5.936e-67	9.605e-65	up
ENSG00000184363	PKP3	protein_coding	315.204	929.302	622.253	-1.541	0.0902631	6.601e-67	1.059e-64	down
ENSG00000166851	PLK1	protein_coding	1912.93	5075.4	3494.17	-1.393	0.0817654	1.545e-66	2.456e-64	down
ENSG00000029993	HMGB3	protein_coding	1772.2	3579.4	2675.8	-1.006	0.0591455	2.326e-66	3.666e-64	down
ENSG00000196787	H2AC11	protein_coding	5550.63	16698.1	11124.4	-1.57	0.0925769	4.024e-66	6.287e-64	down
ENSG00000171408	PDE7B	protein_coding	171.211	772.319	471.765	-2.145	0.127728	4.357e-66	6.75e-64	down
ENSG00000133321	PLAAT4	protein_coding	384.304	1488.97	936.637	-1.929	0.114761	8.8e-66	1.352e-63	down
ENSG00000188707	ZBED6CL	protein_coding	961.389	2409.46	1685.43	-1.313	0.0775734	1.13e-65	1.721e-63	down
ENSG00000131389	SLC6A6	protein_coding	13870.1	5770.27	9820.2	1.253	0.0741544	1.799e-65	2.718e-63	up
ENSG00000211445	GPX3	protein_coding	7007.68	3038.49	5023.08	1.194	0.070983	6.383e-65	9.566e-63	up
ENSG00000221878	PSG7	protein_coding	1067.76	367.7	717.728	1.519	0.0906842	1.802e-64	2.678e-62	up
ENSG00000178498	DTX3	protein_coding	214.787	700.719	457.753	-1.685	0.100826	1.864e-64	2.748e-62	down
ENSG00000185215	TNFAIP2	protein_coding	2800.25	9516.1	6158.18	-1.741	0.104345	1.91e-64	2.793e-62	down
ENSG00000205220	PSMB10	protein_coding	252.605	814.04	533.322	-1.667	0.0999903	3.537e-64	5.133e-62	down
ENSG00000105974	CAV1	protein_coding	12529.8	30424.3	21477	-1.267	0.0758053	3.961e-64	5.702e-62	down
ENSG00000270882	H4C14	protein_coding	6697.53	19212.7	12955.1	-1.503	0.0900321	4.812e-64	6.874e-62	down
ENSG00000073150	PANX2	protein_coding	523.533	111.072	317.302	2.207	0.13372	5.136e-64	7.279e-62	up
ENSG00000132749	TESMIN	protein_coding	35.498	213.875	124.686	-2.558	0.15495	6.452e-64	9.074e-62	down
ENSG00000187608	ISG15	protein_coding	1557.46	3427.17	2492.32	-1.127	0.0676424	8.292e-64	1.157e-61	down
ENSG00000166997	CNPY4	protein_coding	717.778	272.901	495.34	1.38	0.0830821	2.398e-63	3.321e-61	up
ENSG00000103544	VPS35L	protein_coding	981.452	2184.95	1583.2	-1.144	0.0689584	2.583e-63	3.551e-61	down
ENSG00000215182	MUC5AC	protein_coding	15.397	188.812	102.104	-3.564	0.215219	3.33e-63	4.544e-61	down
ENSG00000110031	LPXN	protein_coding	1371.91	485.226	928.569	1.482	0.0897502	1.018e-62	1.378e-60	up
ENSG00000023909	GCLM	protein_coding	6484.3	2263.37	4373.83	1.5	0.0909718	1.258e-62	1.691e-60	up
ENSG00000112992	NNT	protein_coding	3780.28	7161.15	5470.72	-0.914	0.0554353	1.552e-62	2.072e-60	stable
ENSG00000139971	ARMH4	protein_coding	674.474	182.369	428.422	1.856	0.113275	1.585e-62	2.1e-60	up
ENSG00000214814	FER1L6	protein_coding	185.831	15.769	100.8	3.496	0.212331	1.642e-62	2.16e-60	up
ENSG00000147274	RBMX	protein_coding	4692.84	9317.98	7005.41	-0.981	0.059569	2.108e-62	2.753e-60	stable
ENSG00000182134	TDRKH	protein_coding	1844.58	774.93	1309.75	1.238	0.0752119	2.472e-62	3.206e-60	up
ENSG00000119403	PHF19	protein_coding	2352.4	5737.06	4044.73	-1.273	0.077733	1.137e-61	1.464e-59	down
ENSG00000149809	TM7SF2	protein_coding	1727.88	657.88	1192.88	1.377	0.0842344	1.714e-61	2.191e-59	up
ENSG00000131398	KCNC3	protein_coding	243.705	35.72	139.712	2.722	0.168091	2.306e-61	2.928e-59	up
ENSG00000196284	SUPT3H	protein_coding	212.227	628.747	420.487	-1.549	0.0954259	8.252e-61	1.04e-58	down
ENSG00000100600	LGMN	protein_coding	4662.39	1891.38	3276.89	1.288	0.0793493	1.184e-60	1.483e-58	up
ENSG00000177410	ZFAS1	lncRNA	1041.7	2700.2	1870.95	-1.358	0.0836911	1.251e-60	1.556e-58	down
ENSG00000112081	SRSF3	protein_coding	7203.76	13690.3	10447	-0.918	0.0566433	1.549e-60	1.914e-58	stable
ENSG00000087086	FTL	protein_coding	161339	62580.9	111960	1.351	0.0833417	1.656e-60	2.031e-58	up
ENSG00000111674	ENO2	protein_coding	9208.86	4143.18	6676.02	1.141	0.0704395	1.894e-60	2.309e-58	up
ENSG00000234155	LINC02535	lncRNA	281.547	62.21	171.878	2.143	0.134284	4.011e-60	4.856e-58	up
ENSG00000273143	DUSP5-DT	lncRNA	294.307	64.227	179.267	2.165	0.136029	7.585e-60	9.123e-58	up
ENSG00000135272	MDFIC	protein_coding	508.601	1456.06	982.331	-1.498	0.0930965	9.252e-60	1.106e-57	down
ENSG00000182261	NLRP10	protein_coding	1042.19	209.226	625.709	2.282	0.143708	1.17e-59	1.388e-57	up
ENSG00000253368	TRNP1	protein_coding	661.193	187.303	424.248	1.792	0.112353	2.603e-59	3.07e-57	up
ENSG00000143819	EPHX1	protein_coding	5560.44	2788.62	4174.53	0.986	0.0615877	3.589e-59	4.206e-57	stable
ENSG00000112186	CAP2	protein_coding	1083.09	2343.45	1713.27	-1.102	0.0689833	6.07e-59	7.068e-57	down
ENSG00000135414	GDF11	protein_coding	1605.76	662.642	1134.2	1.263	0.0791616	1.016e-58	1.176e-56	up
ENSG00000151876	FBXO4	protein_coding	60.693	241.155	150.924	-1.96	0.124071	1.162e-58	1.336e-56	down
ENSG00000198074	AKR1B10	protein_coding	484.867	12.357	248.612	5.131	0.327356	1.261e-58	1.441e-56	up
ENSG00000116793	PHTF1	protein_coding	2699.92	1560.22	2130.07	0.784	0.0491827	1.281e-58	1.454e-56	stable
ENSG00000145287	PLAC8	protein_coding	1610.44	3147.68	2379.06	-0.957	0.0601917	1.744e-58	1.968e-56	stable
ENSG00000142089	IFITM3	protein_coding	5571.09	10729.2	8150.13	-0.936	0.0589392	2.457e-58	2.756e-56	stable
ENSG00000134057	CCNB1	protein_coding	4062.56	8875.37	6468.97	-1.116	0.0707078	1.39e-57	1.549e-55	down
ENSG00000117152	RGS4	protein_coding	1020.25	478.337	749.296	1.083	0.0686556	1.513e-57	1.676e-55	up
ENSG00000120802	TMPO	protein_coding	7559.87	13719.5	10639.7	-0.852	0.054076	2.413e-57	2.658e-55	stable
ENSG00000104549	SQLE	protein_coding	4059.9	1786.76	2923.33	1.171	0.0743951	2.545e-57	2.787e-55	up
ENSG00000123739	PLA2G12A	protein_coding	2632.73	1201.97	1917.35	1.119	0.0712734	4.686e-57	5.099e-55	up
ENSG00000151715	TMEM45B	protein_coding	258.282	55.254	156.768	2.187	0.141233	6.449e-57	6.977e-55	up
ENSG00000196972	SMIM10L2B	protein_coding	291.408	60.9	176.154	2.22	0.144056	1.921e-56	2.065e-54	up
ENSG00000154493	C10orf90	protein_coding	130.239	10.29	70.265	3.589	0.230282	2.169e-56	2.319e-54	up
ENSG00000231924	PSG1	protein_coding	1775.46	643.457	1209.46	1.445	0.0926478	2.512e-56	2.67e-54	up
ENSG00000083750	RRAGB	protein_coding	301.273	751.477	526.375	-1.303	0.0836711	3.928e-56	4.151e-54	down
ENSG00000225206	MIR137HG	lncRNA	74.854	541.735	308.294	-2.811	0.181867	4.069e-56	4.275e-54	down
ENSG00000005379	TSPOAP1	protein_coding	104.138	375.714	239.926	-1.823	0.11783	4.493e-56	4.694e-54	down
ENSG00000144815	NXPE3	protein_coding	4054.19	2214.67	3134.43	0.863	0.0556391	8.603e-56	8.936e-54	stable
ENSG00000136783	NIPSNAP3A	protein_coding	578.985	1266.23	922.607	-1.117	0.0720936	1.156e-55	1.194e-53	down
ENSG00000132846	ZBED3	protein_coding	450.695	1102.27	776.48	-1.276	0.082301	1.217e-55	1.25e-53	down
ENSG00000072042	RDH11	protein_coding	9679.5	6440.97	8060.24	0.583	0.0374426	1.488e-55	1.52e-53	stable
ENSG00000158234	FAIM	protein_coding	66.682	276.43	171.556	-2.02	0.132114	2.388e-55	2.426e-53	down
ENSG00000269893	SNHG8	lncRNA	1013.03	2013.28	1513.16	-0.98	0.0635929	4.529e-55	4.575e-53	stable
ENSG00000273032	DGCR5	lncRNA	40.976	234.861	137.918	-2.486	0.163367	4.628e-55	4.649e-53	down
ENSG00000138760	SCARB2	protein_coding	9551.23	5860.35	7705.79	0.698	0.0452604	6.746e-55	6.74e-53	stable
ENSG00000181577	C6orf223	lncRNA	1320.02	632.215	976.116	1.051	0.0683589	6.996e-55	6.951e-53	up
ENSG00000162542	TMCO4	protein_coding	444.543	1070.53	757.537	-1.255	0.0815235	7.082e-55	6.999e-53	down
ENSG00000171503	ETFDH	protein_coding	1993.71	926.057	1459.88	1.094	0.0712957	1.289e-54	1.267e-52	up
ENSG00000135749	PCNX2	protein_coding	2085.54	1078.4	1581.97	0.942	0.0614039	1.319e-54	1.289e-52	stable
ENSG00000240891	PLCXD2	protein_coding	574.669	210.227	392.448	1.434	0.0935065	1.456e-54	1.416e-52	up
ENSG00000101846	STS	protein_coding	1875.61	3426.96	2651.29	-0.86	0.0562251	2.502e-54	2.408e-52	stable
ENSG00000162654	GBP4	protein_coding	160.36	505.347	332.854	-1.633	0.106984	2.531e-54	2.422e-52	down
ENSG00000188559	RALGAPA2	protein_coding	2609.79	1492.06	2050.93	0.798	0.0521783	3.022e-54	2.877e-52	stable
ENSG00000136450	SRSF1	protein_coding	6767.65	12792.7	9780.19	-0.909	0.059487	3.164e-54	2.997e-52	stable
ENSG00000112294	ALDH5A1	protein_coding	128.917	440.287	284.602	-1.744	0.114914	5.707e-54	5.378e-52	down
ENSG00000151612	ZNF827	protein_coding	716.265	1305.43	1010.85	-0.857	0.0562893	8.843e-54	8.291e-52	stable
ENSG00000101844	ATG4A	protein_coding	1330.55	662.236	996.392	0.996	0.0655521	1.2e-53	1.119e-51	stable
ENSG00000124635	H2BC11	protein_coding	3300.87	10028.2	6664.55	-1.58	0.10411	1.305e-53	1.211e-51	down
ENSG00000170421	KRT8	protein_coding	14988.7	27327	21157.8	-0.857	0.0564566	1.44e-53	1.33e-51	stable
ENSG00000091129	NRCAM	protein_coding	247.076	61.822	154.449	1.968	0.130951	1.686e-53	1.549e-51	up
ENSG00000196782	MAML3	protein_coding	602.356	246.411	424.384	1.274	0.0839161	1.846e-53	1.688e-51	up
ENSG00000111252	SH2B3	protein_coding	13215	6908.47	10061.7	0.926	0.0611244	2.62e-53	2.383e-51	stable
ENSG00000242125	SNHG3	lncRNA	1264.98	3075.06	2170.02	-1.265	0.0837144	4.939e-53	4.471e-51	down
ENSG00000197380	DACT3	protein_coding	137.986	7.882	72.934	4.037	0.26863	4.972e-53	4.478e-51	up
ENSG00000134202	GSTM3	protein_coding	4781.4	2541.76	3661.58	0.901	0.0597782	6.956e-53	6.234e-51	stable
ENSG00000140365	COMMD4	protein_coding	773.857	1565.66	1169.76	-1.005	0.0668529	1.379e-52	1.23e-50	down
ENSG00000133069	TMCC2	protein_coding	1106.11	375.938	741.024	1.533	0.102328	2.625e-52	2.33e-50	up
ENSG00000149257	SERPINH1	protein_coding	3435.41	6819.43	5127.42	-0.978	0.0652805	2.84e-52	2.508e-50	stable
ENSG00000164970	FAM219A	protein_coding	3057.14	1472.75	2264.95	1.042	0.0695474	3.027e-52	2.661e-50	up
ENSG00000120896	SORBS3	protein_coding	1055.57	2185.78	1620.67	-1.039	0.069383	3.35e-52	2.931e-50	down
ENSG00000198771	RCSD1	protein_coding	206.185	979.054	592.62	-2.212	0.14977	3.518e-52	3.063e-50	down
ENSG00000156299	TIAM1	protein_coding	1648.72	771.982	1210.35	1.081	0.0723734	5.661e-52	4.905e-50	up
ENSG00000135451	TROAP	protein_coding	768.003	1583.62	1175.81	-1.032	0.0693395	1.199e-51	1.034e-49	down
ENSG00000102317	RBM3	protein_coding	8121.99	20106.6	14114.3	-1.291	0.0870694	3.744e-51	3.213e-49	down
ENSG00000185885	IFITM1	protein_coding	418.683	1075.21	746.948	-1.343	0.0908413	6.437e-51	5.499e-49	down
ENSG00000072778	ACADVL	protein_coding	13586.2	7166.98	10376.6	0.912	0.0617864	7.544e-51	6.415e-49	stable
ENSG00000148842	CNNM2	protein_coding	2123.57	963.751	1543.66	1.127	0.076291	7.739e-51	6.551e-49	up
ENSG00000113161	HMGCR	protein_coding	10181.7	5104.11	7642.89	0.985	0.0668398	1.172e-50	9.878e-49	stable
ENSG00000136147	PHF11	protein_coding	286.345	742.665	514.505	-1.356	0.0920006	1.248e-50	1.046e-48	down
ENSG00000106211	HSPB1	protein_coding	2703.08	5512.54	4107.81	-1.016	0.0690758	1.571e-50	1.308e-48	down
ENSG00000197191	CYSRT1	protein_coding	287.607	53.878	170.742	2.37	0.16341	1.573e-50	1.308e-48	up
ENSG00000113368	LMNB1	protein_coding	2175.77	4718.23	3447	-1.104	0.0750117	1.725e-50	1.427e-48	down
ENSG00000169136	ATF5	protein_coding	401.66	1189.49	795.576	-1.541	0.104873	1.789e-50	1.474e-48	down
ENSG00000114812	VIPR1	protein_coding	792.802	2338.27	1565.53	-1.537	0.104776	2.64e-50	2.164e-48	down
ENSG00000196155	PLEKHG4	protein_coding	680.451	1823.86	1252.15	-1.403	0.0954867	2.709e-50	2.211e-48	down
ENSG00000176697	BDNF	protein_coding	664.277	1602.9	1133.59	-1.255	0.0854338	2.874e-50	2.335e-48	down
ENSG00000119943	PYROXD2	protein_coding	160.284	457.787	309.035	-1.492	0.10177	3.372e-50	2.728e-48	down
ENSG00000105649	RAB3A	protein_coding	368.055	99.674	233.865	1.853	0.12731	3.466e-50	2.792e-48	up
ENSG00000153982	GDPD1	protein_coding	299.678	88.004	193.841	1.74	0.11926	3.915e-50	3.137e-48	up
ENSG00000275221	H2AC15	protein_coding	560.684	1776.52	1168.6	-1.638	0.112	3.93e-50	3.137e-48	down
ENSG00000137491	SLCO2B1	protein_coding	176.86	2.643	89.751	5.804	0.406353	5.944e-50	4.725e-48	up
ENSG00000079156	OSBPL6	protein_coding	837.872	378.387	608.13	1.134	0.0775487	6.302e-50	4.988e-48	up
ENSG00000186281	GPAT2	protein_coding	691.216	1585.63	1138.42	-1.184	0.0810663	9.22e-50	7.266e-48	down
ENSG00000143344	RGL1	protein_coding	1202.94	523.914	863.427	1.183	0.0811953	1.47e-49	1.153e-47	up
ENSG00000244242	IFITM10	protein_coding	423.576	90.561	257.069	2.188	0.152548	1.835e-49	1.428e-47	up
ENSG00000275714	H3C1	protein_coding	1145.27	2788.14	1966.7	-1.267	0.0870312	1.832e-49	1.428e-47	down
ENSG00000274070	CASTOR2	protein_coding	4221.45	1755.95	2988.7	1.249	0.0857813	1.935e-49	1.499e-47	up
ENSG00000278677	H2AC17	protein_coding	7124.09	16562.5	11843.3	-1.202	0.0826987	2.75e-49	2.121e-47	down
ENSG00000172379	ARNT2	protein_coding	1857.48	3711.31	2784.39	-0.987	0.0679817	2.766e-49	2.125e-47	stable
ENSG00000168298	H1-4	protein_coding	6743.47	15250.5	10997	-1.163	0.0801273	3.629e-49	2.776e-47	down
ENSG00000174013	FBXO45	protein_coding	2342.41	1372.68	1857.55	0.763	0.052532	4.121e-49	3.139e-47	stable
ENSG00000138642	HERC6	protein_coding	288.627	709.839	499.233	-1.283	0.0885469	5.111e-49	3.877e-47	down
ENSG00000163898	LIPH	protein_coding	2254.34	924.303	1589.32	1.269	0.0876886	6.943e-49	5.246e-47	up
ENSG00000180573	H2AC6	protein_coding	5068.32	11208.8	8138.58	-1.131	0.0782099	7.191e-49	5.41e-47	down
ENSG00000142541	RPL13A	protein_coding	24573.8	46207.6	35390.7	-0.9	0.062305	7.702e-49	5.771e-47	stable
ENSG00000198756	COLGALT2	protein_coding	385.084	991.655	688.369	-1.346	0.0931392	9.098e-49	6.789e-47	down
ENSG00000213339	QTRT1	protein_coding	287.008	780.962	533.985	-1.42	0.098395	1.11e-48	8.252e-47	down
ENSG00000149212	SESN3	protein_coding	1628.67	491.077	1059.87	1.698	0.118858	3.884e-48	2.875e-46	up
ENSG00000139508	SLC46A3	protein_coding	585.367	249.884	417.625	1.21	0.0843905	4.116e-48	3.034e-46	up
ENSG00000023330	ALAS1	protein_coding	8317.01	3778.59	6047.8	1.124	0.078456	5.098e-48	3.743e-46	up
ENSG00000159860	TCAF2P1	transcribed_unprocessed_pseudogene	221.692	53.355	137.523	2.018	0.142612	5.32e-48	3.89e-46	up
ENSG00000134690	CDCA8	protein_coding	1836.2	3641.36	2738.78	-0.976	0.068195	5.597e-48	4.077e-46	stable
ENSG00000232956	SNHG15	lncRNA	453.876	1026.17	740.024	-1.16	0.0813616	1.363e-47	9.889e-46	down
ENSG00000120437	ACAT2	protein_coding	6432.24	3666.82	5049.53	0.801	0.0561823	1.408e-47	1.017e-45	stable
ENSG00000124193	SRSF6	protein_coding	6570.18	10356.4	8463.26	-0.65	0.0454188	1.609e-47	1.158e-45	stable
ENSG00000157216	SSBP3	protein_coding	1484.1	595.306	1039.7	1.298	0.0911095	1.622e-47	1.163e-45	up
ENSG00000182795	C1orf116	protein_coding	398.939	137.451	268.195	1.511	0.106405	2.568e-47	1.834e-45	up
ENSG00000063241	ISOC2	protein_coding	767.934	1466.6	1117.27	-0.922	0.0649398	2.686e-47	1.911e-45	stable
ENSG00000122884	P4HA1	protein_coding	8275.44	3624.01	5949.73	1.175	0.0829427	4.81e-47	3.408e-45	up
ENSG00000104522	GFUS	protein_coding	1061.04	2042.41	1551.72	-0.933	0.0659341	5.101e-47	3.601e-45	stable
ENSG00000109321	AREG	protein_coding	5036.28	2768.92	3902.6	0.853	0.0602905	6.929e-47	4.873e-45	stable
ENSG00000102393	GLA	protein_coding	3972.75	1626.05	2799.4	1.271	0.0898249	6.988e-47	4.895e-45	up
ENSG00000100300	TSPO	protein_coding	1916.94	3916.96	2916.95	-1.018	0.0720314	7.033e-47	4.908e-45	down
ENSG00000007944	MYLIP	protein_coding	353.082	809.817	581.45	-1.184	0.0837268	7.332e-47	5.097e-45	down
ENSG00000167779	IGFBP6	protein_coding	546.941	1325.95	936.443	-1.26	0.089207	9.898e-47	6.855e-45	down
ENSG00000197608	ZNF841	protein_coding	3518.17	1478.54	2498.36	1.234	0.0873745	9.98e-47	6.886e-45	up
ENSG00000197956	S100A6	protein_coding	49572.3	104671	77121.4	-1.064	0.0754557	1.079e-46	7.418e-45	down
ENSG00000115875	SRSF7	protein_coding	2227.03	3935.26	3081.15	-0.812	0.0575075	1.133e-46	7.755e-45	stable
ENSG00000116560	SFPQ	protein_coding	5493.16	9462.21	7477.69	-0.775	0.0549886	1.572e-46	1.073e-44	stable
ENSG00000188191	PRKAR1B	protein_coding	254.587	651.091	452.839	-1.336	0.0951267	3.143e-46	2.136e-44	down
ENSG00000286522	H3C2	protein_coding	9147.05	23085.3	16116.2	-1.316	0.0937288	3.222e-46	2.182e-44	down
ENSG00000141664	ZCCHC2	protein_coding	1109.64	523.485	816.562	1.071	0.076456	4.283e-46	2.889e-44	up
ENSG00000166377	ATP9B	protein_coding	547.896	1206.1	876.997	-1.123	0.080161	4.608e-46	3.097e-44	down
ENSG00000271361	HTATSF1P2	processed_pseudogene	449.85	159.781	304.816	1.47	0.105214	7.157e-46	4.793e-44	up
ENSG00000274997	H2AC12	protein_coding	2805.98	7574.36	5190.17	-1.41	0.100954	8.239e-46	5.498e-44	down
ENSG00000197635	DPP4	protein_coding	400.145	123.5	261.823	1.668	0.120272	1.649e-45	1.097e-43	up
ENSG00000021355	SERPINB1	protein_coding	3587.93	7581.74	5584.84	-1.065	0.0767492	2.575e-45	1.706e-43	down
ENSG00000145730	PAM	protein_coding	13349.5	7722.48	10536	0.78	0.0562354	3.954e-45	2.61e-43	stable
ENSG00000106976	DNM1	protein_coding	2113.78	884.435	1499.11	1.238	0.0894493	5.242e-45	3.447e-43	up
ENSG00000211584	SLC48A1	protein_coding	1307.8	506.266	907.034	1.349	0.0975031	5.789e-45	3.794e-43	up
ENSG00000184887	BTBD6	protein_coding	1177.19	2127.75	1652.47	-0.844	0.0611148	7.93e-45	5.178e-43	stable
ENSG00000125458	NT5C	protein_coding	507.747	1064.17	785.96	-1.054	0.0764373	8.821e-45	5.739e-43	down
ENSG00000163235	TGFA	protein_coding	7587.88	3655.87	5621.87	1.039	0.0753749	9.244e-45	5.993e-43	up
ENSG00000136854	STXBP1	protein_coding	5901.09	2810.15	4355.62	1.056	0.076664	1.129e-44	7.297e-43	up
ENSG00000273213	H3-2	protein_coding	240.674	629.173	434.924	-1.367	0.0991991	1.271e-44	8.182e-43	down
ENSG00000184588	PDE4B	protein_coding	58.625	267.736	163.18	-2.151	0.158721	1.299e-44	8.335e-43	down
ENSG00000029153	ARNTL2	protein_coding	3741.2	2322.54	3031.87	0.68	0.0491961	1.399e-44	8.94e-43	stable
ENSG00000221869	CEBPD	protein_coding	223.496	916.877	570.187	-1.996	0.146974	1.582e-44	1.008e-42	down
ENSG00000102996	MMP15	protein_coding	676.581	293.303	484.942	1.189	0.0865194	1.883e-44	1.195e-42	up
ENSG00000145632	PLK2	protein_coding	5260.14	11059.4	8159.75	-1.058	0.0770181	2.054e-44	1.3e-42	down
ENSG00000278705	H4C2	protein_coding	4327.76	10249.8	7288.79	-1.226	0.0892516	2.199e-44	1.387e-42	down
ENSG00000136205	TNS3	protein_coding	4670.24	9574.09	7122.17	-1.022	0.0745096	2.49e-44	1.564e-42	down
ENSG00000121064	SCPEP1	protein_coding	2253.18	1115.54	1684.36	1.001	0.0729901	2.672e-44	1.673e-42	up
ENSG00000178202	POGLUT3	protein_coding	2158.15	5700.69	3929.42	-1.379	0.100637	3.473e-44	2.167e-42	down
ENSG00000164104	HMGB2	protein_coding	2677.57	5788.87	4233.22	-1.097	0.0801488	3.757e-44	2.337e-42	down
ENSG00000203852	H3C15	protein_coding	4331.03	12786.3	8558.68	-1.534	0.11218	3.824e-44	2.37e-42	down
ENSG00000170961	HAS2	protein_coding	45.993	221.027	133.51	-2.223	0.165239	4.228e-44	2.611e-42	down
ENSG00000138772	ANXA3	protein_coding	3340.68	6756.47	5048.57	-1.002	0.0733579	4.9e-44	3.016e-42	down
ENSG00000145536	ADAMTS16	protein_coding	1655.49	833.692	1244.59	0.978	0.0715447	5.037e-44	3.09e-42	stable
ENSG00000058056	USP13	protein_coding	1442.87	2562.68	2002.78	-0.818	0.0599194	6.471e-44	3.957e-42	stable
ENSG00000175984	DENND2C	protein_coding	664.649	323.184	493.917	1.027	0.0753259	7.199e-44	4.387e-42	up
ENSG00000145569	OTULINL	protein_coding	916.853	409.285	663.069	1.147	0.0841667	9.318e-44	5.66e-42	up
ENSG00000089220	PEBP1	protein_coding	5131.2	9999.41	7565.3	-0.95	0.0697773	1.022e-43	6.186e-42	stable
ENSG00000259207	ITGB3	protein_coding	1763.47	608.261	1185.86	1.509	0.110911	1.143e-43	6.894e-42	up
ENSG00000197448	GSTK1	protein_coding	1958.93	3479.74	2719.34	-0.819	0.0601698	1.381e-43	8.307e-42	stable
ENSG00000110057	UNC93B1	protein_coding	1145.76	2287.65	1716.7	-0.985	0.0724836	1.399e-43	8.375e-42	stable
ENSG00000278970	HEIH	lncRNA	287.217	621.848	454.532	-1.098	0.0807972	1.402e-43	8.375e-42	down
ENSG00000103495	MAZ	protein_coding	3131.31	6122.96	4627.13	-0.955	0.0702567	1.426e-43	8.491e-42	stable
ENSG00000108771	DHX58	protein_coding	106.76	331.877	219.318	-1.605	0.118571	2.028e-43	1.2e-41	down
ENSG00000138678	GPAT3	protein_coding	4267.75	2401.69	3334.72	0.819	0.0603468	2.229e-43	1.315e-41	stable
ENSG00000115107	STEAP3	protein_coding	1860.01	3737.14	2798.57	-0.993	0.0733178	2.42e-43	1.423e-41	stable
ENSG00000114573	ATP6V1A	protein_coding	5471.66	3246.98	4359.32	0.744	0.0548041	2.832e-43	1.656e-41	stable
ENSG00000147650	LRP12	protein_coding	5037.15	2371.76	3704.45	1.072	0.0791402	2.836e-43	1.656e-41	up
ENSG00000179583	CIITA	protein_coding	593.38	1781.29	1187.34	-1.558	0.115198	2.882e-43	1.678e-41	down
ENSG00000176170	SPHK1	protein_coding	895.548	220.482	558.015	1.98	0.148118	3.201e-43	1.858e-41	up
ENSG00000204946	ZNF783	protein_coding	390.593	842.318	616.455	-1.094	0.080996	4.56e-43	2.639e-41	down
ENSG00000164039	BDH2	protein_coding	243.013	564.21	403.611	-1.199	0.0887637	5.111e-43	2.948e-41	down
ENSG00000019485	PRDM11	protein_coding	171.868	516.841	344.355	-1.556	0.115661	7.14e-43	4.105e-41	down
ENSG00000166881	NEMP1	protein_coding	4804.67	3258.16	4031.41	0.555	0.0408412	8.022e-43	4.598e-41	stable
ENSG00000153234	NR4A2	protein_coding	151.991	441.985	296.988	-1.51	0.112321	9.456e-43	5.402e-41	down
ENSG00000137364	TPMT	protein_coding	1554.3	693.26	1123.78	1.149	0.0854916	1.083e-42	6.167e-41	up
ENSG00000178726	THBD	protein_coding	1133.04	3638.73	2385.89	-1.651	0.123187	1.102e-42	6.26e-41	down
ENSG00000111331	OAS3	protein_coding	1114.1	2187.32	1650.7	-0.961	0.0715848	1.422e-42	8.051e-41	stable
ENSG00000165097	KDM1B	protein_coding	2758.93	1480.56	2119.75	0.886	0.066212	2.327e-42	1.309e-40	stable
ENSG00000287080	H3C3	protein_coding	8758.94	20381.6	14570.3	-1.2	0.089616	2.328e-42	1.309e-40	down
ENSG00000087586	AURKA	protein_coding	3320.85	6914.07	5117.46	-1.043	0.0780019	2.591e-42	1.453e-40	down
ENSG00000138796	HADH	protein_coding	1739.94	2962.53	2351.24	-0.758	0.0566687	3.411e-42	1.907e-40	stable
ENSG00000181472	ZBTB2	protein_coding	555.864	1048.29	802.076	-0.902	0.0677988	6.487e-42	3.616e-40	stable
ENSG00000100316	RPL3	protein_coding	18299.1	32156.2	25227.7	-0.803	0.0602828	7.445e-42	4.137e-40	stable
ENSG00000076770	MBNL3	protein_coding	117.463	609.781	363.622	-2.327	0.1783	8.661e-42	4.798e-40	down
ENSG00000162407	PLPP3	protein_coding	384.302	871.676	627.989	-1.164	0.0876204	8.867e-42	4.898e-40	down
ENSG00000127824	TUBA4A	protein_coding	3355.34	1405.65	2380.49	1.235	0.0929988	1.032e-41	5.682e-40	up
ENSG00000109576	AADAT	protein_coding	82.027	265.606	173.816	-1.661	0.125664	1.211e-41	6.648e-40	down
ENSG00000035141	FAM136A	protein_coding	1961.77	3324.99	2643.38	-0.751	0.056545	1.26e-41	6.898e-40	stable
ENSG00000166145	SPINT1	protein_coding	1227.38	469.958	848.669	1.361	0.102734	1.55e-41	8.46e-40	up
ENSG00000114268	PFKFB4	protein_coding	3100.9	1601.04	2350.97	0.94	0.071059	1.798e-41	9.786e-40	stable
ENSG00000169213	RAB3B	protein_coding	894.224	219.171	556.697	1.982	0.151837	1.984e-41	1.076e-39	up
ENSG00000052802	MSMO1	protein_coding	14879.9	5869.21	10374.5	1.32	0.0998002	2.261e-41	1.223e-39	up
ENSG00000067082	KLF6	protein_coding	8479.22	13841.5	11160.4	-0.698	0.0526646	2.479e-41	1.337e-39	stable
ENSG00000079459	FDFT1	protein_coding	12583.2	7003.82	9793.49	0.834	0.0630895	2.563e-41	1.378e-39	stable
ENSG00000070087	PFN2	protein_coding	2225.43	1115.37	1670.4	0.982	0.0744712	3.065e-41	1.643e-39	stable
ENSG00000142227	EMP3	protein_coding	3181.58	7017.12	5099.35	-1.124	0.0852091	3.253e-41	1.739e-39	down
ENSG00000153551	CMTM7	protein_coding	1522.34	2754.35	2138.35	-0.844	0.064021	3.724e-41	1.985e-39	stable
ENSG00000116299	ELAPOR1	protein_coding	311.677	75.391	193.534	2.003	0.154123	4.04e-41	2.147e-39	up
ENSG00000165996	HACD1	protein_coding	960.573	1634.45	1297.51	-0.757	0.0573838	4.646e-41	2.462e-39	stable
ENSG00000134107	BHLHE40	protein_coding	7891.73	4392.01	6141.87	0.834	0.0633942	5.513e-41	2.913e-39	stable
ENSG00000138100	TRIM54	protein_coding	147.797	14.377	81.087	3.293	0.251363	6.915e-41	3.643e-39	up
ENSG00000120800	UTP20	protein_coding	1513.58	3679.39	2596.49	-1.261	0.0959692	7.127e-41	3.744e-39	down
ENSG00000163624	CDS1	protein_coding	529.854	154.598	342.226	1.74	0.133668	1.164e-40	6.1e-39	up
ENSG00000113070	HBEGF	protein_coding	6772.19	3134.66	4953.42	1.095	0.0837315	1.481e-40	7.738e-39	up
ENSG00000170848	PSG6	protein_coding	383.289	81.462	232.375	2.181	0.169825	1.505e-40	7.842e-39	up
ENSG00000151117	TMEM86A	protein_coding	305.605	71.057	188.331	2.062	0.16044	1.984e-40	1.03e-38	up
ENSG00000103335	PIEZO1	protein_coding	4831.44	8682.85	6757.15	-0.834	0.0639953	2.824e-40	1.463e-38	stable
ENSG00000010818	HIVEP2	protein_coding	6128.72	2915.16	4521.94	1.056	0.0811355	2.96e-40	1.529e-38	up
ENSG00000115414	FN1	protein_coding	12099.2	26498.7	19299	-1.114	0.0857375	4.518e-40	2.327e-38	down
ENSG00000072682	P4HA2	protein_coding	5522.63	2717.76	4120.19	1.008	0.0777016	5.349e-40	2.747e-38	up
ENSG00000089006	SNX5	protein_coding	2541.42	4282.91	3412.16	-0.743	0.0572216	7.235e-40	3.705e-38	stable
ENSG00000163686	ABHD6	protein_coding	1147.95	594.691	871.319	0.935	0.0722889	8.688e-40	4.437e-38	stable
ENSG00000018699	TTC27	protein_coding	646.308	1215.64	930.973	-0.899	0.0695411	1.066e-39	5.431e-38	stable
ENSG00000117450	PRDX1	protein_coding	19734.2	11426.8	15580.5	0.777	0.0600729	1.132e-39	5.748e-38	stable
ENSG00000158555	GDPD5	protein_coding	1176.38	542.971	859.674	1.098	0.0850701	1.285e-39	6.505e-38	up
ENSG00000116133	DHCR24	protein_coding	32584.1	17315.7	24949.9	0.899	0.0696543	1.343e-39	6.781e-38	stable
ENSG00000189221	MAOA	protein_coding	1969.38	1033.16	1501.27	0.917	0.0710863	1.362e-39	6.862e-38	stable
ENSG00000115657	ABCB6	protein_coding	1245.32	633.086	939.201	0.961	0.0745719	1.593e-39	8.001e-38	stable
ENSG00000137309	HMGA1	protein_coding	141567	74579.4	108073	0.911	0.0706913	1.625e-39	8.138e-38	stable
ENSG00000148735	PLEKHS1	protein_coding	53.922	214.722	134.322	-1.944	0.152724	1.713e-39	8.558e-38	down
ENSG00000273542	H4C12	protein_coding	5588.09	12841.6	9214.84	-1.181	0.0916672	1.834e-39	9.136e-38	down
ENSG00000168032	ENTPD3	protein_coding	654.352	261.936	458.144	1.296	0.100567	1.873e-39	9.305e-38	up
ENSG00000010803	SCMH1	protein_coding	1207.54	1921.48	1564.51	-0.662	0.0511862	2.096e-39	1.038e-37	stable
ENSG00000041982	TNC	protein_coding	359.895	1080.75	720.323	-1.556	0.12112	2.276e-39	1.124e-37	down
ENSG00000162366	PDZK1IP1	protein_coding	13.264	137.978	75.621	-3.305	0.25767	2.429e-39	1.197e-37	down
ENSG00000198755	RPL10A	protein_coding	16993.7	25804.9	21399.3	-0.595	0.0459764	2.617e-39	1.286e-37	stable
ENSG00000070501	POLB	protein_coding	695.113	342.301	518.707	1.005	0.0783119	3.148e-39	1.543e-37	up
ENSG00000134317	GRHL1	protein_coding	193.13	47.658	120.394	1.971	0.155599	3.205e-39	1.567e-37	up
ENSG00000179104	TMTC2	protein_coding	777.248	390.517	583.883	0.976	0.0761421	3.678e-39	1.793e-37	stable
ENSG00000137198	GMPR	protein_coding	2400.64	1380.65	1890.64	0.787	0.0613248	4.305e-39	2.093e-37	stable
ENSG00000072210	ALDH3A2	protein_coding	5678.18	3015.76	4346.97	0.899	0.0702272	5.075e-39	2.461e-37	stable
ENSG00000231389	HLA-DPA1	protein_coding	845.385	2245.4	1545.39	-1.384	0.108139	5.622e-39	2.719e-37	down
ENSG00000070718	AP3M2	protein_coding	2091.51	1294.16	1692.83	0.684	0.053254	6.357e-39	3.067e-37	stable
ENSG00000130270	ATP8B3	protein_coding	387.696	762.191	574.944	-0.961	0.0753496	8.739e-39	4.205e-37	stable
ENSG00000179431	FJX1	protein_coding	745.385	1511.38	1128.38	-1.004	0.0787639	9.275e-39	4.451e-37	down
ENSG00000124762	CDKN1A	protein_coding	10418.7	4730.47	7574.59	1.121	0.0878829	9.336e-39	4.468e-37	up
ENSG00000196754	S100A2	protein_coding	264.61	782.048	523.329	-1.534	0.120604	1.275e-38	6.086e-37	down
ENSG00000232973	CYP1B1-AS1	lncRNA	306.415	100.019	203.217	1.581	0.12453	1.406e-38	6.696e-37	up
ENSG00000182179	UBA7	protein_coding	629.112	1165.64	897.378	-0.877	0.0689602	1.423e-38	6.758e-37	stable
ENSG00000101298	SNPH	protein_coding	1796.61	782.067	1289.34	1.179	0.0927311	1.552e-38	7.35e-37	up
ENSG00000179546	HTR1D	protein_coding	465.782	212.346	339.064	1.115	0.0877685	1.876e-38	8.861e-37	up
ENSG00000101213	PTK6	protein_coding	385.885	834.989	610.437	-1.096	0.0864881	2.628e-38	1.235e-36	down
ENSG00000185201	IFITM2	protein_coding	561.181	1172.67	866.926	-1.048	0.0828159	3.272e-38	1.534e-36	down
ENSG00000211450	SELENOH	protein_coding	938.198	1823.88	1381.04	-0.945	0.0746742	3.305e-38	1.545e-36	stable
ENSG00000072134	EPN2	protein_coding	3832.16	2021.46	2926.81	0.908	0.0719506	4.78e-38	2.23e-36	stable
ENSG00000173581	CCDC106	protein_coding	264.646	556.07	410.358	-1.055	0.0836274	5.483e-38	2.551e-36	down
ENSG00000161638	ITGA5	protein_coding	10501.5	5578.04	8039.75	0.899	0.0716059	1.22e-37	5.659e-36	stable
ENSG00000103202	NME4	protein_coding	655.287	1307.76	981.524	-0.982	0.0784726	1.816e-37	8.408e-36	stable
ENSG00000101187	SLCO4A1	protein_coding	578.957	1532.73	1055.85	-1.379	0.11029	2.507e-37	1.158e-35	down
ENSG00000151632	AKR1C2	protein_coding	89.405	10.345	49.875	3.021	0.243426	2.63e-37	1.211e-35	up
ENSG00000140988	RPS2	protein_coding	26358.2	44841.4	35599.8	-0.755	0.0603454	2.749e-37	1.263e-35	stable
ENSG00000149591	TAGLN	protein_coding	139.73	383.837	261.783	-1.428	0.114366	2.99e-37	1.37e-35	down
ENSG00000278637	H4C1	protein_coding	1004.26	2665.21	1834.74	-1.381	0.110627	3.084e-37	1.41e-35	down
ENSG00000196814	MVB12B	protein_coding	324.572	782.05	553.311	-1.246	0.0998669	3.342e-37	1.52e-35	down
ENSG00000233058	LINC00884	lncRNA	259.019	83.081	171.05	1.603	0.128986	3.846e-37	1.745e-35	up
ENSG00000183668	PSG9	protein_coding	2892.91	1455.38	2174.14	0.975	0.078299	3.882e-37	1.757e-35	stable
ENSG00000169855	ROBO1	protein_coding	976.702	429.283	702.993	1.165	0.0936653	5.174e-37	2.336e-35	up
ENSG00000147010	SH3KBP1	protein_coding	9531.5	5843.59	7687.55	0.696	0.0557675	6.046e-37	2.723e-35	stable
ENSG00000260630	SNAI3-AS1	lncRNA	499.854	164.029	331.941	1.572	0.126775	6.151e-37	2.763e-35	up
ENSG00000129195	PIMREG	protein_coding	837.59	1576.07	1206.83	-0.898	0.0723092	6.316e-37	2.83e-35	stable
ENSG00000223768	LINC00205	lncRNA	2190.39	1159.64	1675.02	0.903	0.0726812	6.487e-37	2.9e-35	stable
ENSG00000106541	AGR2	protein_coding	321.238	923.256	622.247	-1.49	0.120164	7.586e-37	3.383e-35	down
ENSG00000196747	H2AC13	protein_coding	1506.53	3700.01	2603.27	-1.273	0.10256	7.755e-37	3.45e-35	down
ENSG00000122966	CIT	protein_coding	4621.36	8241.33	6431.35	-0.822	0.0662355	8.325e-37	3.694e-35	stable
ENSG00000109255	NMU	protein_coding	78.004	244.75	161.377	-1.613	0.130715	1.11e-36	4.916e-35	down
ENSG00000006459	KDM7A	protein_coding	1775.33	618.661	1196.99	1.49	0.120583	1.302e-36	5.751e-35	up
ENSG00000073536	NLE1	protein_coding	603.274	1208.95	906.114	-0.986	0.0798841	1.474e-36	6.493e-35	stable
ENSG00000118523	CCN2	protein_coding	15766	8046.89	11906.5	0.955	0.077364	1.672e-36	7.35e-35	stable
ENSG00000165140	FBP1	protein_coding	752.912	1546.26	1149.59	-1.022	0.08295	2.038e-36	8.935e-35	down
ENSG00000112667	DNPH1	protein_coding	500.318	1212.76	856.538	-1.255	0.101855	2.312e-36	1.011e-34	down
ENSG00000048471	SNX29	protein_coding	1181.08	600.039	890.561	0.961	0.0780845	2.434e-36	1.062e-34	stable
ENSG00000123146	ADGRE5	protein_coding	7069.12	12049.6	9559.36	-0.758	0.0614359	2.68e-36	1.167e-34	stable
ENSG00000164142	FAM160A1	protein_coding	2369.59	1375.42	1872.51	0.773	0.0628485	3.746e-36	1.627e-34	stable
ENSG00000173376	NDNF	protein_coding	207.66	55.943	131.801	1.842	0.151703	4.367e-36	1.892e-34	up
ENSG00000133317	LGALS12	protein_coding	27.892	369.696	198.794	-3.614	0.296172	5.98e-36	2.585e-34	down
ENSG00000168497	CAVIN2	protein_coding	835.415	1900.94	1368.18	-1.166	0.0952045	6.036e-36	2.603e-34	down
ENSG00000161547	SRSF2	protein_coding	5587.29	9098.83	7343.06	-0.693	0.0563984	6.053e-36	2.604e-34	stable
ENSG00000107262	BAG1	protein_coding	1366.69	2834.4	2100.55	-1.035	0.0846363	6.232e-36	2.675e-34	down
ENSG00000117632	STMN1	protein_coding	12137.2	20284.5	16210.8	-0.73	0.0594757	6.59e-36	2.822e-34	stable
ENSG00000143222	UFC1	protein_coding	880.919	1685.05	1282.99	-0.92	0.0753286	7.853e-36	3.355e-34	stable
ENSG00000035687	ADSS2	protein_coding	1890.52	3553.78	2722.15	-0.896	0.073334	8.105e-36	3.454e-34	stable
ENSG00000168028	RPSA	protein_coding	19168.1	31100.5	25134.3	-0.688	0.0561272	9.617e-36	4.089e-34	stable
ENSG00000103591	AAGAB	protein_coding	2632.11	1516.71	2074.41	0.783	0.0641001	9.846e-36	4.177e-34	stable
ENSG00000181634	TNFSF15	protein_coding	1274.1	314.726	794.414	1.966	0.163568	1.051e-35	4.446e-34	up
ENSG00000090097	PCBP4	protein_coding	1031.87	1759.92	1395.9	-0.759	0.0620779	1.067e-35	4.504e-34	stable
ENSG00000152133	GPATCH11	protein_coding	1627.49	836.794	1232.14	0.944	0.0774406	1.069e-35	4.504e-34	stable
ENSG00000083799	CYLD	protein_coding	3437.9	2094.7	2766.3	0.704	0.0575503	1.088e-35	4.574e-34	stable
ENSG00000103253	HAGHL	protein_coding	239.342	477.09	358.216	-0.978	0.0803615	1.322e-35	5.532e-34	stable
ENSG00000231290	APCDD1L-DT	lncRNA	149.137	34.903	92.02	2.04	0.170524	1.475e-35	6.155e-34	up
ENSG00000121316	PLBD1	protein_coding	108.499	299.497	203.998	-1.435	0.117994	1.647e-35	6.86e-34	down
ENSG00000189056	RELN	protein_coding	397.82	953.976	675.898	-1.237	0.101707	1.693e-35	7.036e-34	down
ENSG00000118785	SPP1	protein_coding	104.385	11.681	58.033	3.105	0.257613	2.605e-35	1.08e-33	up
ENSG00000119402	FBXW2	protein_coding	7589.21	4998.66	6293.94	0.594	0.0486944	3.308e-35	1.368e-33	stable
ENSG00000173621	LRFN4	protein_coding	636.756	1385.4	1011.08	-1.101	0.0910878	3.689e-35	1.522e-33	down
ENSG00000130449	ZSWIM6	protein_coding	3966.37	2593.18	3279.78	0.605	0.0496727	3.958e-35	1.63e-33	stable
ENSG00000135709	KIAA0513	protein_coding	1592.33	674.165	1133.25	1.217	0.100909	5.726e-35	2.352e-33	up
ENSG00000170854	RIOX2	protein_coding	824.262	1865.43	1344.84	-1.157	0.096012	6.082e-35	2.493e-33	down
ENSG00000203666	EFCAB2	protein_coding	34.574	137.122	85.848	-1.94	0.163216	6.12e-35	2.503e-33	down
ENSG00000155367	PPM1J	protein_coding	133.951	23.009	78.48	2.472	0.209519	6.439e-35	2.628e-33	up
ENSG00000159399	HK2	protein_coding	11126.3	5619.34	8372.82	0.969	0.0804622	6.496e-35	2.645e-33	stable
ENSG00000157456	CCNB2	protein_coding	1430.5	2765.8	2098.15	-0.936	0.0778345	7.958e-35	3.226e-33	stable
ENSG00000213977	TAX1BP3	protein_coding	2538.09	4903.11	3720.6	-0.934	0.0776536	8.063e-35	3.261e-33	stable
ENSG00000169710	FASN	protein_coding	31764.7	56631.6	44198.1	-0.821	0.0681762	8.295e-35	3.348e-33	stable
ENSG00000030304	MUSK	protein_coding	104.499	384.243	244.371	-1.83	0.153767	8.624e-35	3.473e-33	down
ENSG00000159082	SYNJ1	protein_coding	1525.3	749.824	1137.56	1.007	0.0837979	8.647e-35	3.474e-33	up
ENSG00000068028	RASSF1	protein_coding	695.49	1181.71	938.602	-0.753	0.062543	1.079e-34	4.327e-33	stable
ENSG00000122862	SRGN	protein_coding	3357.23	1958.01	2657.62	0.766	0.0637352	1.242e-34	4.96e-33	stable
ENSG00000100105	PATZ1	protein_coding	281.685	685.21	483.448	-1.258	0.104859	1.253e-34	4.99e-33	down
ENSG00000198925	ATG9A	protein_coding	6049.7	3514.29	4782	0.771	0.0642744	1.584e-34	6.294e-33	stable
ENSG00000101079	NDRG3	protein_coding	6184.16	3724.28	4954.22	0.72	0.0599723	1.77e-34	7.021e-33	stable
ENSG00000196126	HLA-DRB1	protein_coding	325.199	801.397	563.298	-1.277	0.10674	1.887e-34	7.468e-33	down
ENSG00000255737	AGAP2-AS1	lncRNA	257.985	620.643	439.314	-1.24	0.103672	1.908e-34	7.533e-33	down
ENSG00000101447	FAM83D	protein_coding	1598.33	2872.57	2235.45	-0.832	0.0696301	2.217e-34	8.737e-33	stable
ENSG00000214900	LINC01588	lncRNA	1101.93	549.038	825.484	0.987	0.0827377	2.625e-34	1.032e-32	stable
ENSG00000121743	GJA3	protein_coding	600.123	286.729	443.426	1.047	0.0878287	2.633e-34	1.033e-32	up
ENSG00000239697	TNFSF12	protein_coding	310.254	732.902	521.578	-1.218	0.102137	2.975e-34	1.165e-32	down
ENSG00000163249	CCNYL1	protein_coding	1842.53	1059.79	1451.16	0.785	0.065856	3.697e-34	1.444e-32	stable
ENSG00000088726	TMEM40	protein_coding	77.15	5.946	41.548	3.56	0.300111	3.719e-34	1.45e-32	up
ENSG00000163131	CTSS	protein_coding	324.554	833.33	578.942	-1.334	0.112191	4.663e-34	1.814e-32	down
ENSG00000089157	RPLP0	protein_coding	45720.8	72714.9	59217.9	-0.659	0.055305	6.908e-34	2.681e-32	stable
ENSG00000136104	RNASEH2B	protein_coding	708.8	1453.27	1081.03	-1.018	0.0859758	7.677e-34	2.974e-32	down
ENSG00000188706	ZDHHC9	protein_coding	5263.84	2980.83	4122.34	0.807	0.0680891	8.167e-34	3.157e-32	stable
ENSG00000203814	H2BC18	protein_coding	6373.36	12666.6	9519.99	-0.974	0.0823096	8.231e-34	3.175e-32	stable
ENSG00000101000	PROCR	protein_coding	1423.37	812.888	1118.13	0.795	0.0671324	9.79e-34	3.768e-32	stable
ENSG00000196141	SPATS2L	protein_coding	4410.84	6980.88	5695.86	-0.653	0.0548631	9.91e-34	3.806e-32	stable
ENSG00000169418	NPR1	protein_coding	20.342	130.002	75.172	-2.606	0.224727	1.026e-33	3.934e-32	down
ENSG00000214357	NEURL1B	protein_coding	351.28	992.781	672.031	-1.466	0.124137	1.041e-33	3.982e-32	down
ENSG00000285427	SOD2-OT1	lncRNA	139.227	38.08	88.653	1.813	0.155142	1.187e-33	4.531e-32	up
ENSG00000259974	LINC00261	lncRNA	467.639	1011.41	739.525	-1.093	0.09263	1.239e-33	4.72e-32	down
ENSG00000272031	ANKRD34A	protein_coding	289.883	101.126	195.504	1.483	0.125876	1.406e-33	5.344e-32	up
ENSG00000178537	SLC25A20	protein_coding	773.768	357.997	565.883	1.091	0.0925842	1.413e-33	5.36e-32	up
ENSG00000070010	UFD1	protein_coding	3095.96	1805.66	2450.81	0.765	0.06481	1.647e-33	6.233e-32	stable
ENSG00000214425	LRRC37A4P	transcribed_unprocessed_pseudogene	1078.02	2081.4	1579.71	-0.933	0.0792764	1.722e-33	6.506e-32	stable
ENSG00000174428	GTF2IRD2B	protein_coding	187.435	440.251	313.843	-1.207	0.102538	1.948e-33	7.343e-32	down
ENSG00000111665	CDCA3	protein_coding	1028.61	2016.05	1522.33	-0.954	0.0812289	2.142e-33	8.058e-32	stable
ENSG00000115594	IL1R1	protein_coding	1337.68	802.924	1070.3	0.723	0.0613664	2.317e-33	8.7e-32	stable
ENSG00000180596	H2BC4	protein_coding	7769.37	15690.2	11729.8	-0.996	0.0848203	2.346e-33	8.788e-32	stable
ENSG00000166582	CENPV	protein_coding	508.283	938.165	723.224	-0.869	0.0739389	2.378e-33	8.89e-32	stable
ENSG00000226950	DANCR	lncRNA	1245.83	2224.59	1735.21	-0.822	0.0701856	4.229e-33	1.578e-31	stable
ENSG00000159403	C1R	protein_coding	244.937	586.966	415.951	-1.238	0.10585	4.428e-33	1.649e-31	down
ENSG00000197238	H4C11	protein_coding	2253.79	5714.18	3983.98	-1.314	0.112408	4.916e-33	1.827e-31	down
ENSG00000168528	SERINC2	protein_coding	7650.02	4258.17	5954.09	0.83	0.0710199	4.931e-33	1.829e-31	stable
ENSG00000214894	LINC00243	lncRNA	106.203	20.611	63.407	2.303	0.202244	6.93e-33	2.565e-31	up
ENSG00000152127	MGAT5	protein_coding	6593.6	3244.7	4919.15	1.004	0.0862799	7.76e-33	2.866e-31	up
ENSG00000162341	TPCN2	protein_coding	394.597	824.111	609.354	-1.044	0.089692	7.8e-33	2.875e-31	down
ENSG00000154473	BUB3	protein_coding	6777.71	10037.4	8407.54	-0.559	0.0474718	7.858e-33	2.891e-31	stable
ENSG00000196878	LAMB3	protein_coding	28719.9	14429.3	21574.6	0.975	0.0838524	8.948e-33	3.285e-31	stable
ENSG00000134516	DOCK2	protein_coding	487.592	1114.53	801.058	-1.171	0.100759	1.105e-32	4.049e-31	down
ENSG00000233532	LINC00460	lncRNA	127.043	28.755	77.899	2.082	0.182879	1.154e-32	4.221e-31	up
ENSG00000176209	SMIM19	protein_coding	153.875	346.546	250.21	-1.152	0.0992181	1.239e-32	4.523e-31	down
ENSG00000181035	SLC25A42	protein_coding	577.838	300.761	439.299	0.924	0.0796402	1.264e-32	4.605e-31	stable
ENSG00000223865	HLA-DPB1	protein_coding	443.182	1068.24	755.709	-1.244	0.1072	1.269e-32	4.612e-31	down
ENSG00000090447	TFAP4	protein_coding	282.706	585.928	434.317	-1.033	0.0891844	1.538e-32	5.569e-31	down
ENSG00000138061	CYP1B1	protein_coding	24162.6	10752.3	17457.4	1.145	0.0988409	1.535e-32	5.569e-31	up
ENSG00000104361	NIPAL2	protein_coding	219.283	504.079	361.681	-1.176	0.101523	1.642e-32	5.934e-31	down
ENSG00000256043	CTSO	protein_coding	146.221	518.519	332.37	-1.779	0.155121	1.837e-32	6.625e-31	down
ENSG00000158292	GPR153	protein_coding	1373.52	736.67	1055.1	0.882	0.0763083	2.267e-32	8.158e-31	stable
ENSG00000143324	XPR1	protein_coding	4372.59	2643.5	3508.04	0.714	0.0616056	2.467e-32	8.86e-31	stable
ENSG00000152229	PSTPIP2	protein_coding	160.275	377.122	268.699	-1.209	0.10485	3.191e-32	1.144e-30	down
ENSG00000147155	EBP	protein_coding	6718.36	4121.97	5420.17	0.693	0.059895	3.496e-32	1.251e-30	stable
ENSG00000124459	ZNF45	protein_coding	1578.69	854.567	1216.63	0.869	0.0755101	3.819e-32	1.364e-30	stable
ENSG00000154930	ACSS1	protein_coding	516.291	1132.15	824.22	-1.112	0.0967038	4.269e-32	1.521e-30	down
ENSG00000124467	PSG8	protein_coding	262.18	95.505	178.842	1.428	0.124298	4.885e-32	1.738e-30	up
ENSG00000104687	GSR	protein_coding	6627.05	3530.58	5078.81	0.892	0.0777725	6.045e-32	2.146e-30	stable
ENSG00000100564	PIGH	protein_coding	816.139	441.924	629.031	0.868	0.0756624	6.284e-32	2.226e-30	stable
ENSG00000248698	LINC01085	transcribed_processed_pseudogene	11.974	90.496	51.235	-2.835	0.250622	6.319e-32	2.235e-30	down
ENSG00000163739	CXCL1	protein_coding	40.159	572.788	306.473	-3.692	0.323576	6.578e-32	2.322e-30	down
ENSG00000196975	ANXA4	protein_coding	1413.45	2319.88	1866.66	-0.703	0.0610506	6.677e-32	2.352e-30	stable
ENSG00000170525	PFKFB3	protein_coding	5019.46	2521.17	3770.32	0.975	0.0851277	7.062e-32	2.483e-30	stable
ENSG00000174792	ODAPH	protein_coding	150.509	35.49	93	2.028	0.180707	9.167e-32	3.217e-30	up
ENSG00000204642	HLA-F	protein_coding	290.28	650.164	470.222	-1.142	0.100048	1.097e-31	3.841e-30	down
ENSG00000204054	LINC00963	lncRNA	1258.29	691.589	974.939	0.848	0.0742656	1.149e-31	4.007e-30	stable
ENSG00000243629	LINC00880	lncRNA	151.881	28.494	90.188	2.352	0.211166	1.184e-31	4.123e-30	up
ENSG00000138166	DUSP5	protein_coding	15000.6	7568.74	11284.7	0.968	0.0849292	1.226e-31	4.26e-30	stable
ENSG00000176986	SEC24C	protein_coding	13026	7594.54	10310.3	0.765	0.0668807	1.255e-31	4.354e-30	stable
ENSG00000170214	ADRA1B	protein_coding	506.869	212.198	359.534	1.226	0.107483	1.278e-31	4.426e-30	up
ENSG00000150051	MKX	protein_coding	27.132	161.79	94.461	-2.505	0.224756	1.335e-31	4.613e-30	down
ENSG00000075618	FSCN1	protein_coding	2136.72	1183.41	1660.06	0.837	0.0733616	1.416e-31	4.883e-30	stable
ENSG00000083720	OXCT1	protein_coding	345.684	752.024	548.854	-1.098	0.0964899	1.645e-31	5.665e-30	down
ENSG00000087842	PIR	protein_coding	724.48	359.374	541.927	0.991	0.0871925	1.916e-31	6.586e-30	stable
ENSG00000162923	WDR26	protein_coding	11626.7	7324.6	9475.64	0.656	0.057308	1.952e-31	6.697e-30	stable
ENSG00000198768	APCDD1L	protein_coding	798.168	314.046	556.107	1.314	0.115573	2.13e-31	7.294e-30	up
ENSG00000109320	NFKB1	protein_coding	1868.04	3109.72	2488.88	-0.722	0.0633718	2.188e-31	7.477e-30	stable
ENSG00000144354	CDCA7	protein_coding	480.758	1159.07	819.913	-1.244	0.109528	2.415e-31	8.236e-30	down
ENSG00000173530	TNFRSF10D	protein_coding	2878.14	1631.45	2254.8	0.804	0.0707655	2.458e-31	8.367e-30	stable
ENSG00000127863	TNFRSF19	protein_coding	372.409	143.745	258.077	1.341	0.118207	2.731e-31	9.28e-30	up
ENSG00000204264	PSMB8	protein_coding	1578.96	2854.65	2216.8	-0.839	0.0739793	2.858e-31	9.693e-30	stable
ENSG00000132274	TRIM22	protein_coding	78.087	242.212	160.15	-1.591	0.140913	3.147e-31	1.066e-29	down
ENSG00000127399	LRRC61	protein_coding	1662.32	2820.49	2241.4	-0.75	0.0660114	3.243e-31	1.096e-29	stable
ENSG00000100612	DHRS7	protein_coding	1900.55	1042.98	1471.77	0.85	0.0751507	4.038e-31	1.362e-29	stable
ENSG00000247095	MIR210HG	lncRNA	754.35	378.747	566.549	0.973	0.0862206	4.316e-31	1.453e-29	stable
ENSG00000203875	SNHG5	lncRNA	2729.7	4102.59	3416.14	-0.579	0.0507235	4.328e-31	1.455e-29	stable
ENSG00000196517	SLC6A9	protein_coding	370.388	811.159	590.773	-1.107	0.0980501	4.563e-31	1.531e-29	down
ENSG00000203999	LINC01270	lncRNA	433.038	178.169	305.603	1.253	0.110977	4.754e-31	1.592e-29	up
ENSG00000142733	MAP3K6	protein_coding	707.902	1326.99	1017.44	-0.889	0.0787976	4.808e-31	1.607e-29	stable
ENSG00000160179	ABCG1	protein_coding	11.455	88.043	49.749	-2.84	0.255612	5.959e-31	1.988e-29	down
ENSG00000248487	ABHD14A	protein_coding	301.965	606.86	454.413	-0.988	0.0877602	6.261e-31	2.085e-29	stable
ENSG00000142657	PGD	protein_coding	14083.5	7729.34	10906.4	0.849	0.0753962	6.602e-31	2.195e-29	stable
ENSG00000121858	TNFSF10	protein_coding	727	1895.89	1311.45	-1.351	0.120005	6.903e-31	2.286e-29	down
ENSG00000134755	DSC2	protein_coding	192.518	451.235	321.876	-1.205	0.107159	8.478e-31	2.803e-29	down
ENSG00000164548	TRA2A	protein_coding	1434.42	2553.18	1993.8	-0.816	0.0725975	9.163e-31	3.024e-29	stable
ENSG00000001167	NFYA	protein_coding	5505.23	3845.35	4675.29	0.511	0.0449943	1.514e-30	4.989e-29	stable
ENSG00000121895	TMEM156	protein_coding	784.772	358.84	571.806	1.106	0.098965	1.681e-30	5.529e-29	up
ENSG00000078018	MAP2	protein_coding	601.852	259.649	430.751	1.188	0.106281	1.748e-30	5.738e-29	up
ENSG00000122778	KIAA1549	protein_coding	3204.94	1912.82	2558.88	0.731	0.0651992	1.795e-30	5.88e-29	stable
ENSG00000154556	SORBS2	protein_coding	300.99	715.377	508.184	-1.222	0.109339	1.836e-30	6.005e-29	down
ENSG00000139304	PTPRQ	protein_coding	55.27	309.71	182.49	-2.41	0.221455	2.055e-30	6.709e-29	down
ENSG00000185187	SIGIRR	protein_coding	87.374	249.599	168.487	-1.478	0.132575	2.066e-30	6.734e-29	down
ENSG00000054523	KIF1B	protein_coding	6732.07	4051.1	5391.58	0.72	0.0642199	2.096e-30	6.82e-29	stable
ENSG00000132128	LRRC41	protein_coding	1955.9	3105.22	2530.56	-0.655	0.0583437	2.105e-30	6.836e-29	stable
ENSG00000064393	HIPK2	protein_coding	16149.6	9930.61	13040.1	0.689	0.0614479	2.121e-30	6.875e-29	stable
ENSG00000204386	NEU1	protein_coding	10750	4907.52	7828.78	1.108	0.099349	2.167e-30	7.011e-29	up
ENSG00000229117	RPL41	protein_coding	17106.7	27905.7	22506.2	-0.694	0.0618609	2.171e-30	7.013e-29	stable
ENSG00000123096	SSPN	protein_coding	36.745	143.269	90.007	-1.91	0.174028	2.406e-30	7.759e-29	down
ENSG00000277443	MARCKS	protein_coding	4656.33	8050.01	6353.17	-0.775	0.0694596	2.598e-30	8.362e-29	stable
ENSG00000136244	IL6	protein_coding	194.739	1126.75	660.745	-2.457	0.226116	2.661e-30	8.549e-29	down
ENSG00000188130	MAPK12	protein_coding	780.298	1266.94	1023.62	-0.687	0.0614112	2.839e-30	9.107e-29	stable
ENSG00000139629	GALNT6	protein_coding	2645.25	1245.62	1945.43	1.064	0.0956608	2.956e-30	9.464e-29	up
ENSG00000040933	INPP4A	protein_coding	2484.48	1648.05	2066.26	0.583	0.051856	3.19e-30	1.02e-28	stable
ENSG00000185630	PBX1	protein_coding	723.195	1527.86	1125.53	-1.058	0.0952105	3.257e-30	1.039e-28	down
ENSG00000006534	ALDH3B1	protein_coding	1089.11	2272.07	1680.59	-1.04	0.093556	3.285e-30	1.046e-28	down
ENSG00000105483	CARD8	protein_coding	509.567	938.729	724.148	-0.864	0.077711	3.354e-30	1.066e-28	stable
ENSG00000186193	SAPCD2	protein_coding	686.095	1431.53	1058.81	-1.04	0.0938265	4.506e-30	1.43e-28	down
ENSG00000089876	DHX32	protein_coding	3566.98	2395.43	2981.2	0.566	0.0504974	5.319e-30	1.685e-28	stable
ENSG00000198853	RUSC2	protein_coding	6557.07	3686.17	5121.62	0.815	0.0735429	5.461e-30	1.727e-28	stable
ENSG00000168077	SCARA3	protein_coding	219.292	517.427	368.36	-1.213	0.109677	6.769e-30	2.137e-28	down
ENSG00000144959	NCEH1	protein_coding	9345.2	6182.16	7763.69	0.587	0.0525469	7.01e-30	2.21e-28	stable
ENSG00000105983	LMBR1	protein_coding	4925.51	3357.14	4141.32	0.545	0.0486916	7.071e-30	2.223e-28	stable
ENSG00000198780	FAM169A	protein_coding	84.608	339.386	211.997	-1.943	0.17882	7.076e-30	2.223e-28	down
ENSG00000050405	LIMA1	protein_coding	9448.67	5634.67	7541.67	0.732	0.0660404	7.359e-30	2.307e-28	stable
ENSG00000137819	PAQR5	protein_coding	3032.06	1666.08	2349.07	0.847	0.0766523	7.369e-30	2.307e-28	stable
ENSG00000166396	SERPINB7	protein_coding	112.066	19.534	65.8	2.445	0.22698	7.382e-30	2.307e-28	up
ENSG00000140297	GCNT3	protein_coding	71.27	5.066	38.168	3.684	0.335324	7.622e-30	2.378e-28	up
ENSG00000104870	FCGRT	protein_coding	590.349	1043.68	817.013	-0.807	0.0730056	8.094e-30	2.521e-28	stable
ENSG00000132692	BCAN	protein_coding	136.626	28.067	82.347	2.222	0.20646	8.136e-30	2.53e-28	up
ENSG00000055211	GINM1	protein_coding	2619.14	1642.27	2130.7	0.662	0.0595471	8.251e-30	2.561e-28	stable
ENSG00000165757	JCAD	protein_coding	1486.79	835.575	1161.18	0.815	0.0737359	8.387e-30	2.599e-28	stable
ENSG00000125965	GDF5	protein_coding	27.801	134.932	81.366	-2.216	0.205979	8.619e-30	2.666e-28	down
ENSG00000101347	SAMHD1	protein_coding	5164.23	3498.85	4331.54	0.553	0.0495029	8.648e-30	2.671e-28	stable
ENSG00000186862	PDZD7	protein_coding	276.003	112.086	194.044	1.267	0.11502	1.106e-29	3.409e-28	up
ENSG00000101224	CDC25B	protein_coding	3780.77	6391.9	5086.33	-0.743	0.0673529	1.2e-29	3.692e-28	stable
ENSG00000171608	PIK3CD	protein_coding	1745.84	904.708	1325.27	0.93	0.0846032	1.314e-29	4.038e-28	stable
ENSG00000138119	MYOF	protein_coding	30651.4	46001.1	38326.2	-0.577	0.0518925	1.45e-29	4.448e-28	stable
ENSG00000122406	RPL5	protein_coding	12830.4	17273.6	15052	-0.424	0.0379128	1.488e-29	4.558e-28	stable
ENSG00000172331	BPGM	protein_coding	881.781	516.692	699.237	0.757	0.0687605	1.601e-29	4.896e-28	stable
ENSG00000106537	TSPAN13	protein_coding	239.141	92.113	165.627	1.344	0.122445	1.612e-29	4.921e-28	up
ENSG00000139289	PHLDA1	protein_coding	18177.8	29606	23891.9	-0.691	0.062628	1.633e-29	4.975e-28	stable
ENSG00000139182	CLSTN3	protein_coding	1117.23	588.934	853.08	0.905	0.082556	1.907e-29	5.801e-28	stable
ENSG00000229563	LINC01204	lncRNA	155.438	46.951	101.195	1.68	0.154503	2.292e-29	6.961e-28	up
ENSG00000132326	PER2	protein_coding	137.456	343.38	240.418	-1.292	0.118104	2.45e-29	7.428e-28	down
ENSG00000180535	BHLHA15	protein_coding	9.239	101.407	55.323	-3.319	0.30507	2.524e-29	7.631e-28	down
ENSG00000228594	FNDC10	protein_coding	215.537	475.576	345.557	-1.12	0.102416	2.525e-29	7.631e-28	down
ENSG00000166261	ZNF202	protein_coding	491.098	831.034	661.066	-0.744	0.0678017	2.607e-29	7.867e-28	stable
ENSG00000149596	JPH2	protein_coding	134.593	339.983	237.288	-1.309	0.119703	2.625e-29	7.908e-28	down
ENSG00000115041	KCNIP3	protein_coding	338.327	715.638	526.983	-1.06	0.0971055	2.954e-29	8.883e-28	down
ENSG00000109689	STIM2	protein_coding	1610.56	884.407	1247.48	0.847	0.0775829	3.078e-29	9.239e-28	stable
ENSG00000099385	BCL7C	protein_coding	481.514	993.555	737.535	-1.023	0.093832	3.337e-29	1e-27	down
ENSG00000163328	GPR155	protein_coding	572.189	180.113	376.151	1.619	0.149075	3.454e-29	1.034e-27	up
ENSG00000111275	ALDH2	protein_coding	5049.99	2742.7	3896.35	0.863	0.0793262	4.816e-29	1.439e-27	stable
ENSG00000177156	TALDO1	protein_coding	11644.6	7537.64	9591.11	0.617	0.0562196	5.188e-29	1.547e-27	stable
ENSG00000100575	TIMM9	protein_coding	632.934	1079.3	856.118	-0.755	0.0693766	6.312e-29	1.88e-27	stable
ENSG00000164172	MOCS2	protein_coding	2786.57	1954.17	2370.37	0.505	0.0458285	6.482e-29	1.927e-27	stable
ENSG00000099937	SERPIND1	protein_coding	109.597	21.835	65.716	2.248	0.212767	6.494e-29	1.928e-27	up
ENSG00000115828	QPCT	protein_coding	272.597	103.817	188.207	1.359	0.12544	7.672e-29	2.273e-27	up
ENSG00000151576	QTRT2	protein_coding	673.51	1158.99	916.252	-0.767	0.0706646	7.808e-29	2.31e-27	stable
ENSG00000154146	NRGN	protein_coding	1301.36	740.49	1020.93	0.796	0.0734305	8.079e-29	2.386e-27	stable
ENSG00000125730	C3	protein_coding	280.626	804.217	542.422	-1.48	0.136994	9.754e-29	2.876e-27	down
ENSG00000145555	MYO10	protein_coding	9864.46	6550.24	8207.35	0.581	0.0531544	1.021e-28	3.006e-27	stable
ENSG00000183914	DNAH2	protein_coding	1550.13	3100.61	2325.37	-0.979	0.0907636	1.144e-28	3.364e-27	stable
ENSG00000040199	PHLPP2	protein_coding	2104.39	1437.81	1771.1	0.541	0.0494641	1.263e-28	3.699e-27	stable
ENSG00000263465	SRSF8	protein_coding	1025.04	1566.92	1295.98	-0.602	0.0551965	1.278e-28	3.737e-27	stable
ENSG00000003402	CFLAR	protein_coding	2923.68	4432.36	3678.02	-0.591	0.0541607	1.291e-28	3.769e-27	stable
ENSG00000038295	TLL1	protein_coding	4.32	57.507	30.913	-3.586	0.334317	1.402e-28	4.089e-27	down
ENSG00000004799	PDK4	protein_coding	545.121	225.787	385.454	1.242	0.115192	1.45e-28	4.222e-27	up
ENSG00000154734	ADAMTS1	protein_coding	310.58	603.58	457.08	-0.938	0.0871552	1.589e-28	4.618e-27	stable
ENSG00000149948	HMGA2	protein_coding	1005.45	2258.39	1631.92	-1.141	0.106032	1.631e-28	4.734e-27	down
ENSG00000114686	MRPL3	protein_coding	2737.12	3803.51	3270.31	-0.469	0.0427727	1.675e-28	4.853e-27	stable
ENSG00000137414	FAM8A1	protein_coding	3718.81	1931.13	2824.97	0.926	0.0860987	1.771e-28	5.122e-27	stable
ENSG00000091490	SEL1L3	protein_coding	654.948	268.138	461.543	1.259	0.117065	1.825e-28	5.272e-27	up
ENSG00000108370	RGS9	protein_coding	1119.53	607.884	863.705	0.861	0.0800992	1.915e-28	5.522e-27	stable
ENSG00000163964	PIGX	protein_coding	1612.71	938.756	1275.73	0.765	0.0710328	2.194e-28	6.317e-27	stable
ENSG00000187514	PTMA	protein_coding	11107.1	19824.6	15465.9	-0.819	0.0762741	2.531e-28	7.277e-27	stable
ENSG00000185669	SNAI3	protein_coding	144.958	42.981	93.97	1.699	0.159752	2.853e-28	8.189e-27	up
ENSG00000145016	RUBCN	protein_coding	3985.49	2359.28	3172.38	0.742	0.0690828	3.338e-28	9.55e-27	stable
ENSG00000150054	MPP7	protein_coding	426.934	161.425	294.179	1.368	0.12788	3.336e-28	9.55e-27	up
ENSG00000214013	GANC	protein_coding	502.756	840.752	671.754	-0.728	0.067846	3.678e-28	1.051e-26	stable
ENSG00000146729	NIPSNAP2	protein_coding	1085.19	1917.13	1501.16	-0.805	0.0751908	3.729e-28	1.064e-26	stable
ENSG00000092929	UNC13D	protein_coding	5358.64	9450.55	7404.59	-0.802	0.0749189	3.792e-28	1.08e-26	stable
ENSG00000048342	CC2D2A	protein_coding	452.042	930.392	691.217	-1.02	0.0955814	3.852e-28	1.095e-26	down
ENSG00000256235	SMIM3	protein_coding	928.841	462.938	695.889	0.983	0.0920805	3.881e-28	1.102e-26	stable
ENSG00000244274	DBNDD2	protein_coding	2289.01	3494.06	2891.54	-0.6	0.0555466	3.979e-28	1.128e-26	stable
ENSG00000104419	NDRG1	protein_coding	30058.7	14799.7	22429.2	1	0.0937855	4.48e-28	1.268e-26	stable
ENSG00000142937	RPS8	protein_coding	15590.7	23440.5	19515.6	-0.579	0.0535958	4.622e-28	1.306e-26	stable
ENSG00000019582	CD74	protein_coding	6077.57	11414.5	8746.03	-0.89	0.0835379	5.099e-28	1.436e-26	stable
ENSG00000120885	CLU	protein_coding	3782.49	2078.18	2930.34	0.846	0.0793257	5.264e-28	1.481e-26	stable
ENSG00000111863	ADTRP	protein_coding	166.366	44.646	105.506	1.837	0.174731	5.378e-28	1.51e-26	up
ENSG00000135486	HNRNPA1	protein_coding	17575	27834.4	22704.7	-0.651	0.0607121	6.082e-28	1.706e-26	stable
ENSG00000176797	DEFB103A	protein_coding	70.239	4.386	37.312	3.81	0.360753	6.369e-28	1.781e-26	up
ENSG00000227234	SPANXB1	protein_coding	882.778	388.295	635.537	1.158	0.108914	6.37e-28	1.781e-26	up
ENSG00000197457	STMN3	protein_coding	528.068	1403.3	965.685	-1.374	0.129142	6.536e-28	1.824e-26	down
ENSG00000010438	PRSS3	protein_coding	602.114	257.99	430.052	1.192	0.112085	6.638e-28	1.85e-26	up
ENSG00000169045	HNRNPH1	protein_coding	9055	16871.8	12963.4	-0.879	0.0826917	7.046e-28	1.961e-26	stable
ENSG00000108960	MMD	protein_coding	1261.44	746.54	1003.99	0.741	0.0695133	7.105e-28	1.972e-26	stable
ENSG00000276410	H2BC3	protein_coding	932.426	2157.89	1545.16	-1.183	0.111294	7.106e-28	1.972e-26	down
ENSG00000163430	FSTL1	protein_coding	4511.43	6281.01	5396.22	-0.471	0.0435758	7.844e-28	2.173e-26	stable
ENSG00000178977	LINC00324	lncRNA	228.512	77.753	153.132	1.514	0.14291	8.478e-28	2.345e-26	up
ENSG00000164442	CITED2	protein_coding	4668.51	7224.21	5946.36	-0.619	0.0577552	8.638e-28	2.386e-26	stable
ENSG00000242221	PSG2	protein_coding	104.266	21.909	63.088	2.179	0.210974	9.152e-28	2.524e-26	up
ENSG00000164056	SPRY1	protein_coding	1298.87	2049.59	1674.23	-0.647	0.0605051	9.396e-28	2.587e-26	stable
ENSG00000122696	SLC25A51	protein_coding	1436.57	920.364	1178.47	0.631	0.0590581	1.017e-27	2.797e-26	stable
ENSG00000116906	GNPAT	protein_coding	1679.49	2434.02	2056.75	-0.528	0.0490774	1.087e-27	2.983e-26	stable
ENSG00000143369	ECM1	protein_coding	4048.75	2332.49	3190.62	0.779	0.0734542	1.126e-27	3.087e-26	stable
ENSG00000100439	ABHD4	protein_coding	4652.43	2519.21	3585.82	0.866	0.0818502	1.132e-27	3.098e-26	stable
ENSG00000163257	DCAF16	protein_coding	4861.02	2903.74	3882.38	0.729	0.0686031	1.219e-27	3.331e-26	stable
ENSG00000136816	TOR1B	protein_coding	3652.61	1959.23	2805.92	0.879	0.083202	1.313e-27	3.583e-26	stable
ENSG00000145741	BTF3	protein_coding	11677.9	17284.8	14481.4	-0.557	0.0519772	1.395e-27	3.802e-26	stable
ENSG00000188747	NOXA1	protein_coding	89.715	270.429	180.072	-1.551	0.147261	1.507e-27	4.1e-26	down
ENSG00000166171	DPCD	protein_coding	380.763	179.688	280.226	1.062	0.100659	1.552e-27	4.215e-26	up
ENSG00000185090	MANEAL	protein_coding	380.91	782.226	581.568	-1.014	0.0962473	1.723e-27	4.674e-26	down
ENSG00000123643	SLC36A1	protein_coding	1781.32	1072.28	1426.8	0.718	0.0678393	1.811e-27	4.904e-26	stable
ENSG00000112304	ACOT13	protein_coding	1723.41	1004.15	1363.78	0.763	0.0721762	1.86e-27	5.03e-26	stable
ENSG00000186468	RPS23	protein_coding	15314.4	23591.8	19453.1	-0.612	0.0575185	1.868e-27	5.045e-26	stable
ENSG00000167925	GHDC	protein_coding	706.998	1185.16	946.077	-0.73	0.0690812	2.1e-27	5.662e-26	stable
ENSG00000164509	IL31RA	protein_coding	2686.9	1461.13	2074.02	0.861	0.0817621	2.167e-27	5.835e-26	stable
ENSG00000204381	LAYN	protein_coding	4955.03	3081.42	4018.23	0.672	0.0634648	2.333e-27	6.272e-26	stable
ENSG00000214562	NUTM2D	protein_coding	755.295	340.733	548.014	1.121	0.106643	2.364e-27	6.346e-26	up
ENSG00000179833	SERTAD2	protein_coding	7419.03	4395.42	5907.23	0.74	0.0701556	2.556e-27	6.853e-26	stable
ENSG00000126522	ASL	protein_coding	655.333	1136.39	895.863	-0.778	0.0738922	2.834e-27	7.586e-26	stable
ENSG00000115486	GGCX	protein_coding	4813.9	2703.24	3758.57	0.814	0.0775448	3.096e-27	8.277e-26	stable
ENSG00000131370	SH3BP5	protein_coding	988.989	492.61	740.799	0.984	0.0938974	3.174e-27	8.47e-26	stable
ENSG00000213347	MXD3	protein_coding	604.278	1067.41	835.844	-0.804	0.0765811	3.378e-27	9.003e-26	stable
ENSG00000163349	HIPK1	protein_coding	6053.74	4109.78	5081.76	0.55	0.0517759	3.817e-27	1.014e-25	stable
ENSG00000225151	GOLGA2P7	transcribed_unprocessed_pseudogene	2787.73	1429.05	2108.39	0.943	0.0901153	3.826e-27	1.015e-25	stable
ENSG00000197965	MPZL1	protein_coding	11211	6833.93	9022.44	0.7	0.0664872	3.892e-27	1.03e-25	stable
ENSG00000005189	REXO5	protein_coding	101.541	228.262	164.902	-1.138	0.108755	3.942e-27	1.042e-25	down
ENSG00000143476	DTL	protein_coding	4645.25	3198.61	3921.93	0.53	0.0498551	4.162e-27	1.096e-25	stable
ENSG00000116005	PCYOX1	protein_coding	9319.03	5754.01	7536.52	0.682	0.0647656	4.257e-27	1.12e-25	stable
ENSG00000157601	MX1	protein_coding	459.188	921.901	690.545	-0.984	0.0941655	4.42e-27	1.161e-25	stable
ENSG00000121454	LHX4	protein_coding	543.35	277.142	410.246	0.95	0.0909609	4.872e-27	1.278e-25	stable
ENSG00000084774	CAD	protein_coding	4932.31	7537.07	6234.69	-0.601	0.0569202	5.231e-27	1.37e-25	stable
ENSG00000106714	CNTNAP3	protein_coding	159.781	391.95	275.866	-1.264	0.121072	5.258e-27	1.375e-25	down
ENSG00000204628	RACK1	protein_coding	28236.3	42315.8	35276.1	-0.574	0.0542649	5.369e-27	1.402e-25	stable
ENSG00000224389	C4B	protein_coding	64.752	196.89	130.821	-1.557	0.149652	5.433e-27	1.417e-25	down
ENSG00000065833	ME1	protein_coding	3131.26	1813.31	2472.29	0.772	0.0737972	5.695e-27	1.483e-25	stable
ENSG00000119685	TTLL5	protein_coding	3494.48	2517.34	3005.91	0.466	0.0439027	6.132e-27	1.595e-25	stable
ENSG00000196136	SERPINA3	protein_coding	13.249	95.359	54.304	-2.755	0.26958	6.146e-27	1.596e-25	down
ENSG00000204520	MICA	protein_coding	4348.84	2425.46	3387.15	0.825	0.0790348	6.367e-27	1.651e-25	stable
ENSG00000170006	TMEM154	protein_coding	1008.55	2026.26	1517.4	-0.984	0.0945196	6.64e-27	1.719e-25	stable
ENSG00000168036	CTNNB1	protein_coding	14010	19071.1	16540.5	-0.439	0.0413262	6.699e-27	1.732e-25	stable
ENSG00000116991	SIPA1L2	protein_coding	255.324	98.769	177.046	1.334	0.12812	6.985e-27	1.804e-25	up
ENSG00000163378	EOGT	protein_coding	324.391	680.309	502.35	-1.043	0.100268	7.384e-27	1.904e-25	down
ENSG00000162777	DENND2D	protein_coding	109.148	262.135	185.641	-1.237	0.118904	7.809e-27	2.011e-25	down
ENSG00000197702	PARVA	protein_coding	4957.84	7381.84	6169.84	-0.564	0.0535594	7.974e-27	2.05e-25	stable
ENSG00000235098	ANKRD65	protein_coding	2.795	57.617	30.206	-4.144	0.404222	8.019e-27	2.059e-25	down
ENSG00000129226	CD68	protein_coding	5398.79	2906.27	4152.53	0.874	0.0840595	8.321e-27	2.134e-25	stable
ENSG00000101577	LPIN2	protein_coding	8069.55	5270.84	6670.19	0.603	0.0574545	9.277e-27	2.376e-25	stable
ENSG00000119812	FAM98A	protein_coding	3210.47	2063.48	2636.98	0.626	0.0596929	9.586e-27	2.451e-25	stable
ENSG00000233016	SNHG7	lncRNA	747.888	1395.19	1071.54	-0.879	0.0847668	1.043e-26	2.663e-25	stable
ENSG00000114993	RTKN	protein_coding	316.207	662.263	489.235	-1.043	0.100747	1.148e-26	2.926e-25	down
ENSG00000255717	SNHG1	lncRNA	2149.72	3903.77	3026.75	-0.841	0.0811813	1.227e-26	3.123e-25	stable
ENSG00000196262	PPIA	protein_coding	41500.5	61666.2	51583.4	-0.562	0.0535039	1.288e-26	3.276e-25	stable
ENSG00000143321	HDGF	protein_coding	10305.9	19248.7	14777.3	-0.881	0.0851428	1.333e-26	3.385e-25	stable
ENSG00000010219	DYRK4	protein_coding	233.995	483.812	358.904	-1.027	0.0993403	1.358e-26	3.443e-25	down
ENSG00000109943	CRTAM	protein_coding	18.577	81.651	50.114	-2.065	0.204672	1.506e-26	3.812e-25	down
ENSG00000138131	LOXL4	protein_coding	1361.38	3584.53	2472.96	-1.359	0.131385	1.508e-26	3.812e-25	down
ENSG00000181163	NPM1	protein_coding	19283.2	31486	25384.6	-0.693	0.0666952	1.691e-26	4.269e-25	stable
ENSG00000176171	BNIP3	protein_coding	12619.1	8301.55	10460.3	0.593	0.0567801	1.74e-26	4.388e-25	stable
ENSG00000165644	COMTD1	protein_coding	319.406	576.509	447.957	-0.834	0.0807851	1.953e-26	4.913e-25	stable
ENSG00000151353	TMEM18	protein_coding	649.958	1002.42	826.188	-0.613	0.0589033	2.302e-26	5.78e-25	stable
ENSG00000104723	TUSC3	protein_coding	3201.86	2108.74	2655.3	0.591	0.0567488	2.372e-26	5.949e-25	stable
ENSG00000117411	B4GALT2	protein_coding	1935.17	3037.22	2486.19	-0.638	0.0614513	2.572e-26	6.442e-25	stable
ENSG00000165323	FAT3	protein_coding	471.486	1049.74	760.611	-1.126	0.109563	2.647e-26	6.621e-25	down
ENSG00000280165	PCDH20	protein_coding	128.811	36.46	82.635	1.755	0.172543	2.711e-26	6.771e-25	up
ENSG00000148187	MRRF	protein_coding	1451.24	2114.92	1783.08	-0.535	0.0512737	3.1e-26	7.731e-25	stable
ENSG00000077585	GPR137B	protein_coding	590.515	307.348	448.932	0.922	0.0899597	3.466e-26	8.635e-25	stable
ENSG00000104213	PDGFRL	protein_coding	317.005	138.597	227.801	1.161	0.113232	3.498e-26	8.7e-25	up
ENSG00000075624	ACTB	protein_coding	137678	215867	176773	-0.636	0.0614669	3.609e-26	8.966e-25	stable
ENSG00000058335	RASGRF1	protein_coding	397.62	750.484	574.052	-0.896	0.0874941	4.018e-26	9.969e-25	stable
ENSG00000162244	RPL29	protein_coding	16018.8	24046.2	20032.5	-0.576	0.0554702	4.123e-26	1.021e-24	stable
ENSG00000121039	RDH10	protein_coding	762.413	384.263	573.338	0.966	0.0944403	4.188e-26	1.036e-24	stable
ENSG00000166578	IQCD	protein_coding	192.268	64.76	128.514	1.519	0.148649	4.247e-26	1.049e-24	up
ENSG00000258655	ARHGAP5-AS1	lncRNA	420.665	218.568	319.616	0.921	0.0900076	4.366e-26	1.077e-24	stable
ENSG00000198121	LPAR1	protein_coding	1927.65	3359.7	2643.67	-0.784	0.076421	4.389e-26	1.081e-24	stable
ENSG00000163399	ATP1A1	protein_coding	35031.2	53955.8	44493.5	-0.611	0.0590889	4.427e-26	1.089e-24	stable
ENSG00000133056	PIK3C2B	protein_coding	1312.27	700.7	1006.48	0.884	0.0863409	4.46e-26	1.096e-24	stable
ENSG00000169105	CHST14	protein_coding	506.628	918.972	712.8	-0.84	0.0820539	4.471e-26	1.097e-24	stable
ENSG00000044090	CUL7	protein_coding	2723.81	4474.35	3599.08	-0.701	0.0682183	5.19e-26	1.272e-24	stable
ENSG00000089685	BIRC5	protein_coding	2676.21	4839.86	3758.04	-0.836	0.0817372	5.358e-26	1.312e-24	stable
ENSG00000112306	RPS12	protein_coding	6442.39	9993.25	8217.82	-0.621	0.0602508	6.146e-26	1.502e-24	stable
ENSG00000175130	MARCKSL1	protein_coding	1646.06	3099.99	2373.02	-0.892	0.0875009	6.285e-26	1.534e-24	stable
ENSG00000169857	AVEN	protein_coding	230.128	442.424	336.276	-0.922	0.0905756	7.038e-26	1.716e-24	stable
ENSG00000136738	STAM	protein_coding	3578.7	2611.1	3094.9	0.449	0.0432	7.857e-26	1.913e-24	stable
ENSG00000184481	FOXO4	protein_coding	818.167	335.55	576.859	1.251	0.12287	8.002e-26	1.946e-24	up
ENSG00000183337	BCOR	protein_coding	2612.12	1637.98	2125.05	0.66	0.0643461	8.499e-26	2.064e-24	stable
ENSG00000108107	RPL28	protein_coding	11290.6	17173.1	14231.8	-0.594	0.0576855	8.685e-26	2.106e-24	stable
ENSG00000090924	PLEKHG2	protein_coding	2054.66	1310.35	1682.5	0.636	0.0620665	1.046e-25	2.532e-24	stable
ENSG00000159228	CBR1	protein_coding	4242.6	2542.75	3392.67	0.722	0.0708256	1.074e-25	2.597e-24	stable
ENSG00000012171	SEMA3B	protein_coding	1210.55	2187.93	1699.24	-0.835	0.0822337	1.079e-25	2.605e-24	stable
ENSG00000130787	HIP1R	protein_coding	4430.14	2362.62	3396.38	0.886	0.0873156	1.082e-25	2.609e-24	stable
ENSG00000257365	FNTB	protein_coding	725.483	1082.92	904.204	-0.568	0.0552232	1.135e-25	2.734e-24	stable
ENSG00000166012	TAF1D	protein_coding	3774.77	6492.37	5133.57	-0.765	0.0752162	1.189e-25	2.862e-24	stable
ENSG00000180921	FAM83H	protein_coding	395.853	833.763	614.808	-1.049	0.103592	1.201e-25	2.885e-24	down
ENSG00000170369	CST2	protein_coding	406.833	732.37	569.601	-0.83	0.081869	1.299e-25	3.117e-24	stable
ENSG00000113916	BCL6	protein_coding	2044.34	1221.61	1632.97	0.727	0.0714786	1.361e-25	3.26e-24	stable
ENSG00000145284	SCD5	protein_coding	1596.94	904.155	1250.55	0.802	0.0790982	1.436e-25	3.436e-24	stable
ENSG00000171303	KCNK3	protein_coding	65.917	4.83	35.373	3.606	0.358651	1.488e-25	3.555e-24	up
ENSG00000244026	FAM86DP	transcribed_unprocessed_pseudogene	606.144	1014.69	810.418	-0.728	0.0716676	1.526e-25	3.643e-24	stable
ENSG00000106484	MEST	protein_coding	545.345	1008.79	777.067	-0.868	0.0857764	1.545e-25	3.684e-24	stable
ENSG00000268621	IGFL2-AS1	lncRNA	1266.45	397.432	831.94	1.616	0.16068	1.561e-25	3.716e-24	up
ENSG00000117597	UTP25	protein_coding	1968.47	2939.14	2453.81	-0.568	0.0553813	1.676e-25	3.986e-24	stable
ENSG00000176978	DPP7	protein_coding	2563.03	4229.44	3396.24	-0.707	0.0696265	1.743e-25	4.137e-24	stable
ENSG00000101109	STK4	protein_coding	7859.7	5371.51	6615.6	0.54	0.0526802	2.074e-25	4.912e-24	stable
ENSG00000109084	TMEM97	protein_coding	4783.17	2946.52	3864.84	0.684	0.0673506	2.072e-25	4.912e-24	stable
ENSG00000198959	TGM2	protein_coding	26271.7	46609.4	36440.6	-0.808	0.0801137	2.339e-25	5.531e-24	stable
ENSG00000226137	BAIAP2-DT	lncRNA	1003.46	458.003	730.729	1.103	0.109565	2.413e-25	5.701e-24	up
ENSG00000188554	NBR1	protein_coding	11852.8	8106.06	9979.42	0.539	0.0526726	2.506e-25	5.912e-24	stable
ENSG00000183486	MX2	protein_coding	66.586	200.709	133.647	-1.543	0.15377	2.574e-25	6.064e-24	down
ENSG00000049089	COL9A2	protein_coding	229.828	519.501	374.664	-1.147	0.114007	2.6e-25	6.118e-24	down
ENSG00000176890	TYMS	protein_coding	4605.65	8143.09	6374.37	-0.803	0.0797204	2.648e-25	6.224e-24	stable
ENSG00000144834	TAGLN3	protein_coding	75.477	10.742	43.11	2.705	0.27529	2.688e-25	6.309e-24	up
ENSG00000075239	ACAT1	protein_coding	2746.15	4010.78	3378.46	-0.537	0.052564	2.705e-25	6.34e-24	stable
ENSG00000125875	TBC1D20	protein_coding	4366.18	2904.36	3635.27	0.577	0.0566446	2.894e-25	6.776e-24	stable
ENSG00000172888	ZNF621	protein_coding	1599.55	2680.05	2139.8	-0.728	0.0721487	3.212e-25	7.5e-24	stable
ENSG00000153064	BANK1	protein_coding	72.439	250.607	161.523	-1.728	0.173892	3.307e-25	7.713e-24	down
ENSG00000166503	HDGFL3	protein_coding	767.962	1408.49	1088.22	-0.855	0.0851821	3.321e-25	7.734e-24	stable
ENSG00000115415	STAT1	protein_coding	6929.17	4785.68	5857.42	0.525	0.0514344	3.424e-25	7.965e-24	stable
ENSG00000198408	OGA	protein_coding	8822.33	6001.66	7412	0.546	0.0536057	3.577e-25	8.31e-24	stable
ENSG00000169583	CLIC3	protein_coding	286.618	563.386	425.002	-0.954	0.0952279	3.782e-25	8.775e-24	stable
ENSG00000178409	BEND3	protein_coding	560.715	1076.12	818.416	-0.917	0.0915854	4.069e-25	9.428e-24	stable
ENSG00000182718	ANXA2	protein_coding	38177.8	58481.7	48329.8	-0.603	0.0595135	4.089e-25	9.462e-24	stable
ENSG00000152779	SLC16A12	protein_coding	176.28	42.7	109.49	1.964	0.200366	4.168e-25	9.633e-24	up
ENSG00000177706	FAM20C	protein_coding	1092.8	2508.14	1800.47	-1.168	0.116658	4.311e-25	9.952e-24	down
ENSG00000106780	MEGF9	protein_coding	5583.19	3591.45	4587.32	0.624	0.061695	4.826e-25	1.113e-23	stable
ENSG00000276234	TADA2A	protein_coding	504.341	833.906	669.124	-0.71	0.0706202	5.18e-25	1.193e-23	stable
ENSG00000140450	ARRDC4	protein_coding	397.341	169.296	283.319	1.201	0.120159	5.272e-25	1.212e-23	up
ENSG00000127995	CASD1	protein_coding	189.343	475.301	332.322	-1.291	0.129223	5.656e-25	1.299e-23	down
ENSG00000146242	TPBG	protein_coding	2477.25	1524.54	2000.89	0.686	0.0682199	5.664e-25	1.299e-23	stable
ENSG00000188766	SPRED3	protein_coding	993.88	525.946	759.913	0.896	0.0897729	5.959e-25	1.365e-23	stable
ENSG00000159335	PTMS	protein_coding	1756.63	2844.93	2300.78	-0.681	0.0677846	6.424e-25	1.47e-23	stable
ENSG00000065361	ERBB3	protein_coding	1035.6	567.314	801.457	0.847	0.0849247	6.73e-25	1.538e-23	stable
ENSG00000197386	HTT	protein_coding	11034.7	6721.14	8877.94	0.7	0.0697564	6.777e-25	1.547e-23	stable
ENSG00000101493	ZNF516	protein_coding	1136.69	694.317	915.502	0.695	0.0693046	6.855e-25	1.563e-23	stable
ENSG00000123353	ORMDL2	protein_coding	1824.71	1141.92	1483.32	0.662	0.0659019	6.992e-25	1.592e-23	stable
ENSG00000116649	SRM	protein_coding	2208.9	3690.69	2949.8	-0.724	0.0723185	7.334e-25	1.668e-23	stable
ENSG00000136514	RTP4	protein_coding	10.945	65.505	38.225	-2.489	0.257529	7.444e-25	1.691e-23	down
ENSG00000132256	TRIM5	protein_coding	1373.4	852.122	1112.76	0.674	0.0672702	8.662e-25	1.965e-23	stable
ENSG00000108518	PFN1	protein_coding	24071.4	37033.7	30552.6	-0.609	0.0605605	8.782e-25	1.99e-23	stable
ENSG00000163545	NUAK2	protein_coding	263.991	483.274	373.633	-0.852	0.0857922	9.756e-25	2.208e-23	stable
ENSG00000204852	TCTN1	protein_coding	361.742	677.817	519.78	-0.886	0.089237	9.822e-25	2.22e-23	stable
ENSG00000077348	EXOSC5	protein_coding	396.683	749.955	573.319	-0.896	0.0902503	9.874e-25	2.229e-23	stable
ENSG00000105640	RPL18A	protein_coding	11482	17557.2	14519.6	-0.601	0.059756	9.933e-25	2.239e-23	stable
ENSG00000095209	TMEM38B	protein_coding	1472.21	820.241	1146.22	0.825	0.0829915	1.011e-24	2.276e-23	stable
ENSG00000136527	TRA2B	protein_coding	4872.44	7577.61	6225.02	-0.624	0.062211	1.018e-24	2.289e-23	stable
ENSG00000138777	PPA2	protein_coding	1118.62	1758.04	1438.33	-0.64	0.0638529	1.077e-24	2.419e-23	stable
ENSG00000136158	SPRY2	protein_coding	2364.51	3517.9	2941.2	-0.563	0.0558943	1.11e-24	2.491e-23	stable
ENSG00000278709	NKILA	lncRNA	126.077	37.31	81.693	1.701	0.173088	1.113e-24	2.494e-23	up
ENSG00000089723	OTUB2	protein_coding	3011.01	1647.81	2329.41	0.849	0.0855337	1.153e-24	2.579e-23	stable
ENSG00000041880	PARP3	protein_coding	704.472	1241.45	972.959	-0.799	0.0806051	1.465e-24	3.275e-23	stable
ENSG00000166963	MAP1A	protein_coding	153.802	48.379	101.09	1.612	0.163992	1.62e-24	3.616e-23	up
ENSG00000119899	SLC17A5	protein_coding	6305.48	3746.78	5026.13	0.734	0.0740163	1.776e-24	3.96e-23	stable
ENSG00000148660	CAMK2G	protein_coding	3091.91	1913.2	2502.55	0.677	0.0681591	2.007e-24	4.47e-23	stable
ENSG00000128272	ATF4	protein_coding	5649.75	8212	6930.87	-0.53	0.0529097	2.316e-24	5.152e-23	stable
ENSG00000001084	GCLC	protein_coding	2599.41	1526.8	2063.11	0.751	0.0759925	2.375e-24	5.275e-23	stable
ENSG00000154237	LRRK1	protein_coding	1154.64	1981.8	1568.22	-0.762	0.0771676	2.429e-24	5.389e-23	stable
ENSG00000107672	NSMCE4A	protein_coding	900.104	1450.98	1175.54	-0.675	0.0680871	2.676e-24	5.93e-23	stable
ENSG00000155034	FBXL18	protein_coding	3733.22	2002.13	2867.68	0.877	0.0892707	2.922e-24	6.468e-23	stable
ENSG00000106785	TRIM14	protein_coding	1343.69	2180.12	1761.91	-0.684	0.069126	3.064e-24	6.773e-23	stable
ENSG00000249306	LINC01411	lncRNA	106.08	27.842	66.961	1.86	0.193071	3.647e-24	8.053e-23	up
ENSG00000124766	SOX4	protein_coding	390.745	916.775	653.76	-1.197	0.12225	3.778e-24	8.333e-23	down
ENSG00000128591	FLNC	protein_coding	43009.3	22492.8	32751	0.912	0.0932834	4.454e-24	9.811e-23	stable
ENSG00000198431	TXNRD1	protein_coding	55497.4	33489.8	44493.6	0.712	0.0724221	4.605e-24	1.013e-22	stable
ENSG00000120254	MTHFD1L	protein_coding	1327.92	2086.94	1707.43	-0.638	0.0647052	5.025e-24	1.104e-22	stable
ENSG00000087494	PTHLH	protein_coding	107.498	15.398	61.448	2.72	0.28551	5.265e-24	1.156e-22	up
ENSG00000072954	TMEM38A	protein_coding	1226.8	676.441	951.618	0.838	0.0859279	6.08e-24	1.333e-22	stable
ENSG00000169026	SLC49A3	protein_coding	92.043	243.369	167.706	-1.358	0.139368	6.207e-24	1.359e-22	down
ENSG00000168792	ABHD15	protein_coding	1800.11	1055.59	1427.85	0.751	0.0768293	6.383e-24	1.396e-22	stable
ENSG00000123080	CDKN2C	protein_coding	1321.07	2542.51	1931.79	-0.921	0.0946003	6.521e-24	1.424e-22	stable
ENSG00000198910	L1CAM	protein_coding	3062.67	6857.38	4960.03	-1.131	0.116219	6.527e-24	1.424e-22	down
ENSG00000156675	RAB11FIP1	protein_coding	4924.83	3044.39	3984.61	0.678	0.0691914	7.198e-24	1.569e-22	stable
ENSG00000163961	RNF168	protein_coding	3557.3	2186.29	2871.79	0.686	0.0700404	7.258e-24	1.58e-22	stable
ENSG00000095539	SEMA4G	protein_coding	420.484	184.17	302.327	1.155	0.118848	7.638e-24	1.66e-22	up
ENSG00000164744	SUN3	protein_coding	381.014	147.186	264.1	1.335	0.137452	8.749e-24	1.9e-22	up
ENSG00000183208	GDPGP1	protein_coding	261.549	118.285	189.917	1.116	0.114997	8.987e-24	1.949e-22	up
ENSG00000108590	MED31	protein_coding	1239.43	733.982	986.708	0.738	0.0756645	9.025e-24	1.955e-22	stable
ENSG00000101194	SLC17A9	protein_coding	1401.08	2674.42	2037.75	-0.909	0.093654	9.148e-24	1.979e-22	stable
ENSG00000140961	OSGIN1	protein_coding	1162.11	498.059	830.086	1.189	0.122631	9.955e-24	2.151e-22	up
ENSG00000167363	FN3K	protein_coding	104.296	257.493	180.895	-1.268	0.130869	1.057e-23	2.282e-22	down
ENSG00000145386	CCNA2	protein_coding	4049.61	6613.81	5331.71	-0.692	0.0708883	1.08e-23	2.329e-22	stable
ENSG00000172878	METAP1D	protein_coding	239.567	434.219	336.893	-0.836	0.0862516	1.105e-23	2.379e-22	stable
ENSG00000100554	ATP6V1D	protein_coding	4599.94	3200.5	3900.22	0.514	0.0521266	1.168e-23	2.513e-22	stable
ENSG00000081377	CDC14B	protein_coding	2514.25	1738.48	2126.37	0.523	0.0530508	1.222e-23	2.626e-22	stable
ENSG00000172992	DCAKD	protein_coding	503.348	934.509	718.929	-0.871	0.0900527	1.235e-23	2.65e-22	stable
ENSG00000127328	RAB3IP	protein_coding	1359.08	729.027	1044.05	0.876	0.0905654	1.279e-23	2.741e-22	stable
ENSG00000140398	NEIL1	protein_coding	114.647	272.309	193.478	-1.215	0.125676	1.331e-23	2.849e-22	down
ENSG00000168961	LGALS9	protein_coding	47.136	160.765	103.95	-1.708	0.178626	1.441e-23	3.077e-22	down
ENSG00000188487	INSC	protein_coding	61.313	8.458	34.886	2.739	0.290511	1.44e-23	3.077e-22	up
ENSG00000242372	EIF6	protein_coding	7252.77	11555.8	9404.31	-0.657	0.0674204	1.48e-23	3.158e-22	stable
ENSG00000129757	CDKN1C	protein_coding	206.687	443.858	325.273	-1.075	0.11149	1.513e-23	3.22e-22	down
ENSG00000166033	HTRA1	protein_coding	2531.28	4206.11	3368.69	-0.716	0.073723	1.512e-23	3.22e-22	stable
ENSG00000067141	NEO1	protein_coding	2399.89	1519.71	1959.8	0.644	0.0660847	1.566e-23	3.329e-22	stable
ENSG00000167996	FTH1	protein_coding	73447.7	38487.7	55967.7	0.908	0.0941749	1.569e-23	3.332e-22	stable
ENSG00000041515	MYO16	protein_coding	148.304	53.671	100.988	1.414	0.14666	1.578e-23	3.348e-22	up
ENSG00000141298	SSH2	protein_coding	3458.3	2385.07	2921.68	0.526	0.053526	1.594e-23	3.378e-22	stable
ENSG00000137802	MAPKBP1	protein_coding	2393.68	1505.04	1949.36	0.654	0.0672081	1.604e-23	3.395e-22	stable
ENSG00000081791	DELE1	protein_coding	1100.73	1787.59	1444.16	-0.683	0.0703424	1.767e-23	3.735e-22	stable
ENSG00000084072	PPIE	protein_coding	1108.44	1699.01	1403.72	-0.604	0.0618739	1.877e-23	3.963e-22	stable
ENSG00000178104	PDE4DIP	protein_coding	4268.04	2747.24	3507.64	0.622	0.0639626	2.127e-23	4.485e-22	stable
ENSG00000184897	H1-10	protein_coding	1645.39	3059.54	2352.46	-0.872	0.090729	2.22e-23	4.677e-22	stable
ENSG00000204394	VARS1	protein_coding	7296.41	11266.1	9281.27	-0.613	0.0630337	2.254e-23	4.741e-22	stable
ENSG00000169429	CXCL8	protein_coding	425.72	3354.64	1890.18	-2.858	0.303443	2.305e-23	4.844e-22	down
ENSG00000002746	HECW1	protein_coding	379.442	188.997	284.219	0.979	0.101948	2.313e-23	4.854e-22	stable
ENSG00000105825	TFPI2	protein_coding	4697.98	2722.37	3710.17	0.768	0.0796763	2.375e-23	4.98e-22	stable
ENSG00000076641	PAG1	protein_coding	3220.6	1814.16	2517.38	0.808	0.0839587	2.498e-23	5.232e-22	stable
ENSG00000169905	TOR1AIP2	protein_coding	14172.3	9357.59	11765	0.587	0.0602478	2.538e-23	5.309e-22	stable
ENSG00000183726	TMEM50A	protein_coding	4946.9	3377.88	4162.39	0.54	0.0553019	2.602e-23	5.436e-22	stable
ENSG00000169826	CSGALNACT2	protein_coding	3819.47	2139.07	2979.27	0.816	0.0848869	2.659e-23	5.55e-22	stable
ENSG00000145362	ANK2	protein_coding	1117.68	1952.29	1534.98	-0.785	0.0816761	2.949e-23	6.149e-22	stable
ENSG00000129173	E2F8	protein_coding	841.906	1339.4	1090.65	-0.655	0.067691	3.081e-23	6.416e-22	stable
ENSG00000236753	MKLN1-AS	lncRNA	682.962	351.414	517.188	0.935	0.0976841	3.089e-23	6.425e-22	stable
ENSG00000149633	KIAA1755	protein_coding	228.924	95.437	162.181	1.225	0.128008	3.345e-23	6.95e-22	up
ENSG00000022567	SLC45A4	protein_coding	740.644	388.086	564.365	0.909	0.0951167	3.664e-23	7.604e-22	stable
ENSG00000081181	ARG2	protein_coding	607.642	330.105	468.874	0.858	0.0897116	3.731e-23	7.734e-22	stable
ENSG00000125378	BMP4	protein_coding	4375.6	7297.05	5836.32	-0.72	0.0749616	4.012e-23	8.308e-22	stable
ENSG00000243130	PSG11	protein_coding	141.16	52.202	96.681	1.387	0.145387	4.402e-23	9.105e-22	up
ENSG00000077782	FGFR1	protein_coding	7496.7	4341.74	5919.22	0.768	0.0802669	4.499e-23	9.295e-22	stable
ENSG00000178921	PFAS	protein_coding	1834.72	2818.75	2326.74	-0.607	0.0627893	4.725e-23	9.749e-22	stable
ENSG00000138378	STAT4	protein_coding	119.025	32.02	75.523	1.817	0.193684	5.026e-23	1.036e-21	up
ENSG00000114023	FAM162A	protein_coding	1257.49	764.497	1010.99	0.7	0.073092	5.746e-23	1.183e-21	stable
ENSG00000085662	AKR1B1	protein_coding	12344.1	6957.17	9650.62	0.806	0.0846796	6.603e-23	1.358e-21	stable
ENSG00000157087	ATP2B2	protein_coding	19.954	91.671	55.813	-2.113	0.229239	6.721e-23	1.381e-21	down
ENSG00000162302	RPS6KA4	protein_coding	2326.49	3640.76	2983.63	-0.632	0.065819	7.165e-23	1.47e-21	stable
ENSG00000225663	MCRIP1	protein_coding	1242.12	2040.41	1641.27	-0.699	0.073118	7.371e-23	1.511e-21	stable
ENSG00000263155	MYZAP	protein_coding	170.742	48.666	109.704	1.731	0.18465	8.118e-23	1.662e-21	up
ENSG00000181019	NQO1	protein_coding	12370.3	7990.15	10180.2	0.617	0.0642606	8.319e-23	1.701e-21	stable
ENSG00000088899	LZTS3	protein_coding	777.281	380.043	578.662	1.004	0.106078	8.368e-23	1.709e-21	up
ENSG00000198846	TOX	protein_coding	82.517	195.313	138.915	-1.207	0.127486	8.818e-23	1.799e-21	down
ENSG00000172893	DHCR7	protein_coding	14269.2	8500.66	11384.9	0.729	0.0766015	9.339e-23	1.904e-21	stable
ENSG00000122550	KLHL7	protein_coding	1353.06	888.352	1120.71	0.593	0.0618664	9.89e-23	2.014e-21	stable
ENSG00000178913	TAF7	protein_coding	6184.33	4504.63	5344.48	0.45	0.0464768	1.017e-22	2.069e-21	stable
ENSG00000164597	COG5	protein_coding	3472.44	2213.08	2842.76	0.635	0.0664616	1.029e-22	2.091e-21	stable
ENSG00000258315	C17orf49	protein_coding	849.607	1467.53	1158.57	-0.769	0.081081	1.073e-22	2.178e-21	stable
ENSG00000140451	PIF1	protein_coding	114.044	337.525	225.785	-1.514	0.16065	1.103e-22	2.236e-21	down
ENSG00000064886	CHI3L2	protein_coding	8.231	72.917	40.574	-3.034	0.326035	1.108e-22	2.243e-21	down
ENSG00000156976	EIF4A2	protein_coding	7925.75	11833.2	9879.5	-0.566	0.0590393	1.175e-22	2.376e-21	stable
ENSG00000125821	DTD1	protein_coding	964.485	1513.68	1239.08	-0.635	0.0666108	1.249e-22	2.523e-21	stable
ENSG00000171951	SCG2	protein_coding	79.34	219.367	149.354	-1.42	0.150766	1.354e-22	2.732e-21	down
ENSG00000198863	RUNDC1	protein_coding	1770.26	1045.22	1407.74	0.741	0.0783334	1.423e-22	2.868e-21	stable
ENSG00000153485	TMEM251	protein_coding	1234.32	758.698	996.51	0.687	0.0723843	1.519e-22	3.058e-21	stable
ENSG00000144840	RABL3	protein_coding	391.332	691.962	541.647	-0.801	0.0849696	1.587e-22	3.191e-21	stable
ENSG00000109819	PPARGC1A	protein_coding	733.975	373.102	553.538	0.951	0.101153	1.646e-22	3.308e-21	stable
ENSG00000242110	AMACR	protein_coding	448.37	715.456	581.913	-0.66	0.0694824	1.649e-22	3.31e-21	stable
ENSG00000125629	INSIG2	protein_coding	2110.83	1171.95	1641.39	0.827	0.087864	1.767e-22	3.539e-21	stable
ENSG00000130208	APOC1	protein_coding	59.587	184.26	121.923	-1.571	0.167928	1.786e-22	3.573e-21	down
ENSG00000141753	IGFBP4	protein_coding	23284.1	38139.6	30711.8	-0.695	0.0734602	1.977e-22	3.951e-21	stable
ENSG00000149182	ARFGAP2	protein_coding	1498.46	2409.84	1954.15	-0.669	0.0706819	1.99e-22	3.972e-21	stable
ENSG00000151065	DCP1B	protein_coding	94.405	204.996	149.7	-1.085	0.115738	2.078e-22	4.144e-21	down
ENSG00000154639	CXADR	protein_coding	1206.9	576.047	891.473	1.037	0.110717	2.107e-22	4.197e-21	up
ENSG00000108821	COL1A1	protein_coding	417.309	238.261	327.785	0.788	0.0837882	2.125e-22	4.227e-21	stable
ENSG00000117407	ARTN	protein_coding	101.177	236.336	168.756	-1.192	0.12709	2.13e-22	4.233e-21	down
ENSG00000166166	TRMT61A	protein_coding	468.083	927.728	697.906	-0.958	0.102285	2.145e-22	4.258e-21	stable
ENSG00000132773	TOE1	protein_coding	374.317	726.389	550.353	-0.929	0.0991799	2.194e-22	4.351e-21	stable
ENSG00000166734	GOLM2	protein_coding	6350.85	3893.91	5122.38	0.689	0.0729032	2.227e-22	4.41e-21	stable
ENSG00000047597	XK	protein_coding	92.384	263.848	178.116	-1.464	0.156548	2.328e-22	4.606e-21	down
ENSG00000126247	CAPNS1	protein_coding	13262.4	20522.9	16892.6	-0.616	0.0649886	2.682e-22	5.301e-21	stable
ENSG00000164674	SYTL3	protein_coding	138.693	43.319	91.006	1.61	0.173323	2.805e-22	5.539e-21	up
ENSG00000089009	RPL6	protein_coding	23619.9	31561.6	27590.7	-0.412	0.0429346	2.83e-22	5.582e-21	stable
ENSG00000125388	GRK4	protein_coding	470.869	273.309	372.089	0.763	0.0814901	3.523e-22	6.934e-21	stable
ENSG00000153208	MERTK	protein_coding	1436.01	930.991	1183.5	0.611	0.0646932	3.523e-22	6.934e-21	stable
ENSG00000116157	GPX7	protein_coding	25.274	95.95	60.612	-1.853	0.202591	3.779e-22	7.43e-21	down
ENSG00000213672	NCKIPSD	protein_coding	2601.94	1672.17	2137.05	0.623	0.06607	3.972e-22	7.801e-21	stable
ENSG00000171843	MLLT3	protein_coding	866.047	460.563	663.305	0.886	0.095185	4.247e-22	8.332e-21	stable
ENSG00000112576	CCND3	protein_coding	10858.2	6450.87	8654.56	0.732	0.0782894	4.46e-22	8.741e-21	stable
ENSG00000174996	KLC2	protein_coding	6524.99	3765.95	5145.47	0.772	0.0828125	4.704e-22	9.199e-21	stable
ENSG00000213694	S1PR3	protein_coding	204.163	71.536	137.849	1.461	0.157466	4.704e-22	9.199e-21	up
ENSG00000142945	KIF2C	protein_coding	3801.54	6281.83	5041.69	-0.707	0.0755092	4.731e-22	9.241e-21	stable
ENSG00000163513	TGFBR2	protein_coding	9500.98	7029.86	8265.42	0.428	0.0448584	4.801e-22	9.368e-21	stable
ENSG00000235269	LINC02331	lncRNA	159.219	59.891	109.555	1.364	0.146812	4.824e-22	9.403e-21	up
ENSG00000143622	RIT1	protein_coding	2107.61	1235.45	1671.53	0.752	0.0805597	4.874e-22	9.489e-21	stable
ENSG00000143401	ANP32E	protein_coding	2872.89	4772.84	3822.87	-0.714	0.0764008	5.119e-22	9.956e-21	stable
ENSG00000069702	TGFBR3	protein_coding	2055.8	1189.5	1622.65	0.768	0.0824979	5.415e-22	1.052e-20	stable
ENSG00000134184	GSTM1	protein_coding	614.371	1049.74	832.056	-0.754	0.0810016	5.713e-22	1.109e-20	stable
ENSG00000110395	CBL	protein_coding	10143.4	6526.98	8335.18	0.621	0.0661686	5.733e-22	1.112e-20	stable
ENSG00000224189	HAGLR	lncRNA	1212.84	810.099	1011.47	0.569	0.0604181	5.853e-22	1.134e-20	stable
ENSG00000166788	SAAL1	protein_coding	719.413	1045.41	882.41	-0.529	0.0560098	6.162e-22	1.192e-20	stable
ENSG00000073417	PDE8A	protein_coding	1282.47	2009.84	1646.15	-0.633	0.0675405	6.548e-22	1.265e-20	stable
ENSG00000103196	CRISPLD2	protein_coding	1098.05	569.416	833.735	0.919	0.0993418	6.58e-22	1.27e-20	stable
ENSG00000105497	ZNF175	protein_coding	2112.04	1372.05	1742.04	0.608	0.0648614	7.233e-22	1.395e-20	stable
ENSG00000125037	EMC3	protein_coding	3355.86	1916.95	2636.4	0.787	0.0848067	7.258e-22	1.398e-20	stable
ENSG00000140367	UBE2Q2	protein_coding	534.133	1144.12	839.127	-1.067	0.115504	7.607e-22	1.464e-20	down
ENSG00000157873	TNFRSF14	protein_coding	231.85	470.23	351.04	-0.992	0.107562	8.319e-22	1.599e-20	stable
ENSG00000198189	HSD17B11	protein_coding	2835.74	4189.55	3512.64	-0.551	0.0586681	8.501e-22	1.633e-20	stable
ENSG00000164050	PLXNB1	protein_coding	259.205	462.159	360.682	-0.812	0.0878136	8.995e-22	1.726e-20	stable
ENSG00000143624	INTS3	protein_coding	3625.82	5133.14	4379.48	-0.492	0.0522178	9.543e-22	1.827e-20	stable
ENSG00000065268	WDR18	protein_coding	1033.01	1559.1	1296.06	-0.581	0.0620053	9.745e-22	1.864e-20	stable
ENSG00000072163	LIMS2	protein_coding	362.166	664.543	513.354	-0.851	0.0923215	9.962e-22	1.901e-20	stable
ENSG00000135632	SMYD5	protein_coding	1164.08	1793.87	1478.98	-0.61	0.065293	1.01e-21	1.925e-20	stable
ENSG00000184227	ACOT1	protein_coding	132.898	314.113	223.505	-1.205	0.130836	1.013e-21	1.928e-20	down
ENSG00000171700	RGS19	protein_coding	300.624	568.53	434.577	-0.894	0.0971081	1.035e-21	1.969e-20	stable
ENSG00000150760	DOCK1	protein_coding	2624.8	3712.05	3168.42	-0.491	0.0521581	1.061e-21	2.017e-20	stable
ENSG00000163453	IGFBP7	protein_coding	8177.51	12822.7	10500.1	-0.634	0.0680678	1.149e-21	2.182e-20	stable
ENSG00000275395	FCGBP	protein_coding	254.835	608.424	431.63	-1.217	0.132484	1.261e-21	2.391e-20	down
ENSG00000130529	TRPM4	protein_coding	284.501	504.112	394.306	-0.801	0.0870026	1.273e-21	2.412e-20	stable
ENSG00000164976	MYORG	protein_coding	1333.38	700.271	1016.82	0.902	0.0983029	1.349e-21	2.553e-20	stable
ENSG00000144369	FAM171B	protein_coding	1476.07	625.234	1050.65	1.2	0.130822	1.417e-21	2.679e-20	up
ENSG00000156515	HK1	protein_coding	19306.4	11135.1	15220.7	0.773	0.0839504	1.483e-21	2.801e-20	stable
ENSG00000175063	UBE2C	protein_coding	2762.48	4590.66	3676.57	-0.714	0.0773561	1.485e-21	2.802e-20	stable
ENSG00000157637	SLC38A10	protein_coding	3575.92	1850.37	2713.14	0.924	0.100864	1.615e-21	3.044e-20	stable
ENSG00000079393	DUSP13	protein_coding	56.58	2.456	29.518	4.192	0.467331	1.624e-21	3.058e-20	up
ENSG00000006530	AGK	protein_coding	1480.35	2040.47	1760.41	-0.455	0.048443	1.657e-21	3.117e-20	stable
ENSG00000102854	MSLN	protein_coding	586.791	1102.15	844.468	-0.885	0.096692	1.786e-21	3.356e-20	stable
ENSG00000159200	RCAN1	protein_coding	1300.29	2956.76	2128.53	-1.148	0.125548	1.812e-21	3.402e-20	down
ENSG00000198689	SLC9A6	protein_coding	2860.41	1989.35	2424.88	0.514	0.0549735	1.839e-21	3.449e-20	stable
ENSG00000203721	LINC00862	lncRNA	134.445	35.848	85.147	1.831	0.203797	1.852e-21	3.469e-20	up
ENSG00000218510	LINC00339	lncRNA	256.043	447.719	351.881	-0.785	0.085574	1.87e-21	3.5e-20	stable
ENSG00000146555	SDK1	protein_coding	639.549	1127.73	883.64	-0.797	0.0870063	1.964e-21	3.672e-20	stable
ENSG00000006210	CX3CL1	protein_coding	203.192	544.735	373.963	-1.375	0.150711	2.223e-21	4.152e-20	down
ENSG00000162804	SNED1	protein_coding	124.925	274.221	199.573	-1.103	0.121026	2.27e-21	4.235e-20	down
ENSG00000105939	ZC3HAV1	protein_coding	3581.5	5107.64	4344.57	-0.502	0.0538415	2.287e-21	4.262e-20	stable
ENSG00000165240	ATP7A	protein_coding	1983.76	1059.51	1521.64	0.879	0.0964073	2.365e-21	4.404e-20	stable
ENSG00000205426	KRT81	protein_coding	556.775	1154.2	855.485	-1.022	0.112216	2.462e-21	4.579e-20	down
ENSG00000235437	LINC01278	lncRNA	1406.41	910.211	1158.31	0.613	0.0663583	2.466e-21	4.582e-20	stable
ENSG00000196914	ARHGEF12	protein_coding	27862.1	18001.3	22931.7	0.615	0.066636	2.62e-21	4.863e-20	stable
ENSG00000184260	H2AC20	protein_coding	5523.43	10190.2	7856.81	-0.859	0.0942739	2.751e-21	5.101e-20	stable
ENSG00000084764	MAPRE3	protein_coding	986.159	529.352	757.755	0.871	0.095693	2.774e-21	5.138e-20	stable
ENSG00000003393	ALS2	protein_coding	3059	2064.37	2561.69	0.556	0.0599499	2.85e-21	5.274e-20	stable
ENSG00000108691	CCL2	protein_coding	14.369	102.064	58.216	-2.71	0.306632	2.924e-21	5.406e-20	down
ENSG00000218336	TENM3	protein_coding	2369.93	1560.39	1965.16	0.589	0.0637235	2.935e-21	5.42e-20	stable
ENSG00000172296	SPTLC3	protein_coding	2071.79	1183.31	1627.55	0.786	0.0861267	2.98e-21	5.492e-20	stable
ENSG00000149925	ALDOA	protein_coding	58277.8	38958.2	48618	0.568	0.0614468	3.184e-21	5.863e-20	stable
ENSG00000175550	DRAP1	protein_coding	7701.46	4278.12	5989.79	0.824	0.0906328	3.412e-21	6.27e-20	stable
ENSG00000224914	LINC00863	lncRNA	882.365	516.887	699.626	0.75	0.0822048	3.417e-21	6.273e-20	stable
ENSG00000068878	PSME4	protein_coding	8051.82	5134.52	6593.17	0.633	0.0689199	3.462e-21	6.349e-20	stable
ENSG00000089060	SLC8B1	protein_coding	3839.99	2504.43	3172.21	0.602	0.0653809	3.479e-21	6.373e-20	stable
ENSG00000175602	CCDC85B	protein_coding	4740.87	2776.83	3758.85	0.751	0.0823777	3.682e-21	6.738e-20	stable
ENSG00000140259	MFAP1	protein_coding	1124.31	690.973	907.641	0.683	0.0747248	3.851e-21	7.041e-20	stable
ENSG00000170502	NUDT9	protein_coding	1029.53	693.293	861.411	0.559	0.060527	3.979e-21	7.268e-20	stable
ENSG00000253161	LINC01605	lncRNA	347.701	173.359	260.53	0.977	0.107955	4.192e-21	7.64e-20	stable
ENSG00000177675	CD163L1	protein_coding	1760.8	1036.05	1398.43	0.745	0.0818681	4.507e-21	8.208e-20	stable
ENSG00000134569	LRP4	protein_coding	456.588	220.257	338.423	1.018	0.112682	4.821e-21	8.762e-20	up
ENSG00000101210	EEF1A2	protein_coding	1478.94	718.674	1098.81	1.009	0.111783	5.098e-21	9.255e-20	up
ENSG00000102805	CLN5	protein_coding	1679.48	1136.17	1407.83	0.551	0.0598914	5.125e-21	9.295e-20	stable
ENSG00000090971	NAT14	protein_coding	397.589	776.752	587.17	-0.939	0.104036	5.231e-21	9.479e-20	stable
ENSG00000204291	COL15A1	protein_coding	131.49	46.535	89.012	1.442	0.159878	5.245e-21	9.494e-20	up
ENSG00000132768	DPH2	protein_coding	671.497	1221.05	946.274	-0.838	0.092671	5.43e-21	9.82e-20	stable
ENSG00000114670	NEK11	protein_coding	108.49	270.356	189.423	-1.271	0.140829	5.527e-21	9.975e-20	down
ENSG00000164161	HHIP	protein_coding	233.525	652.843	443.184	-1.428	0.158393	5.526e-21	9.975e-20	down
ENSG00000198478	SH3BGRL2	protein_coding	268.613	135.763	202.188	0.956	0.106021	5.775e-21	1.041e-19	stable
ENSG00000131015	ULBP2	protein_coding	916.213	553.04	734.626	0.71	0.0780939	5.849e-21	1.054e-19	stable
ENSG00000140263	SORD	protein_coding	1101.93	1848.3	1475.12	-0.727	0.0801062	6.19e-21	1.114e-19	stable
ENSG00000265185	SNORD3B-1	snoRNA	16.405	69.91	43.158	-2	0.228146	6.236e-21	1.121e-19	down
ENSG00000272068	BCAN-AS1	lncRNA	95.64	17.579	56.61	2.332	0.26873	6.315e-21	1.134e-19	up
ENSG00000180385	EMC3-AS1	transcribed_unprocessed_pseudogene	312.316	151.64	231.978	1.012	0.1124	6.328e-21	1.135e-19	up
ENSG00000047644	WWC3	protein_coding	11564.2	7587.3	9575.73	0.594	0.0648595	6.336e-21	1.136e-19	stable
ENSG00000128595	CALU	protein_coding	31088.8	22445.3	26767	0.462	0.0499271	6.346e-21	1.136e-19	stable
ENSG00000033100	CHPF2	protein_coding	7995.51	4896.3	6445.9	0.689	0.0758116	6.395e-21	1.143e-19	stable
ENSG00000154917	RAB6B	protein_coding	176.365	73.814	125.089	1.217	0.135115	6.487e-21	1.158e-19	up
ENSG00000137273	FOXF2	protein_coding	233.539	426.443	329.991	-0.846	0.0938505	6.978e-21	1.245e-19	stable
ENSG00000163597	SNHG16	lncRNA	5443.96	7848	6645.98	-0.517	0.0562544	7.496e-21	1.336e-19	stable
ENSG00000164746	C7orf57	protein_coding	70.216	16.184	43.2	2.032	0.232787	7.584e-21	1.35e-19	up
ENSG00000133935	ERG28	protein_coding	2215.72	1464.2	1839.96	0.584	0.0638794	7.766e-21	1.381e-19	stable
ENSG00000166938	DIS3L	protein_coding	1013.25	1516.12	1264.68	-0.569	0.0622369	8.015e-21	1.424e-19	stable
ENSG00000103351	CLUAP1	protein_coding	265.473	473.622	369.547	-0.811	0.0900455	8.188e-21	1.453e-19	stable
ENSG00000094804	CDC6	protein_coding	6831.96	4453.64	5642.8	0.603	0.0660909	8.209e-21	1.456e-19	stable
ENSG00000162521	RBBP4	protein_coding	4672.28	6698.06	5685.17	-0.509	0.0554627	8.594e-21	1.522e-19	stable
ENSG00000140199	SLC12A6	protein_coding	1941.27	1307.78	1624.52	0.557	0.0609203	8.808e-21	1.559e-19	stable
ENSG00000141002	TCF25	protein_coding	2027.54	3066.79	2547.17	-0.583	0.0639559	9.344e-21	1.652e-19	stable
ENSG00000084444	FAM234B	protein_coding	957.17	515.565	736.367	0.866	0.0965248	9.56e-21	1.689e-19	stable
ENSG00000165891	E2F7	protein_coding	9393.93	6722.29	8058.11	0.474	0.0515455	9.654e-21	1.704e-19	stable
ENSG00000143434	SEMA6C	protein_coding	296.167	143.214	219.691	1.016	0.113462	9.67e-21	1.705e-19	up
ENSG00000108515	ENO3	protein_coding	88.187	212.316	150.252	-1.223	0.136409	9.724e-21	1.713e-19	down
ENSG00000170500	LONRF2	protein_coding	69.381	195.563	132.472	-1.442	0.161067	9.783e-21	1.721e-19	down
ENSG00000168906	MAT2A	protein_coding	6970.26	9284.25	8127.25	-0.407	0.0441238	9.818e-21	1.726e-19	stable
ENSG00000100292	HMOX1	protein_coding	1596.92	678.385	1137.65	1.195	0.133508	1.059e-20	1.859e-19	up
ENSG00000136048	DRAM1	protein_coding	469.545	881.804	675.674	-0.883	0.0985735	1.073e-20	1.882e-19	stable
ENSG00000172667	ZMAT3	protein_coding	1554.6	976.888	1265.74	0.654	0.0722014	1.077e-20	1.888e-19	stable
ENSG00000128829	EIF2AK4	protein_coding	6871	5129.94	6000.47	0.415	0.0450388	1.121e-20	1.962e-19	stable
ENSG00000100097	LGALS1	protein_coding	14286.3	22574.6	18430.5	-0.643	0.071086	1.182e-20	2.067e-19	stable
ENSG00000175166	PSMD2	protein_coding	30515.4	17696.4	24105.9	0.764	0.0851097	1.233e-20	2.154e-19	stable
ENSG00000175591	P2RY2	protein_coding	2045.4	1275.53	1660.46	0.663	0.0734602	1.296e-20	2.26e-19	stable
ENSG00000145147	SLIT2	protein_coding	1324.71	807.437	1066.08	0.696	0.0773224	1.313e-20	2.288e-19	stable
ENSG00000167272	POP5	protein_coding	955.718	512.327	734.022	0.874	0.0977975	1.317e-20	2.293e-19	stable
ENSG00000196154	S100A4	protein_coding	10155.2	18504.4	14329.8	-0.841	0.0939993	1.319e-20	2.294e-19	stable
ENSG00000134419	RPS15A	protein_coding	8653.82	11774	10213.9	-0.437	0.0475756	1.331e-20	2.313e-19	stable
ENSG00000198873	GRK5	protein_coding	1416.36	837.039	1126.7	0.737	0.0821304	1.359e-20	2.359e-19	stable
ENSG00000170889	RPS9	protein_coding	7839.02	12206.6	10022.8	-0.623	0.0688601	1.376e-20	2.386e-19	stable
ENSG00000179958	DCTPP1	protein_coding	739.406	1225.85	982.63	-0.71	0.0789798	1.418e-20	2.457e-19	stable
ENSG00000113719	ERGIC1	protein_coding	7889.61	5227.08	6558.35	0.58	0.0639024	1.439e-20	2.491e-19	stable
ENSG00000075568	TMEM131	protein_coding	7240.99	5039.85	6140.42	0.512	0.0561734	1.564e-20	2.703e-19	stable
ENSG00000148926	ADM	protein_coding	1952.49	1088.52	1520.5	0.819	0.091706	1.571e-20	2.711e-19	stable
ENSG00000227199	ST7-AS1	lncRNA	35.902	113.185	74.544	-1.592	0.179788	1.587e-20	2.738e-19	down
ENSG00000163110	PDLIM5	protein_coding	6487.29	9618.15	8052.72	-0.555	0.0611705	1.649e-20	2.841e-19	stable
ENSG00000177666	PNPLA2	protein_coding	5374.03	3441.93	4407.98	0.627	0.0694533	1.66e-20	2.858e-19	stable
ENSG00000104765	BNIP3L	protein_coding	10196.7	5762.01	7979.36	0.8	0.0896148	1.741e-20	2.994e-19	stable
ENSG00000159348	CYB5R1	protein_coding	3745.34	2150.39	2947.87	0.778	0.0870735	1.743e-20	2.996e-19	stable
ENSG00000146267	FAXC	protein_coding	69.955	159.846	114.9	-1.153	0.129683	1.784e-20	3.063e-19	down
ENSG00000214026	MRPL23	protein_coding	805.678	1223.78	1014.73	-0.589	0.0651515	1.791e-20	3.072e-19	stable
ENSG00000164715	LMTK2	protein_coding	5578.01	3574.94	4576.48	0.626	0.0694337	1.887e-20	3.233e-19	stable
ENSG00000204576	PRR3	protein_coding	639.35	993.45	816.4	-0.62	0.0687327	1.892e-20	3.239e-19	stable
ENSG00000116771	AGMAT	protein_coding	39.827	125.38	82.603	-1.588	0.179677	1.915e-20	3.275e-19	down
ENSG00000074657	ZNF532	protein_coding	1119.78	1632.09	1375.93	-0.532	0.0585882	2.021e-20	3.453e-19	stable
ENSG00000152082	MZT2B	protein_coding	1563.25	2605.71	2084.48	-0.717	0.0802211	2.147e-20	3.666e-19	stable
ENSG00000058085	LAMC2	protein_coding	2666.64	1766.66	2216.65	0.58	0.0641892	2.17e-20	3.701e-19	stable
ENSG00000188483	IER5L	protein_coding	433.299	920.108	676.704	-1.053	0.118807	2.174e-20	3.704e-19	down
ENSG00000137713	PPP2R1B	protein_coding	3164	2291.52	2727.76	0.457	0.0501386	2.2e-20	3.745e-19	stable
ENSG00000108961	RANGRF	protein_coding	348.487	667.109	507.798	-0.907	0.102327	2.318e-20	3.942e-19	stable
ENSG00000109511	ANXA10	protein_coding	158.733	59.227	108.98	1.364	0.153941	2.332e-20	3.963e-19	up
ENSG00000184009	ACTG1	protein_coding	81951.5	127120	104536	-0.618	0.0686658	2.36e-20	4.006e-19	stable
ENSG00000155508	CNOT8	protein_coding	3151.99	2303.13	2727.56	0.445	0.0488053	2.363e-20	4.008e-19	stable
ENSG00000152137	HSPB8	protein_coding	876.682	428.933	652.808	1	0.11303	2.485e-20	4.21e-19	stable
ENSG00000171310	CHST11	protein_coding	6779.36	4378.16	5578.76	0.615	0.0685317	2.806e-20	4.745e-19	stable
ENSG00000069943	PIGB	protein_coding	241.907	408.523	325.215	-0.734	0.0825298	2.867e-20	4.844e-19	stable
ENSG00000176894	PXMP2	protein_coding	281.599	528.241	404.92	-0.882	0.0997512	2.941e-20	4.965e-19	stable
ENSG00000120265	PCMT1	protein_coding	3566.2	2624.44	3095.32	0.435	0.0477923	3.015e-20	5.084e-19	stable
ENSG00000135476	ESPL1	protein_coding	1877.57	3088.74	2483.15	-0.699	0.0784227	3.061e-20	5.157e-19	stable
ENSG00000169193	CCDC126	protein_coding	424.397	203.282	313.84	1.03	0.116724	3.142e-20	5.29e-19	up
ENSG00000146047	H2BC1	protein_coding	121.292	263.102	192.197	-1.084	0.122793	3.184e-20	5.35e-19	down
ENSG00000065526	SPEN	protein_coding	6693.53	4634.52	5664.03	0.519	0.0574875	3.225e-20	5.414e-19	stable
ENSG00000105855	ITGB8	protein_coding	88.287	272.763	180.525	-1.559	0.177569	3.45e-20	5.788e-19	down
ENSG00000128050	PAICS	protein_coding	9569.13	12522.6	11045.9	-0.383	0.0420145	3.57e-20	5.982e-19	stable
ENSG00000100219	XBP1	protein_coding	2583.86	4111.78	3347.82	-0.653	0.0731673	3.647e-20	6.107e-19	stable
ENSG00000049323	LTBP1	protein_coding	2474.84	1673.43	2074.14	0.551	0.0613084	3.747e-20	6.268e-19	stable
ENSG00000175183	CSRP2	protein_coding	918.741	612.529	765.635	0.571	0.0636354	3.92e-20	6.545e-19	stable
ENSG00000101353	MROH8	protein_coding	40.104	122.628	81.366	-1.551	0.176991	4.109e-20	6.854e-19	down
ENSG00000175309	PHYKPL	protein_coding	473.009	795.288	634.149	-0.728	0.0822282	4.304e-20	7.173e-19	stable
ENSG00000166823	MESP1	protein_coding	112.699	251.846	182.273	-1.118	0.127151	4.317e-20	7.189e-19	down
ENSG00000108106	UBE2S	protein_coding	5458.65	8750.41	7104.53	-0.663	0.0745103	4.382e-20	7.289e-19	stable
ENSG00000114646	CSPG5	protein_coding	236.856	108.579	172.718	1.088	0.123931	4.701e-20	7.813e-19	up
ENSG00000106397	PLOD3	protein_coding	3455.52	5305.62	4380.57	-0.603	0.0676177	4.915e-20	8.162e-19	stable
ENSG00000141569	TRIM65	protein_coding	845.744	1295.84	1070.79	-0.601	0.0673512	5.282e-20	8.764e-19	stable
ENSG00000225648	SBDSP1	transcribed_unprocessed_pseudogene	462.865	872.609	667.737	-0.885	0.100887	5.407e-20	8.962e-19	stable
ENSG00000111348	ARHGDIB	protein_coding	2174.5	3517.31	2845.91	-0.675	0.0761918	5.623e-20	9.313e-19	stable
ENSG00000136261	BZW2	protein_coding	1399.64	2120.07	1759.85	-0.585	0.0655812	5.724e-20	9.47e-19	stable
ENSG00000197724	PHF2	protein_coding	1483.77	2285	1884.38	-0.607	0.0682806	6.12e-20	1.012e-18	stable
ENSG00000198369	SPRED2	protein_coding	4267.5	2866.91	3567.21	0.56	0.0627519	6.141e-20	1.014e-18	stable
ENSG00000137494	ANKRD42	protein_coding	1079.12	626.649	852.887	0.762	0.0866322	6.178e-20	1.019e-18	stable
ENSG00000072062	PRKACA	protein_coding	4812.14	3323.84	4067.99	0.522	0.0582994	6.391e-20	1.054e-18	stable
ENSG00000060237	WNK1	protein_coding	15395.9	11179.8	13287.9	0.453	0.0503677	6.685e-20	1.101e-18	stable
ENSG00000160712	IL6R	protein_coding	284.912	105.91	195.411	1.378	0.157714	6.954e-20	1.144e-18	up
ENSG00000090621	PABPC4	protein_coding	5405.47	7896.93	6651.2	-0.535	0.059857	7.077e-20	1.164e-18	stable
ENSG00000130939	UBE4B	protein_coding	5216.35	3624.05	4420.2	0.514	0.0574744	7.366e-20	1.21e-18	stable
ENSG00000214595	EML6	protein_coding	928.96	346.82	637.89	1.367	0.156608	7.482e-20	1.228e-18	up
ENSG00000204252	HLA-DOA	protein_coding	42.465	189.237	115.851	-2.054	0.242914	7.578e-20	1.243e-18	down
ENSG00000184489	PTP4A3	protein_coding	175.197	396.52	285.859	-1.14	0.13068	7.855e-20	1.287e-18	down
ENSG00000047346	FAM214A	protein_coding	653.895	388.766	521.331	0.73	0.0830206	7.91e-20	1.295e-18	stable
ENSG00000007047	MARK4	protein_coding	1965.31	1222.62	1593.97	0.666	0.0755034	8.108e-20	1.326e-18	stable
ENSG00000179051	RCC2	protein_coding	3351.69	5354.14	4352.91	-0.657	0.0744901	8.254e-20	1.349e-18	stable
ENSG00000116661	FBXO2	protein_coding	199.607	75.989	137.798	1.336	0.153207	8.311e-20	1.357e-18	up
ENSG00000188015	S100A3	protein_coding	648.956	1241.17	945.063	-0.907	0.104031	8.375e-20	1.366e-18	stable
ENSG00000138641	HERC3	protein_coding	1816.78	1236.5	1526.64	0.542	0.0608145	8.432e-20	1.374e-18	stable
ENSG00000198205	ZXDA	protein_coding	113.152	235.291	174.222	-1.021	0.117199	8.539e-20	1.39e-18	down
ENSG00000138175	ARL3	protein_coding	1763.33	1156.48	1459.91	0.593	0.0668831	9.355e-20	1.522e-18	stable
ENSG00000153558	FBXL2	protein_coding	603.257	948.495	775.876	-0.636	0.072124	9.874e-20	1.602e-18	stable
ENSG00000163904	SENP2	protein_coding	3386.67	2457.26	2921.97	0.454	0.0507387	9.87e-20	1.602e-18	stable
ENSG00000163166	IWS1	protein_coding	2003.71	1369.08	1686.39	0.537	0.0603887	1.048e-19	1.698e-18	stable
ENSG00000243137	PSG4	protein_coding	989.76	523.461	756.61	0.892	0.102552	1.088e-19	1.762e-18	stable
ENSG00000204590	GNL1	protein_coding	3807.79	2332.71	3070.25	0.687	0.0783204	1.123e-19	1.817e-18	stable
ENSG00000148835	TAF5	protein_coding	1592.7	1097.04	1344.87	0.525	0.0590819	1.136e-19	1.836e-18	stable
ENSG00000143195	ILDR2	protein_coding	3521.34	2279.98	2900.66	0.611	0.0692169	1.144e-19	1.848e-18	stable
ENSG00000082497	SERTAD4	protein_coding	584.876	999.903	792.389	-0.752	0.0860646	1.152e-19	1.86e-18	stable
ENSG00000124813	RUNX2	protein_coding	1982.2	2921.42	2451.81	-0.547	0.0616734	1.16e-19	1.871e-18	stable
ENSG00000137261	KIAA0319	protein_coding	106.848	23.447	65.147	2.069	0.246366	1.171e-19	1.886e-18	up
ENSG00000115163	CENPA	protein_coding	700.022	1117.14	908.582	-0.657	0.0748206	1.194e-19	1.922e-18	stable
ENSG00000007202	KIAA0100	protein_coding	32610.8	21810.7	27210.8	0.566	0.0639872	1.199e-19	1.927e-18	stable
ENSG00000138363	ATIC	protein_coding	2693.12	3914.41	3303.77	-0.528	0.0594314	1.224e-19	1.967e-18	stable
ENSG00000169100	SLC25A6	protein_coding	10170.6	15859.7	13015.2	-0.624	0.0710109	1.413e-19	2.268e-18	stable
ENSG00000101096	NFATC2	protein_coding	2294.18	1364.38	1829.28	0.728	0.0834949	1.427e-19	2.289e-18	stable
ENSG00000006282	SPATA20	protein_coding	1951.19	3218.1	2584.65	-0.702	0.0803126	1.443e-19	2.313e-18	stable
ENSG00000178695	KCTD12	protein_coding	2088.19	3689.39	2888.79	-0.797	0.0916803	1.448e-19	2.318e-18	stable
ENSG00000173221	GLRX	protein_coding	2455.75	1492.57	1974.16	0.699	0.0799823	1.454e-19	2.326e-18	stable
ENSG00000100647	SUSD6	protein_coding	1424.25	883.867	1154.06	0.669	0.0764997	1.513e-19	2.418e-18	stable
ENSG00000160445	ZER1	protein_coding	3732.39	2393.85	3063.12	0.624	0.0710334	1.555e-19	2.482e-18	stable
ENSG00000165355	FBXO33	protein_coding	1530.1	1070.17	1300.13	0.505	0.0569612	1.558e-19	2.486e-18	stable
ENSG00000126261	UBA2	protein_coding	5086.1	3521.82	4303.96	0.519	0.0586173	1.676e-19	2.671e-18	stable
ENSG00000169715	MT1E	protein_coding	4411.21	6809.81	5610.51	-0.61	0.0695242	1.697e-19	2.703e-18	stable
ENSG00000161618	ALDH16A1	protein_coding	842.044	1477.48	1159.76	-0.787	0.0907511	1.733e-19	2.758e-18	stable
ENSG00000173660	UQCRH	protein_coding	3343.49	2143.23	2743.36	0.625	0.0712644	1.779e-19	2.828e-18	stable
ENSG00000178999	AURKB	protein_coding	2111.59	2950.69	2531.14	-0.473	0.0533433	1.785e-19	2.835e-18	stable
ENSG00000175348	TMEM9B	protein_coding	1986.53	1359.63	1673.08	0.534	0.0605194	1.797e-19	2.852e-18	stable
ENSG00000100478	AP4S1	protein_coding	92.146	211.043	151.595	-1.154	0.133733	1.826e-19	2.896e-18	down
ENSG00000124588	NQO2	protein_coding	2609.38	1749.61	2179.49	0.563	0.0639118	1.885e-19	2.987e-18	stable
ENSG00000136813	ECPAS	protein_coding	8406.9	11221	9813.94	-0.41	0.0460193	1.962e-19	3.105e-18	stable
ENSG00000134769	DTNA	protein_coding	554.446	276.667	415.556	0.97	0.112623	2.011e-19	3.18e-18	stable
ENSG00000130363	RSPH3	protein_coding	576.342	361.515	468.928	0.655	0.0750637	2.023e-19	3.197e-18	stable
ENSG00000133027	PEMT	protein_coding	484.825	793.652	639.238	-0.691	0.0793709	2.035e-19	3.212e-18	stable
ENSG00000156050	FAM161B	protein_coding	534.243	331.405	432.824	0.67	0.0768699	2.053e-19	3.239e-18	stable
ENSG00000174989	FBXW8	protein_coding	1039.46	1589.21	1314.33	-0.597	0.0681937	2.263e-19	3.566e-18	stable
ENSG00000079616	KIF22	protein_coding	2134.2	3292.55	2713.38	-0.609	0.0697186	2.404e-19	3.782e-18	stable
ENSG00000071539	TRIP13	protein_coding	1308.99	1897.89	1603.44	-0.525	0.059649	2.601e-19	4.089e-18	stable
ENSG00000123689	G0S2	protein_coding	6704.41	3118.57	4911.49	1.067	0.124282	2.605e-19	4.092e-18	up
ENSG00000221821	C6orf226	protein_coding	208.572	377.459	293.015	-0.83	0.0964012	2.641e-19	4.144e-18	stable
ENSG00000175137	SH3BP5L	protein_coding	2612.79	1468.35	2040.57	0.806	0.0935519	2.716e-19	4.259e-18	stable
ENSG00000168785	TSPAN5	protein_coding	4205.26	2747.07	3476.16	0.598	0.0685018	2.727e-19	4.273e-18	stable
ENSG00000109501	WFS1	protein_coding	3139.77	2015.49	2577.63	0.623	0.0714937	2.866e-19	4.483e-18	stable
ENSG00000198680	TUSC1	protein_coding	268.26	525.77	397.015	-0.94	0.10961	2.886e-19	4.511e-18	stable
ENSG00000122711	SPINK4	protein_coding	148.905	415.649	282.277	-1.423	0.16605	2.909e-19	4.541e-18	down
ENSG00000142684	ZNF593	protein_coding	490.219	900.691	695.455	-0.849	0.0988394	2.941e-19	4.588e-18	stable
ENSG00000174327	SLC16A13	protein_coding	904.901	469.018	686.959	0.918	0.107096	3.117e-19	4.858e-18	stable
ENSG00000132205	EMILIN2	protein_coding	205.794	367.261	286.527	-0.809	0.0942228	3.279e-19	5.106e-18	stable
ENSG00000170540	ARL6IP1	protein_coding	7438.55	10514.5	8976.51	-0.489	0.0556004	3.323e-19	5.17e-18	stable
ENSG00000144655	CSRNP1	protein_coding	1490.66	707.92	1099.29	1.038	0.121378	3.364e-19	5.229e-18	up
ENSG00000119915	ELOVL3	protein_coding	69.395	16.364	42.879	1.97	0.236939	3.439e-19	5.34e-18	up
ENSG00000135617	PRADC1	protein_coding	873.599	492.193	682.896	0.802	0.0933444	3.44e-19	5.34e-18	stable
ENSG00000080493	SLC4A4	protein_coding	142.577	303.355	222.966	-1.055	0.123467	3.678e-19	5.703e-18	down
ENSG00000278771	RN7SL3	misc_RNA	6590.79	12830.4	9710.61	-0.93	0.108763	3.699e-19	5.731e-18	stable
ENSG00000136942	RPL35	protein_coding	14163.1	20547.2	17355.2	-0.525	0.0599149	3.707e-19	5.739e-18	stable
ENSG00000160062	ZBTB8A	protein_coding	360.458	627.65	494.054	-0.776	0.0904111	3.866e-19	5.98e-18	stable
ENSG00000113119	TMCO6	protein_coding	382.632	607.238	494.935	-0.648	0.0749321	4.1e-19	6.337e-18	stable
ENSG00000156642	NPTN	protein_coding	4273.99	3056.66	3665.32	0.474	0.053981	4.123e-19	6.361e-18	stable
ENSG00000162522	KIAA1522	protein_coding	4574.14	2832.28	3703.21	0.672	0.0777877	4.122e-19	6.361e-18	stable
ENSG00000268996	MAN1B1-DT	lncRNA	51.17	131.053	91.112	-1.305	0.152889	4.249e-19	6.55e-18	down
ENSG00000107954	NEURL1	protein_coding	267.026	100.053	183.539	1.36	0.159527	4.563e-19	7.028e-18	up
ENSG00000065665	SEC61A2	protein_coding	745.54	469.604	607.572	0.65	0.0753333	4.774e-19	7.347e-18	stable
ENSG00000129219	PLD2	protein_coding	565.442	894.525	729.983	-0.644	0.0745902	4.848e-19	7.454e-18	stable
ENSG00000150540	HNMT	protein_coding	269.673	677.233	473.453	-1.277	0.150028	5.072e-19	7.793e-18	down
ENSG00000033627	ATP6V0A1	protein_coding	5606.73	3307.52	4457.12	0.739	0.0861973	5.168e-19	7.933e-18	stable
ENSG00000137449	CPEB2	protein_coding	1230.01	2167.61	1698.81	-0.792	0.09269	5.279e-19	8.097e-18	stable
ENSG00000163814	CDCP1	protein_coding	42399.8	26609.2	34504.5	0.653	0.0758128	5.44e-19	8.336e-18	stable
ENSG00000143514	TP53BP2	protein_coding	3745.44	2758.48	3251.96	0.434	0.0493945	5.492e-19	8.41e-18	stable
ENSG00000175806	MSRA	protein_coding	505.406	787.212	646.309	-0.621	0.0719017	5.6e-19	8.567e-18	stable
ENSG00000243989	ACY1	protein_coding	663.13	1057.63	860.379	-0.655	0.0761254	6.012e-19	9.19e-18	stable
ENSG00000139684	ESD	protein_coding	917.091	1590.03	1253.56	-0.77	0.0902001	6.157e-19	9.404e-18	stable
ENSG00000137193	PIM1	protein_coding	4975.56	2963.17	3969.37	0.725	0.0847723	6.177e-19	9.427e-18	stable
ENSG00000165609	NUDT5	protein_coding	5752.6	4349.94	5051.27	0.397	0.0451967	6.679e-19	1.018e-17	stable
ENSG00000034713	GABARAPL2	protein_coding	2134.04	1385.65	1759.85	0.606	0.0703054	6.911e-19	1.052e-17	stable
ENSG00000205269	TMEM170B	protein_coding	1641.07	797.187	1219.13	1.006	0.118787	6.909e-19	1.052e-17	up
ENSG00000141441	GAREM1	protein_coding	449.204	241.615	345.41	0.866	0.102129	7.12e-19	1.083e-17	stable
ENSG00000227403	LINC01806	lncRNA	216.933	400.982	308.957	-0.858	0.101169	7.389e-19	1.123e-17	stable
ENSG00000107789	MINPP1	protein_coding	1936.27	1181.54	1558.9	0.691	0.0808106	7.453e-19	1.132e-17	stable
ENSG00000173546	CSPG4	protein_coding	1337.43	2078.97	1708.2	-0.619	0.0719847	7.523e-19	1.141e-17	stable
ENSG00000110321	EIF4G2	protein_coding	23864.6	31544.8	27704.7	-0.396	0.0452025	7.57e-19	1.148e-17	stable
ENSG00000186352	ANKRD37	protein_coding	377.13	193.141	285.135	0.932	0.110091	7.6e-19	1.151e-17	stable
ENSG00000162241	SLC25A45	protein_coding	272.212	129.065	200.639	1.04	0.12298	7.88e-19	1.193e-17	up
ENSG00000160094	ZNF362	protein_coding	444.941	741.681	593.311	-0.717	0.0839985	7.902e-19	1.195e-17	stable
ENSG00000173065	FAM222B	protein_coding	1199	759.14	979.068	0.641	0.0747704	8.576e-19	1.296e-17	stable
ENSG00000186666	BCDIN3D	protein_coding	258.207	115.046	186.627	1.128	0.133528	8.687e-19	1.312e-17	up
ENSG00000148488	ST8SIA6	protein_coding	6.514	47.867	27.19	-2.716	0.332235	8.719e-19	1.315e-17	down
ENSG00000139880	CDH24	protein_coding	996.444	556.05	776.247	0.814	0.0961987	9.679e-19	1.459e-17	stable
ENSG00000137038	DMAC1	protein_coding	204.139	362.479	283.309	-0.802	0.0947015	9.915e-19	1.493e-17	stable
ENSG00000132530	XAF1	protein_coding	151.262	393.4	272.331	-1.326	0.157228	1.028e-18	1.547e-17	down
ENSG00000174032	SLC25A30	protein_coding	1835.27	1224.68	1529.97	0.569	0.0661284	1.071e-18	1.609e-17	stable
ENSG00000177453	NIM1K	protein_coding	87.37	26.54	56.955	1.639	0.19632	1.07e-18	1.609e-17	up
ENSG00000178971	CTC1	protein_coding	2450.94	1608.09	2029.52	0.592	0.0690181	1.132e-18	1.699e-17	stable
ENSG00000112139	MDGA1	protein_coding	379.612	658.278	518.945	-0.77	0.0909541	1.148e-18	1.722e-17	stable
ENSG00000101236	RNF24	protein_coding	4985.43	3381.3	4183.36	0.546	0.0634652	1.165e-18	1.746e-17	stable
ENSG00000215417	MIR17HG	lncRNA	121.076	265.857	193.467	-1.093	0.130006	1.208e-18	1.808e-17	down
ENSG00000206337	HCP5	lncRNA	511.366	1050.77	781.067	-1.005	0.119538	1.22e-18	1.825e-17	down
ENSG00000134996	OSTF1	protein_coding	1092.64	737.762	915.201	0.552	0.0642094	1.249e-18	1.867e-17	stable
ENSG00000107874	CUEDC2	protein_coding	1069.66	1677.27	1373.46	-0.631	0.0739945	1.275e-18	1.904e-17	stable
ENSG00000160447	PKN3	protein_coding	805.536	1380.11	1092.82	-0.753	0.089024	1.302e-18	1.944e-17	stable
ENSG00000119711	ALDH6A1	protein_coding	1178.48	1947.19	1562.83	-0.703	0.0828993	1.338e-18	1.996e-17	stable
ENSG00000108395	TRIM37	protein_coding	4796.5	3407.77	4102.13	0.483	0.0559063	1.378e-18	2.054e-17	stable
ENSG00000185760	KCNQ5	protein_coding	642.42	1375.91	1009.17	-1.06	0.126455	1.453e-18	2.163e-17	down
ENSG00000135093	USP30	protein_coding	773.345	493.578	633.462	0.629	0.073783	1.455e-18	2.164e-17	stable
ENSG00000143507	DUSP10	protein_coding	1356.2	1928.81	1642.5	-0.496	0.0575944	1.492e-18	2.216e-17	stable
ENSG00000151364	KCTD14	protein_coding	895.873	1330.16	1113.02	-0.556	0.0648547	1.538e-18	2.283e-17	stable
ENSG00000110455	ACCS	protein_coding	158.427	382.494	270.461	-1.222	0.145737	1.559e-18	2.312e-17	down
ENSG00000118900	UBN1	protein_coding	5586.29	3661.37	4623.83	0.593	0.0694666	1.585e-18	2.348e-17	stable
ENSG00000182378	PLCXD1	protein_coding	455.484	232.067	343.775	0.942	0.112495	1.619e-18	2.397e-17	stable
ENSG00000189067	LITAF	protein_coding	4206.25	6243.31	5224.78	-0.556	0.0648653	1.621e-18	2.398e-17	stable
ENSG00000181982	CCDC149	protein_coding	227.457	453.305	340.381	-0.962	0.114884	1.633e-18	2.414e-17	stable
ENSG00000196428	TSC22D2	protein_coding	3411.52	2433.33	2922.42	0.478	0.0554128	1.672e-18	2.469e-17	stable
ENSG00000084070	SMAP2	protein_coding	1943.78	1223.93	1583.86	0.648	0.0763318	1.682e-18	2.482e-17	stable
ENSG00000116209	TMEM59	protein_coding	5375.58	3820.39	4597.98	0.482	0.0559827	1.686e-18	2.486e-17	stable
ENSG00000175334	BANF1	protein_coding	5730.64	8031.84	6881.24	-0.477	0.0553484	1.746e-18	2.572e-17	stable
ENSG00000155876	RRAGA	protein_coding	3524.26	2542.39	3033.33	0.462	0.0535213	1.769e-18	2.605e-17	stable
ENSG00000253731	PCDHGA6	protein_coding	153.03	298.576	225.803	-0.931	0.111376	1.83e-18	2.691e-17	stable
ENSG00000152518	ZFP36L2	protein_coding	1025.36	1768.01	1396.68	-0.761	0.0905383	1.844e-18	2.709e-17	stable
ENSG00000075213	SEMA3A	protein_coding	390.892	821.235	606.064	-1.033	0.12377	1.944e-18	2.855e-17	down
ENSG00000138074	SLC5A6	protein_coding	696.721	1208.32	952.522	-0.768	0.0914771	1.959e-18	2.875e-17	stable
ENSG00000066027	PPP2R5A	protein_coding	2173.22	1555.74	1864.48	0.472	0.054895	1.994e-18	2.923e-17	stable
ENSG00000100154	TTC28	protein_coding	975.799	1601.34	1288.57	-0.693	0.0821722	2.048e-18	2.997e-17	stable
ENSG00000264301	LINC01444	lncRNA	257.917	461.139	359.528	-0.81	0.0967164	2.16e-18	3.159e-17	stable
ENSG00000214193	SH3D21	protein_coding	815.846	447.022	631.434	0.839	0.100322	2.184e-18	3.191e-17	stable
ENSG00000163611	SPICE1	protein_coding	844.973	429.552	637.263	0.942	0.112993	2.189e-18	3.197e-17	stable
ENSG00000142871	CCN1	protein_coding	74083.1	48559.5	61321.3	0.593	0.0697654	2.213e-18	3.229e-17	stable
ENSG00000185920	PTCH1	protein_coding	1662.71	1122.07	1392.39	0.553	0.064824	2.308e-18	3.366e-17	stable
ENSG00000169490	TM2D2	protein_coding	1601.86	1101.14	1351.5	0.528	0.0617419	2.314e-18	3.371e-17	stable
ENSG00000063177	RPL18	protein_coding	12187.5	17295.5	14741.5	-0.494	0.0576185	2.324e-18	3.383e-17	stable
ENSG00000198901	PRC1	protein_coding	4932.01	7194.11	6063.06	-0.532	0.0622632	2.38e-18	3.461e-17	stable
ENSG00000101901	ALG13	protein_coding	670.592	1135.82	903.204	-0.736	0.0877468	2.479e-18	3.603e-17	stable
ENSG00000180884	ZNF792	protein_coding	1241.37	770.248	1005.81	0.667	0.0791453	2.489e-18	3.615e-17	stable
ENSG00000134321	RSAD2	protein_coding	27.133	108.906	68.02	-1.895	0.233532	2.515e-18	3.65e-17	down
ENSG00000166848	TERF2IP	protein_coding	2246.68	1419.53	1833.11	0.643	0.0761685	2.541e-18	3.684e-17	stable
ENSG00000122566	HNRNPA2B1	protein_coding	17583.1	24918.5	21250.8	-0.492	0.0574636	2.564e-18	3.715e-17	stable
ENSG00000047579	DTNBP1	protein_coding	809.256	1164.23	986.743	-0.512	0.0599316	2.603e-18	3.768e-17	stable
ENSG00000123843	C4BPB	protein_coding	598.928	1254.75	926.837	-1.028	0.123734	2.711e-18	3.921e-17	down
ENSG00000144713	RPL32	protein_coding	18643.1	25426.2	22034.7	-0.439	0.0511387	2.807e-18	4.057e-17	stable
ENSG00000132141	CCT6B	protein_coding	17.786	66.367	42.077	-1.804	0.221279	2.813e-18	4.063e-17	down
ENSG00000162729	IGSF8	protein_coding	1688.47	1093.35	1390.91	0.609	0.0720555	2.851e-18	4.113e-17	stable
ENSG00000113194	FAF2	protein_coding	6840.62	4923.24	5881.93	0.465	0.0542587	2.928e-18	4.222e-17	stable
ENSG00000114784	EIF1B	protein_coding	1921.25	1287.08	1604.17	0.563	0.0663595	3.046e-18	4.389e-17	stable
ENSG00000101608	MYL12A	protein_coding	9823.96	15462.3	12643.1	-0.636	0.0754449	3.19e-18	4.593e-17	stable
ENSG00000137413	TAF8	protein_coding	7169.2	4937.31	6053.26	0.525	0.0617194	3.257e-18	4.685e-17	stable
ENSG00000131941	RHPN2	protein_coding	1187.71	738.225	962.967	0.666	0.0793288	3.38e-18	4.859e-17	stable
ENSG00000019995	ZRANB1	protein_coding	2841.36	1985.22	2413.29	0.506	0.059367	3.414e-18	4.903e-17	stable
ENSG00000138801	PAPSS1	protein_coding	3256.33	2310.8	2783.57	0.484	0.0566782	3.474e-18	4.982e-17	stable
ENSG00000146477	SLC22A3	protein_coding	156.043	295.835	225.939	-0.891	0.107517	3.512e-18	5.032e-17	stable
ENSG00000170373	CST1	protein_coding	7042.8	3031.59	5037.19	1.169	0.141433	3.968e-18	5.681e-17	up
ENSG00000059588	TARBP1	protein_coding	705.587	1227.51	966.549	-0.773	0.0929957	4.137e-18	5.919e-17	stable
ENSG00000080819	CPOX	protein_coding	3950.79	2650.74	3300.76	0.561	0.0663196	4.149e-18	5.932e-17	stable
ENSG00000164941	INTS8	protein_coding	2972.64	1436.6	2204.62	1.012	0.122517	4.196e-18	5.994e-17	up
ENSG00000134243	SORT1	protein_coding	15886.8	11330.8	13608.8	0.477	0.0560254	4.218e-18	6.02e-17	stable
ENSG00000229809	ZNF688	protein_coding	78.482	195.183	136.832	-1.26	0.152603	4.487e-18	6.399e-17	down
ENSG00000122877	EGR2	protein_coding	52.475	5.923	29.199	2.956	0.367292	4.7e-18	6.693e-17	up
ENSG00000068078	FGFR3	protein_coding	120.661	43.768	82.214	1.4	0.169974	4.881e-18	6.945e-17	up
ENSG00000131051	RBM39	protein_coding	6743.63	11565.1	9154.35	-0.753	0.0907721	5.078e-18	7.22e-17	stable
ENSG00000066136	NFYC	protein_coding	1137.18	1735.7	1436.44	-0.593	0.0706458	5.215e-18	7.408e-17	stable
ENSG00000128944	KNSTRN	protein_coding	1365.64	1875.9	1620.77	-0.449	0.0528011	5.265e-18	7.474e-17	stable
ENSG00000079462	PAFAH1B3	protein_coding	1637.11	2587.01	2112.06	-0.641	0.0766839	5.309e-18	7.53e-17	stable
ENSG00000274180	NATD1	protein_coding	1165.94	598.628	882.284	0.929	0.112814	5.316e-18	7.534e-17	stable
ENSG00000164587	RPS14	protein_coding	14628.8	21300.6	17964.7	-0.529	0.0625953	5.341e-18	7.564e-17	stable
ENSG00000184270	H2AC21	protein_coding	1284.46	2281.7	1783.08	-0.802	0.0970343	5.356e-18	7.579e-17	stable
ENSG00000182220	ATP6AP2	protein_coding	5655.1	4102.48	4878.79	0.454	0.0533784	5.478e-18	7.746e-17	stable
ENSG00000165943	MOAP1	protein_coding	1855.34	1264.03	1559.69	0.54	0.0640362	5.555e-18	7.843e-17	stable
ENSG00000213465	ARL2	protein_coding	3142.21	4739.96	3941.09	-0.577	0.0687068	5.551e-18	7.843e-17	stable
ENSG00000132570	PCBD2	protein_coding	238.01	406.819	322.415	-0.75	0.0904831	5.63e-18	7.936e-17	stable
ENSG00000153563	CD8A	protein_coding	32.956	102.183	67.569	-1.561	0.190827	5.63e-18	7.936e-17	down
ENSG00000186866	POFUT2	protein_coding	2316.6	1477.79	1897.2	0.63	0.0753359	5.681e-18	8.002e-17	stable
ENSG00000171603	CLSTN1	protein_coding	12255.7	8430.19	10343	0.527	0.0623905	5.82e-18	8.191e-17	stable
ENSG00000099622	CIRBP	protein_coding	2140.27	3175.46	2657.86	-0.555	0.0659215	5.863e-18	8.246e-17	stable
ENSG00000064115	TM7SF3	protein_coding	2965.07	2022.07	2493.57	0.538	0.0638159	5.917e-18	8.309e-17	stable
ENSG00000184678	H2BC21	protein_coding	3066.74	5644.16	4355.45	-0.85	0.103224	5.913e-18	8.309e-17	stable
ENSG00000109572	CLCN3	protein_coding	6206.53	3852.88	5029.7	0.667	0.080135	6.17e-18	8.657e-17	stable
ENSG00000100982	PCIF1	protein_coding	1669.78	2481.29	2075.54	-0.557	0.0662588	6.289e-18	8.818e-17	stable
ENSG00000167397	VKORC1	protein_coding	2191.67	1540.31	1865.99	0.497	0.0587494	6.371e-18	8.925e-17	stable
ENSG00000120616	EPC1	protein_coding	743.889	1099.88	921.885	-0.55	0.0653712	6.539e-18	9.154e-17	stable
ENSG00000165282	PIGO	protein_coding	1307.87	1869.44	1588.65	-0.504	0.0596487	6.566e-18	9.184e-17	stable
ENSG00000162545	CAMK2N1	protein_coding	284.109	492.309	388.209	-0.768	0.0929885	6.619e-18	9.252e-17	stable
ENSG00000148384	INPP5E	protein_coding	713.056	1193.77	953.412	-0.721	0.0870187	6.63e-18	9.26e-17	stable
ENSG00000213859	KCTD11	protein_coding	935.858	582.164	759.011	0.664	0.0798373	6.642e-18	9.27e-17	stable
ENSG00000131069	ACSS2	protein_coding	7190.35	4558.62	5874.49	0.638	0.0765688	6.814e-18	9.503e-17	stable
ENSG00000173705	SUSD5	protein_coding	73.207	167.73	120.468	-1.153	0.140605	6.936e-18	9.666e-17	down
ENSG00000101255	TRIB3	protein_coding	1241.51	2743.14	1992.33	-1.1	0.13424	6.979e-18	9.718e-17	down
ENSG00000128951	DUT	protein_coding	1097.04	1695.87	1396.46	-0.611	0.0732392	7.312e-18	1.017e-16	stable
ENSG00000114770	ABCC5	protein_coding	2216.62	1485.77	1851.19	0.562	0.0670778	7.429e-18	1.033e-16	stable
ENSG00000157193	LRP8	protein_coding	5016.24	3878.57	4447.4	0.366	0.0429354	7.489e-18	1.04e-16	stable
ENSG00000108671	PSMD11	protein_coding	11695.7	8091.76	9893.72	0.519	0.0616266	7.514e-18	1.043e-16	stable
ENSG00000168874	ATOH8	protein_coding	7.015	52.09	29.553	-2.73	0.345064	7.537e-18	1.045e-16	down
ENSG00000099785	MARCHF2	protein_coding	1031.39	632.071	831.731	0.684	0.0824961	7.663e-18	1.062e-16	stable
ENSG00000138738	PRDM5	protein_coding	354.793	696.383	525.588	-0.938	0.114568	7.668e-18	1.062e-16	stable
ENSG00000160766	GBAP1	transcribed_unprocessed_pseudogene	278.456	495.476	386.966	-0.801	0.0975016	7.897e-18	1.093e-16	stable
ENSG00000213445	SIPA1	protein_coding	2824.09	1715.59	2269.84	0.696	0.0841545	7.908e-18	1.094e-16	stable
ENSG00000158865	SLC5A11	protein_coding	49.304	5.363	27.333	2.994	0.374796	8.264e-18	1.142e-16	up
ENSG00000095752	IL11	protein_coding	1734.52	871.5	1303.01	0.957	0.117065	8.327e-18	1.15e-16	stable
ENSG00000171863	RPS7	protein_coding	13916.9	19395.4	16656.2	-0.469	0.0555303	8.457e-18	1.167e-16	stable
ENSG00000099377	HSD3B7	protein_coding	985.31	1624.23	1304.77	-0.698	0.0844992	8.668e-18	1.195e-16	stable
ENSG00000111305	GSG1	protein_coding	52.291	7.059	29.675	2.75	0.34807	8.714e-18	1.201e-16	up
ENSG00000005238	FAM214B	protein_coding	2253.8	1354.62	1804.21	0.712	0.0862813	9.269e-18	1.276e-16	stable
ENSG00000178462	TUBAL3	protein_coding	47.711	7.702	27.706	2.475	0.31641	9.302e-18	1.28e-16	up
ENSG00000160211	G6PD	protein_coding	11446.4	7260.55	9353.48	0.637	0.0768249	9.672e-18	1.329e-16	stable
ENSG00000174640	SLCO2A1	protein_coding	8.645	63.389	36.017	-2.732	0.346655	9.803e-18	1.346e-16	down
ENSG00000079263	SP140	protein_coding	693.042	368.281	530.661	0.882	0.107955	9.876e-18	1.355e-16	stable
ENSG00000152784	PRDM8	protein_coding	424.725	680.259	552.492	-0.66	0.0798312	1.008e-17	1.381e-16	stable
ENSG00000140497	SCAMP2	protein_coding	4068.52	2852.04	3460.28	0.501	0.0596424	1.032e-17	1.414e-16	stable
ENSG00000154027	AK5	protein_coding	61.494	145.965	103.73	-1.198	0.146964	1.038e-17	1.42e-16	down
ENSG00000124374	PAIP2B	protein_coding	397.089	203.796	300.442	0.925	0.113495	1.043e-17	1.427e-16	stable
ENSG00000177045	SIX5	protein_coding	353.526	637.01	495.268	-0.82	0.100452	1.156e-17	1.58e-16	stable
ENSG00000135074	ADAM19	protein_coding	2318.46	1385.92	1852.19	0.718	0.0874133	1.172e-17	1.601e-16	stable
ENSG00000281490	CICP14	processed_pseudogene	297.554	498.526	398.04	-0.72	0.0876786	1.177e-17	1.605e-16	stable
ENSG00000279141	LINC01451	lncRNA	94.378	30.331	62.355	1.56	0.192913	1.198e-17	1.634e-16	up
ENSG00000104518	GSDMD	protein_coding	868.741	1398.77	1133.75	-0.667	0.0808511	1.202e-17	1.637e-16	stable
ENSG00000266094	RASSF5	protein_coding	1108.25	668.42	888.334	0.705	0.0858403	1.253e-17	1.705e-16	stable
ENSG00000184719	RNLS	protein_coding	138.414	276.67	207.542	-0.966	0.118894	1.255e-17	1.707e-16	stable
ENSG00000108588	CCDC47	protein_coding	6979.76	4850.68	5915.22	0.512	0.0613407	1.325e-17	1.801e-16	stable
ENSG00000115129	TP53I3	protein_coding	277.562	492.593	385.077	-0.8	0.0980335	1.328e-17	1.802e-16	stable
ENSG00000141994	DUS3L	protein_coding	547.435	1029.34	788.386	-0.878	0.10795	1.328e-17	1.802e-16	stable
ENSG00000170365	SMAD1	protein_coding	188.065	326.839	257.452	-0.772	0.0945155	1.328e-17	1.802e-16	stable
ENSG00000187837	H1-2	protein_coding	18078.5	29168.5	23623.5	-0.669	0.081283	1.382e-17	1.873e-16	stable
ENSG00000119231	SENP5	protein_coding	4411.53	3405.75	3908.64	0.367	0.0435234	1.434e-17	1.942e-16	stable
ENSG00000096746	HNRNPH3	protein_coding	2622.74	3697.28	3160.01	-0.484	0.0578573	1.444e-17	1.954e-16	stable
ENSG00000152256	PDK1	protein_coding	4034.4	2636.61	3335.5	0.596	0.0720851	1.522e-17	2.058e-16	stable
ENSG00000107159	CA9	protein_coding	206.098	82.066	144.082	1.268	0.15668	1.686e-17	2.279e-16	up
ENSG00000105290	APLP1	protein_coding	428.009	209.468	318.739	0.991	0.122562	1.761e-17	2.377e-16	stable
ENSG00000143420	ENSA	protein_coding	6706.99	4564.75	5635.87	0.541	0.065164	1.795e-17	2.422e-16	stable
ENSG00000232445	EMSLR	lncRNA	35.746	123.05	79.398	-1.691	0.211778	1.798e-17	2.424e-16	down
ENSG00000177181	RIMKLA	protein_coding	178.814	73.799	126.307	1.227	0.15173	1.828e-17	2.463e-16	up
ENSG00000197563	PIGN	protein_coding	1210.46	740.979	975.718	0.686	0.0838605	1.891e-17	2.546e-16	stable
ENSG00000254166	CASC19	lncRNA	154.79	327.349	241.07	-1.037	0.128429	1.892e-17	2.546e-16	down
ENSG00000145425	RPS3A	protein_coding	23679	31289.9	27484.4	-0.395	0.047094	1.915e-17	2.575e-16	stable
ENSG00000146281	PM20D2	protein_coding	1185.26	1881.69	1533.48	-0.646	0.0787583	1.924e-17	2.585e-16	stable
ENSG00000066230	SLC9A3	protein_coding	216.003	373.579	294.791	-0.764	0.0940524	1.937e-17	2.6e-16	stable
ENSG00000027075	PRKCH	protein_coding	316.806	164.495	240.651	0.912	0.112855	1.953e-17	2.619e-16	stable
ENSG00000125734	GPR108	protein_coding	2950.81	1995.66	2473.23	0.549	0.0663909	2.032e-17	2.723e-16	stable
ENSG00000135390	ATP5MC2	protein_coding	2607.96	3900.97	3254.47	-0.565	0.0684681	2.116e-17	2.834e-16	stable
ENSG00000103066	PLA2G15	protein_coding	1462.14	863.872	1163.01	0.734	0.0902098	2.132e-17	2.853e-16	stable
ENSG00000132031	MATN3	protein_coding	41.814	115.475	78.645	-1.402	0.174076	2.143e-17	2.866e-16	down
ENSG00000156508	EEF1A1	protein_coding	282789	428431	355610	-0.582	0.0707261	2.244e-17	2.999e-16	stable
ENSG00000187049	TMEM216	protein_coding	307.023	513.694	410.359	-0.717	0.0881509	2.31e-17	3.085e-16	stable
ENSG00000175182	FAM131A	protein_coding	1245.65	782.809	1014.23	0.649	0.0793983	2.346e-17	3.131e-16	stable
ENSG00000090776	EFNB1	protein_coding	239.842	119.674	179.758	0.966	0.12005	2.395e-17	3.194e-16	stable
ENSG00000224032	EPB41L4A-AS1	lncRNA	364.222	603.553	483.888	-0.704	0.0864961	2.407e-17	3.208e-16	stable
ENSG00000074755	ZZEF1	protein_coding	5083.09	3448.74	4265.91	0.545	0.0660134	2.481e-17	3.304e-16	stable
ENSG00000049618	ARID1B	protein_coding	1261.38	1771.2	1516.29	-0.478	0.057615	2.491e-17	3.315e-16	stable
ENSG00000124151	NCOA3	protein_coding	5024.13	3542.78	4283.45	0.492	0.0593832	2.538e-17	3.373e-16	stable
ENSG00000138271	GPR87	protein_coding	88.732	20.306	54.519	1.997	0.256804	2.539e-17	3.373e-16	up
ENSG00000261801	LOXL1-AS1	lncRNA	122.49	265.34	193.915	-1.076	0.133891	2.587e-17	3.435e-16	down
ENSG00000116353	MECR	protein_coding	367.965	562.33	465.148	-0.595	0.0724743	2.61e-17	3.463e-16	stable
ENSG00000179148	ALOXE3	protein_coding	50.713	6.924	28.819	2.71	0.349782	2.637e-17	3.497e-16	up
ENSG00000171658	NMRAL2P	transcribed_unprocessed_pseudogene	267.974	92.251	180.113	1.472	0.18363	2.7e-17	3.577e-16	up
ENSG00000083544	TDRD3	protein_coding	352.298	831.184	591.741	-1.188	0.147915	2.817e-17	3.729e-16	down
ENSG00000167767	KRT80	protein_coding	4752.4	7325.77	6039.09	-0.606	0.0740075	2.824e-17	3.736e-16	stable
ENSG00000010310	GIPR	protein_coding	191.776	74.922	133.349	1.298	0.161657	2.874e-17	3.799e-16	up
ENSG00000197959	DNM3	protein_coding	377.803	195.377	286.59	0.917	0.114185	2.929e-17	3.87e-16	stable
ENSG00000186104	CYP2R1	protein_coding	884.266	559.577	721.922	0.64	0.0784675	3.011e-17	3.975e-16	stable
ENSG00000185567	AHNAK2	protein_coding	16174.9	10562	13368.4	0.597	0.0729407	3.097e-17	4.086e-16	stable
ENSG00000168066	SF1	protein_coding	7614.18	11241	9427.58	-0.547	0.0665236	3.146e-17	4.147e-16	stable
ENSG00000198331	HYLS1	protein_coding	1106.17	1866.16	1486.16	-0.73	0.0902006	3.163e-17	4.166e-16	stable
ENSG00000182749	PAQR7	protein_coding	459.447	805.504	632.476	-0.781	0.0969518	3.18e-17	4.185e-16	stable
ENSG00000234456	MAGI2-AS3	lncRNA	125.887	326.257	226.072	-1.313	0.163878	3.257e-17	4.281e-16	down
ENSG00000105429	MEGF8	protein_coding	929.352	1848.44	1388.9	-0.956	0.119352	3.34e-17	4.381e-16	stable
ENSG00000106462	EZH2	protein_coding	2058.5	2927.14	2492.82	-0.496	0.0600458	3.336e-17	4.381e-16	stable
ENSG00000182325	FBXL6	protein_coding	688.828	1104.88	896.853	-0.66	0.0811584	3.338e-17	4.381e-16	stable
ENSG00000269473	ZNF132-DT	lncRNA	436.809	216.31	326.559	0.977	0.122141	3.564e-17	4.67e-16	stable
ENSG00000166886	NAB2	protein_coding	1033.16	560.804	796.981	0.85	0.106051	3.715e-17	4.865e-16	stable
ENSG00000183087	GAS6	protein_coding	7390.67	11532.1	9461.41	-0.622	0.0764739	3.781e-17	4.948e-16	stable
ENSG00000104964	TLE5	protein_coding	4584.64	6723.48	5654.06	-0.538	0.0655531	3.869e-17	5.06e-16	stable
ENSG00000130830	MPP1	protein_coding	1960.66	1347.04	1653.85	0.527	0.0642239	3.94e-17	5.149e-16	stable
ENSG00000136999	CCN3	protein_coding	228.266	426.393	327.33	-0.867	0.108411	4.103e-17	5.358e-16	stable
ENSG00000175854	SWI5	protein_coding	839.938	491.424	665.681	0.748	0.0929455	4.134e-17	5.395e-16	stable
ENSG00000170425	ADORA2B	protein_coding	4426.46	3201.89	3814.18	0.457	0.0553476	4.14e-17	5.399e-16	stable
ENSG00000133243	BTBD2	protein_coding	1863.11	2920.2	2391.66	-0.629	0.0774261	4.163e-17	5.425e-16	stable
ENSG00000254842	LINC02551	lncRNA	72.329	20.238	46.284	1.727	0.219849	4.307e-17	5.609e-16	up
ENSG00000132970	WASF3	protein_coding	1069.38	711.929	890.656	0.57	0.0698263	4.44e-17	5.778e-16	stable
ENSG00000100714	MTHFD1	protein_coding	5658.57	8223.61	6941.09	-0.525	0.0640957	4.473e-17	5.816e-16	stable
ENSG00000169604	ANTXR1	protein_coding	3372.47	5017.12	4194.8	-0.558	0.0682359	4.493e-17	5.839e-16	stable
ENSG00000124788	ATXN1	protein_coding	3864.14	2825.87	3345	0.442	0.0535556	4.529e-17	5.88e-16	stable
ENSG00000172375	C2CD2L	protein_coding	2798.59	1583.08	2190.83	0.794	0.0990681	4.579e-17	5.941e-16	stable
ENSG00000168938	PPIC	protein_coding	1205.74	779.596	992.667	0.61	0.0750576	4.659e-17	6.041e-16	stable
ENSG00000126778	SIX1	protein_coding	966.247	1551.61	1258.93	-0.662	0.0818949	4.725e-17	6.123e-16	stable
ENSG00000095637	SORBS1	protein_coding	88.579	26.18	57.379	1.668	0.212005	4.905e-17	6.351e-16	up
ENSG00000185475	TMEM179B	protein_coding	1502.14	1039.94	1271.04	0.517	0.0630389	4.928e-17	6.376e-16	stable
ENSG00000069509	FUNDC1	protein_coding	493.208	810.62	651.914	-0.693	0.0860568	5.004e-17	6.47e-16	stable
ENSG00000197182	MIRLET7BHG	lncRNA	181.888	325.978	253.933	-0.814	0.101966	5.26e-17	6.796e-16	stable
ENSG00000213928	IRF9	protein_coding	471.57	770.695	621.132	-0.685	0.0851073	5.332e-17	6.885e-16	stable
ENSG00000214655	ZSWIM8	protein_coding	4557.15	2728.84	3643	0.715	0.0890716	5.532e-17	7.138e-16	stable
ENSG00000167522	ANKRD11	protein_coding	10209.2	7020.22	8614.7	0.526	0.064402	5.544e-17	7.148e-16	stable
ENSG00000154217	PITPNC1	protein_coding	1141.6	747.938	944.769	0.591	0.0728491	5.596e-17	7.211e-16	stable
ENSG00000101407	TTI1	protein_coding	3440.5	2441.42	2940.96	0.483	0.058935	5.893e-17	7.587e-16	stable
ENSG00000178685	PARP10	protein_coding	593.517	1029.52	811.519	-0.767	0.0960773	6.066e-17	7.805e-16	stable
ENSG00000060140	STYK1	protein_coding	403.869	194.143	299.006	1.017	0.128265	6.174e-17	7.938e-16	up
ENSG00000105699	LSR	protein_coding	1042.12	1428.49	1235.3	-0.445	0.0541697	6.327e-17	8.128e-16	stable
ENSG00000168404	MLKL	protein_coding	339.05	556.795	447.923	-0.691	0.0861499	6.593e-17	8.465e-16	stable
ENSG00000180914	OXTR	protein_coding	97.251	247.449	172.35	-1.289	0.162749	6.754e-17	8.665e-16	down
ENSG00000166340	TPP1	protein_coding	7083.06	4842.65	5962.85	0.534	0.0656239	6.958e-17	8.921e-16	stable
ENSG00000172465	TCEAL1	protein_coding	847.742	1254.23	1050.98	-0.549	0.0675574	6.981e-17	8.944e-16	stable
ENSG00000083444	PLOD1	protein_coding	6655.82	4720.32	5688.07	0.484	0.0591834	7.051e-17	9.028e-16	stable
ENSG00000157870	PRXL2B	protein_coding	977.763	1531.66	1254.71	-0.628	0.0778899	7.11e-17	9.097e-16	stable
ENSG00000165030	NFIL3	protein_coding	1558.53	1094.76	1326.64	0.498	0.0610018	7.413e-17	9.477e-16	stable
ENSG00000114942	EEF1B2	protein_coding	7220.66	10141.5	8681.07	-0.479	0.0585529	7.446e-17	9.514e-16	stable
ENSG00000109436	TBC1D9	protein_coding	5861.52	4196.57	5029.04	0.471	0.0576198	7.718e-17	9.854e-16	stable
ENSG00000164520	RAET1E	protein_coding	170.294	58.53	114.412	1.468	0.186366	8.102e-17	1.034e-15	up
ENSG00000172081	MOB3A	protein_coding	6939.4	4615.16	5777.28	0.571	0.0706587	8.222e-17	1.048e-15	stable
ENSG00000250320	EDIL3-DT	lncRNA	99.244	233.77	166.507	-1.186	0.15015	8.32e-17	1.06e-15	down
ENSG00000049860	HEXB	protein_coding	9044.58	6517	7780.79	0.462	0.0565774	8.493e-17	1.081e-15	stable
ENSG00000133961	NUMB	protein_coding	4934.79	3728.64	4331.71	0.397	0.048378	8.66e-17	1.102e-15	stable
ENSG00000170175	CHRNB1	protein_coding	2893.88	1616.77	2255.32	0.81	0.102257	9.166e-17	1.165e-15	stable
ENSG00000105486	LIG1	protein_coding	1536.06	2451.44	1993.75	-0.653	0.0815556	9.255e-17	1.176e-15	stable
ENSG00000174808	BTC	protein_coding	37.839	105.583	71.711	-1.414	0.179736	9.767e-17	1.24e-15	down
ENSG00000115942	ORC2	protein_coding	1925.42	1359.99	1642.71	0.489	0.0601366	9.981e-17	1.266e-15	stable
ENSG00000135047	CTSL	protein_coding	4078.07	2461.73	3269.9	0.704	0.0883839	1.003e-16	1.272e-15	stable
ENSG00000167193	CRK	protein_coding	5210.09	4004.95	4607.52	0.373	0.0454875	1.011e-16	1.281e-15	stable
ENSG00000167291	TBC1D16	protein_coding	5728.77	3410.4	4569.59	0.722	0.0908807	1.015e-16	1.285e-15	stable
ENSG00000174748	RPL15	protein_coding	25893.4	34877.7	30385.6	-0.421	0.0515235	1.028e-16	1.3e-15	stable
ENSG00000168386	FILIP1L	protein_coding	313.315	785.761	549.538	-1.268	0.161123	1.036e-16	1.309e-15	down
ENSG00000117425	PTCH2	protein_coding	37.113	115.301	76.207	-1.546	0.19765	1.065e-16	1.345e-15	down
ENSG00000219435	CATSPERZ	protein_coding	14.491	56.2	35.345	-1.844	0.240411	1.09e-16	1.376e-15	down
ENSG00000106665	CLIP2	protein_coding	4598.37	2477.84	3538.11	0.859	0.109003	1.1e-16	1.386e-15	stable
ENSG00000197555	SIPA1L1	protein_coding	4050.61	5796.73	4923.67	-0.504	0.0622286	1.121e-16	1.413e-15	stable
ENSG00000133740	E2F5	protein_coding	318.633	589.563	454.098	-0.855	0.108632	1.141e-16	1.436e-15	stable
ENSG00000105676	ARMC6	protein_coding	1466.96	2352.76	1909.86	-0.659	0.0825905	1.143e-16	1.437e-15	stable
ENSG00000179750	APOBEC3B	protein_coding	707.059	1118.23	912.645	-0.641	0.0802703	1.142e-16	1.437e-15	stable
ENSG00000109475	RPL34	protein_coding	8763.3	12189.4	10476.3	-0.465	0.057265	1.209e-16	1.52e-15	stable
ENSG00000197150	ABCB8	protein_coding	1960.06	1317.27	1638.66	0.557	0.0692116	1.222e-16	1.534e-15	stable
ENSG00000169258	GPRIN1	protein_coding	1126.12	656.905	891.515	0.75	0.0947986	1.232e-16	1.546e-15	stable
ENSG00000174547	MRPL11	protein_coding	1572.72	2436.41	2004.57	-0.612	0.0764583	1.237e-16	1.552e-15	stable
ENSG00000277925	Telomerase-vert	misc_RNA	4623.92	7084.68	5854.3	-0.597	0.0745144	1.285e-16	1.61e-15	stable
ENSG00000148498	PARD3	protein_coding	4013.11	2812.25	3412.68	0.5	0.0618139	1.305e-16	1.634e-15	stable
ENSG00000111962	UST	protein_coding	711.447	445.541	578.494	0.652	0.0818724	1.324e-16	1.657e-15	stable
ENSG00000183762	KREMEN1	protein_coding	819.369	395.492	607.43	1.009	0.128749	1.327e-16	1.659e-15	up
ENSG00000162851	TFB2M	protein_coding	387.467	657.527	522.497	-0.735	0.0929746	1.33e-16	1.662e-15	stable
ENSG00000186364	NUDT17	protein_coding	58.082	145.671	101.877	-1.272	0.16232	1.354e-16	1.691e-15	down
ENSG00000257219	LNCOG	lncRNA	228.987	104.825	166.906	1.086	0.138702	1.374e-16	1.715e-15	up
ENSG00000078900	TP73	protein_coding	133.973	301.074	217.524	-1.119	0.142932	1.381e-16	1.722e-15	down
ENSG00000167646	DNAAF3	protein_coding	237.576	121.035	179.306	0.934	0.119299	1.396e-16	1.74e-15	stable
ENSG00000167578	RAB4B	protein_coding	975.827	572.828	774.327	0.742	0.0939266	1.401e-16	1.745e-15	stable
ENSG00000135482	ZC3H10	protein_coding	712.894	426.899	569.896	0.714	0.0903099	1.445e-16	1.799e-15	stable
ENSG00000178826	TMEM139	protein_coding	305.269	152.225	228.747	0.965	0.123315	1.456e-16	1.811e-15	stable
ENSG00000105607	GCDH	protein_coding	347.298	564.31	455.804	-0.678	0.0854361	1.458e-16	1.813e-15	stable
ENSG00000100523	DDHD1	protein_coding	2574.62	1520.45	2047.53	0.733	0.0928498	1.483e-16	1.842e-15	stable
ENSG00000141452	RMC1	protein_coding	2942.66	1999	2470.83	0.543	0.0675102	1.488e-16	1.847e-15	stable
ENSG00000178605	GTPBP6	protein_coding	1533.15	2514.44	2023.8	-0.69	0.0870637	1.497e-16	1.857e-15	stable
ENSG00000091542	ALKBH5	protein_coding	11270.6	7349.27	9309.96	0.598	0.0748561	1.527e-16	1.893e-15	stable
ENSG00000183250	LINC01547	lncRNA	340.421	184.08	262.251	0.853	0.10887	1.528e-16	1.893e-15	stable
ENSG00000262576	PCDHGA4	protein_coding	208.573	387.054	297.813	-0.858	0.109542	1.584e-16	1.959e-15	stable
ENSG00000139174	PRICKLE1	protein_coding	729.533	1193.21	961.372	-0.686	0.0866878	1.609e-16	1.99e-15	stable
ENSG00000138443	ABI2	protein_coding	5838.03	4271.75	5054.89	0.441	0.054379	1.619e-16	1.999e-15	stable
ENSG00000115109	EPB41L5	protein_coding	1350.9	909.035	1129.97	0.555	0.069383	1.775e-16	2.191e-15	stable
ENSG00000180448	ARHGAP45	protein_coding	4109.77	2447.37	3278.57	0.722	0.0916316	1.858e-16	2.292e-15	stable
ENSG00000181830	SLC35C1	protein_coding	579.018	1003.34	791.181	-0.764	0.0973617	1.861e-16	2.295e-15	stable
ENSG00000069399	BCL3	protein_coding	649.136	1189.72	919.428	-0.842	0.107688	1.864e-16	2.297e-15	stable
ENSG00000223501	VPS52	protein_coding	2189.41	3243.98	2716.69	-0.551	0.0689443	1.94e-16	2.389e-15	stable
ENSG00000107485	GATA3	protein_coding	210.193	384.724	297.459	-0.837	0.107181	1.945e-16	2.393e-15	stable
ENSG00000167130	DOLPP1	protein_coding	1512.15	973.293	1242.72	0.616	0.0774867	1.957e-16	2.405e-15	stable
ENSG00000169902	TPST1	protein_coding	996.687	686.825	841.756	0.524	0.0652843	1.957e-16	2.405e-15	stable
ENSG00000164418	GRIK2	protein_coding	82.656	218.337	150.497	-1.336	0.171677	1.985e-16	2.438e-15	down
ENSG00000169129	AFAP1L2	protein_coding	2533.58	1597.07	2065.32	0.644	0.0812775	2.028e-16	2.489e-15	stable
ENSG00000123352	SPATS2	protein_coding	1151.24	761.404	956.323	0.58	0.0727547	2.095e-16	2.569e-15	stable
ENSG00000188385	JAKMIP3	protein_coding	64.174	7.01	35.592	2.984	0.394564	2.146e-16	2.63e-15	up
ENSG00000233338	TLR8-AS1	lncRNA	54.507	136.326	95.416	-1.259	0.161947	2.167e-16	2.654e-15	down
ENSG00000198563	DDX39B	protein_coding	11687.7	16371.9	14029.8	-0.475	0.0590038	2.239e-16	2.74e-15	stable
ENSG00000171903	CYP4F11	protein_coding	41.965	2.294	22.129	3.832	0.503085	2.242e-16	2.742e-15	up
ENSG00000175711	B3GNTL1	protein_coding	427.629	685.119	556.374	-0.658	0.0833304	2.306e-16	2.818e-15	stable
ENSG00000161243	FBXO27	protein_coding	671.472	1022.71	847.089	-0.589	0.0740713	2.32e-16	2.834e-15	stable
ENSG00000169084	DHRSX	protein_coding	826.226	1262.7	1044.46	-0.593	0.074726	2.408e-16	2.939e-15	stable
ENSG00000132763	MMACHC	protein_coding	369.92	579.796	474.858	-0.628	0.0794234	2.422e-16	2.954e-15	stable
ENSG00000184922	FMNL1	protein_coding	3836.66	5798.42	4817.54	-0.578	0.0727276	2.428e-16	2.96e-15	stable
ENSG00000133101	CCNA1	protein_coding	142.001	292.934	217.468	-1.003	0.129316	2.44e-16	2.97e-15	down
ENSG00000151012	SLC7A11	protein_coding	10185.1	4537.24	7361.15	1.118	0.144088	2.44e-16	2.97e-15	up
ENSG00000077312	SNRPA	protein_coding	2258.41	3271.85	2765.13	-0.52	0.065088	2.479e-16	3.015e-15	stable
ENSG00000198722	UNC13B	protein_coding	3289.95	2360.62	2825.28	0.468	0.0582576	2.668e-16	3.243e-15	stable
ENSG00000075151	EIF4G3	protein_coding	6153.69	4414.74	5284.21	0.468	0.0582813	2.686e-16	3.263e-15	stable
ENSG00000104886	PLEKHJ1	protein_coding	1148.89	1692.23	1420.56	-0.543	0.0682707	2.936e-16	3.564e-15	stable
ENSG00000187605	TET3	protein_coding	799.958	1293.47	1046.71	-0.669	0.0852005	2.993e-16	3.631e-15	stable
ENSG00000184557	SOCS3	protein_coding	1446.23	2113.78	1780	-0.533	0.0669798	3.145e-16	3.813e-15	stable
ENSG00000122547	EEPD1	protein_coding	404.084	246.369	325.227	0.687	0.0877858	3.197e-16	3.874e-15	stable
ENSG00000243649	CFB	protein_coding	1070.5	1843.85	1457.17	-0.756	0.0970945	3.244e-16	3.928e-15	stable
ENSG00000173334	TRIB1	protein_coding	1120.36	705.91	913.133	0.645	0.0821712	3.294e-16	3.985e-15	stable
ENSG00000237686	SCIRT	lncRNA	194.864	87.776	141.32	1.102	0.142947	3.493e-16	4.224e-15	up
ENSG00000111358	GTF2H3	protein_coding	1452.48	1961.83	1707.16	-0.425	0.0529026	3.508e-16	4.239e-15	stable
ENSG00000107984	DKK1	protein_coding	7560.39	11797	9678.68	-0.621	0.0789447	3.516e-16	4.246e-15	stable
ENSG00000109854	HTATIP2	protein_coding	2678	1878.17	2278.09	0.499	0.0625905	3.542e-16	4.275e-15	stable
ENSG00000144810	COL8A1	protein_coding	5374.21	8747.37	7060.79	-0.679	0.0867848	3.603e-16	4.345e-15	stable
ENSG00000168477	TNXB	protein_coding	800.011	396.732	598.371	0.972	0.126157	3.636e-16	4.383e-15	stable
ENSG00000165495	PKNOX2	protein_coding	99.812	18.565	59.189	2.276	0.309922	3.654e-16	4.4e-15	up
ENSG00000156510	HKDC1	protein_coding	1940.15	614.496	1277.33	1.568	0.204931	3.678e-16	4.427e-15	up
ENSG00000145919	BOD1	protein_coding	2053.32	2800.29	2426.81	-0.438	0.0546584	3.686e-16	4.434e-15	stable
ENSG00000059728	MXD1	protein_coding	1436.18	798.816	1117.5	0.816	0.10538	3.696e-16	4.443e-15	stable
ENSG00000128274	A4GALT	protein_coding	1038.44	648.927	843.683	0.656	0.08376	3.729e-16	4.479e-15	stable
ENSG00000158828	PINK1	protein_coding	8196.34	5349.04	6772.69	0.596	0.0757033	3.736e-16	4.484e-15	stable
ENSG00000213020	ZNF611	protein_coding	1489.34	971.555	1230.45	0.597	0.0758097	3.75e-16	4.499e-15	stable
ENSG00000251432	LINC02615	lncRNA	311.528	128.161	219.845	1.226	0.159166	3.814e-16	4.573e-15	up
ENSG00000106771	TMEM245	protein_coding	10881.3	8060.12	9470.7	0.424	0.0528947	3.831e-16	4.59e-15	stable
ENSG00000137955	RABGGTB	protein_coding	1946.14	3341.84	2643.99	-0.751	0.0967713	3.906e-16	4.677e-15	stable
ENSG00000158158	CNNM4	protein_coding	1129.63	730.332	929.984	0.609	0.0774415	3.972e-16	4.752e-15	stable
ENSG00000196756	SNHG17	lncRNA	1529.24	2425.26	1977.25	-0.643	0.0820358	4.043e-16	4.834e-15	stable
ENSG00000277161	PIGW	protein_coding	688.388	979.051	833.72	-0.494	0.0621237	4.053e-16	4.844e-15	stable
ENSG00000142677	IL22RA1	protein_coding	124.955	42.767	83.861	1.458	0.190011	4.081e-16	4.874e-15	up
ENSG00000171604	CXXC5	protein_coding	964.181	552.389	758.285	0.774	0.0998976	4.111e-16	4.906e-15	stable
ENSG00000158201	ABHD3	protein_coding	1058.5	679.336	868.917	0.62	0.0790717	4.135e-16	4.932e-15	stable
ENSG00000100605	ITPK1	protein_coding	3075.44	4584.09	3829.76	-0.559	0.0707838	4.142e-16	4.937e-15	stable
ENSG00000234602	MCIDAS	protein_coding	45.451	109.913	77.682	-1.219	0.158463	4.178e-16	4.976e-15	down
ENSG00000174099	MSRB3	protein_coding	979.144	1508.64	1243.89	-0.604	0.0769234	4.245e-16	5.052e-15	stable
ENSG00000149600	COMMD7	protein_coding	1875.23	2646.98	2261.11	-0.485	0.0609547	4.257e-16	5.064e-15	stable
ENSG00000102796	DHRS12	protein_coding	125.492	245.036	185.264	-0.931	0.12111	4.291e-16	5.1e-15	stable
ENSG00000002549	LAP3	protein_coding	2577.57	3431.82	3004.7	-0.405	0.0505694	4.376e-16	5.198e-15	stable
ENSG00000067798	NAV3	protein_coding	3514.39	2240.53	2877.46	0.628	0.0802546	4.447e-16	5.28e-15	stable
ENSG00000151692	RNF144A	protein_coding	386.156	774.579	580.368	-0.965	0.12569	4.519e-16	5.361e-15	stable
ENSG00000261609	GAN	protein_coding	1155.33	712.505	933.919	0.674	0.086582	4.692e-16	5.564e-15	stable
ENSG00000166478	ZNF143	protein_coding	1296.41	797.075	1046.74	0.677	0.0870266	4.831e-16	5.725e-15	stable
ENSG00000163900	TMEM41A	protein_coding	1592.76	1002.35	1297.55	0.645	0.0826843	4.885e-16	5.784e-15	stable
ENSG00000136867	SLC31A2	protein_coding	1358.91	859.368	1109.14	0.64	0.0820032	5.191e-16	6.143e-15	stable
ENSG00000215267	AKR1C7P	transcribed_unprocessed_pseudogene	42.226	6.863	24.545	2.477	0.339414	5.292e-16	6.259e-15	up
ENSG00000164938	TP53INP1	protein_coding	1382.89	899.72	1141.3	0.601	0.0767703	5.303e-16	6.267e-15	stable
ENSG00000166888	STAT6	protein_coding	3475.51	5222.27	4348.89	-0.57	0.0724965	5.309e-16	6.271e-15	stable
ENSG00000125877	ITPA	protein_coding	904.257	1386	1145.13	-0.596	0.0761154	5.354e-16	6.319e-15	stable
ENSG00000100429	HDAC10	protein_coding	343.584	581.419	462.501	-0.732	0.0946145	5.409e-16	6.38e-15	stable
ENSG00000143153	ATP1B1	protein_coding	17228.1	11947	14587.5	0.514	0.0650585	5.656e-16	6.667e-15	stable
ENSG00000151376	ME3	protein_coding	1212.51	1760.7	1486.61	-0.524	0.0663786	5.751e-16	6.775e-15	stable
ENSG00000143499	SMYD2	protein_coding	1855.41	2566.3	2210.86	-0.458	0.057633	5.791e-16	6.817e-15	stable
ENSG00000069849	ATP1B3	protein_coding	4288.4	2885.86	3587.13	0.555	0.0705761	5.817e-16	6.843e-15	stable
ENSG00000119950	MXI1	protein_coding	2213.79	1388.78	1801.28	0.65	0.0835398	5.866e-16	6.897e-15	stable
ENSG00000001461	NIPAL3	protein_coding	6805.94	4523.34	5664.64	0.571	0.0728633	5.958e-16	7.001e-15	stable
ENSG00000120256	LRP11	protein_coding	2554.1	1749.93	2152.01	0.529	0.0672302	6.089e-16	7.15e-15	stable
ENSG00000115380	EFEMP1	protein_coding	1827.6	2811.09	2319.34	-0.602	0.0770254	6.274e-16	7.362e-15	stable
ENSG00000109089	CDR2L	protein_coding	2258.93	1374.72	1816.83	0.691	0.0893491	6.375e-16	7.472e-15	stable
ENSG00000127129	EDN2	protein_coding	12.72	61.867	37.293	-2.128	0.291373	6.376e-16	7.472e-15	down
ENSG00000105287	PRKD2	protein_coding	2449.86	1648.92	2049.39	0.554	0.0706211	6.425e-16	7.525e-15	stable
ENSG00000131459	GFPT2	protein_coding	4041.8	2287.13	3164.47	0.79	0.103042	7.065e-16	8.269e-15	stable
ENSG00000185818	NAT8L	protein_coding	48.001	122.62	85.311	-1.288	0.168948	7.097e-16	8.302e-15	down
ENSG00000118777	ABCG2	protein_coding	477.108	274.477	375.793	0.767	0.0999284	7.212e-16	8.43e-15	stable
ENSG00000158467	AHCYL2	protein_coding	1707.55	1174.58	1441.06	0.525	0.066825	7.438e-16	8.684e-15	stable
ENSG00000172086	KRCC1	protein_coding	260.322	536.853	398.587	-1.002	0.131691	7.663e-16	8.94e-15	down
ENSG00000051382	PIK3CB	protein_coding	2737.42	2004.14	2370.78	0.44	0.0555544	7.783e-16	9.075e-15	stable
ENSG00000102743	SLC25A15	protein_coding	700.397	1136.17	918.282	-0.674	0.0872617	7.963e-16	9.279e-15	stable
ENSG00000272888	CHASERR	lncRNA	868.977	1352.93	1110.95	-0.618	0.0795979	7.993e-16	9.308e-15	stable
ENSG00000124466	LYPD3	protein_coding	76.821	24.549	50.685	1.557	0.206217	8.181e-16	9.521e-15	up
ENSG00000106688	SLC1A1	protein_coding	325.965	174.31	250.137	0.865	0.113557	8.227e-16	9.568e-15	stable
ENSG00000071282	LMCD1	protein_coding	611.929	324.884	468.406	0.875	0.114909	8.342e-16	9.69e-15	stable
ENSG00000108784	NAGLU	protein_coding	1270.51	2035.43	1652.97	-0.656	0.084914	8.341e-16	9.69e-15	stable
ENSG00000277631	PGM5P3-AS1	lncRNA	18.956	71.04	44.998	-1.789	0.240642	8.412e-16	9.765e-15	down
ENSG00000173852	DPY19L1	protein_coding	4060.29	2879.29	3469.79	0.483	0.0613934	8.619e-16	9.999e-15	stable
ENSG00000196182	STK40	protein_coding	7447.83	4817.89	6132.86	0.608	0.0783	8.698e-16	1.008e-14	stable
ENSG00000129521	EGLN3	protein_coding	880.743	497.459	689.101	0.791	0.103555	8.787e-16	1.018e-14	stable
ENSG00000178150	ZNF114	protein_coding	2551.75	1771.85	2161.8	0.512	0.0653687	9.085e-16	1.052e-14	stable
ENSG00000111885	MAN1A1	protein_coding	1016.5	627.125	821.814	0.673	0.0872968	9.098e-16	1.053e-14	stable
ENSG00000170745	KCNS3	protein_coding	402.225	237.956	320.091	0.73	0.0951509	9.111e-16	1.054e-14	stable
ENSG00000108379	WNT3	protein_coding	222.039	405.786	313.912	-0.836	0.109773	9.165e-16	1.059e-14	stable
ENSG00000163874	ZC3H12A	protein_coding	435.363	939.68	687.522	-1.063	0.140154	9.334e-16	1.077e-14	down
ENSG00000167553	TUBA1C	protein_coding	18204.6	25949	22076.8	-0.498	0.0634404	9.355e-16	1.079e-14	stable
ENSG00000133318	RTN3	protein_coding	13188.3	9485.65	11337	0.464	0.0589102	9.379e-16	1.081e-14	stable
ENSG00000159445	THEM4	protein_coding	534.088	806.846	670.467	-0.576	0.0739925	9.504e-16	1.095e-14	stable
ENSG00000159216	RUNX1	protein_coding	7144.52	5630.55	6387.53	0.338	0.0425263	9.621e-16	1.108e-14	stable
ENSG00000106351	AGFG2	protein_coding	2078.8	1392.11	1735.45	0.561	0.0719602	9.681e-16	1.114e-14	stable
ENSG00000197958	RPL12	protein_coding	17453.7	25736.1	21594.9	-0.544	0.0697146	9.984e-16	1.148e-14	stable
ENSG00000164692	COL1A2	protein_coding	7.319	47.101	27.21	-2.509	0.347795	1.015e-15	1.167e-14	down
ENSG00000183691	NOG	protein_coding	1199.83	2104.82	1652.32	-0.78	0.102259	1.017e-15	1.168e-14	stable
ENSG00000173918	C1QTNF1	protein_coding	29.807	91.441	60.624	-1.537	0.204296	1.074e-15	1.233e-14	down
ENSG00000145912	NHP2	protein_coding	1635.11	2491.34	2063.22	-0.588	0.0758796	1.101e-15	1.263e-14	stable
ENSG00000182054	IDH2	protein_coding	853.749	1401.06	1127.4	-0.69	0.0900414	1.185e-15	1.358e-14	stable
ENSG00000067369	TP53BP1	protein_coding	4279.19	3240.1	3759.65	0.394	0.0498635	1.202e-15	1.376e-14	stable
ENSG00000116663	FBXO6	protein_coding	89.361	175.839	132.6	-0.937	0.124079	1.214e-15	1.389e-14	stable
ENSG00000198814	GK	protein_coding	605.931	359.018	482.474	0.729	0.0955529	1.252e-15	1.432e-14	stable
ENSG00000103005	USB1	protein_coding	4087.31	2721.59	3404.45	0.568	0.0733543	1.274e-15	1.456e-14	stable
ENSG00000162591	MEGF6	protein_coding	76.076	184.574	130.325	-1.224	0.162165	1.276e-15	1.458e-14	down
ENSG00000008513	ST3GAL1	protein_coding	3642.81	2290.01	2966.41	0.646	0.0841128	1.291e-15	1.473e-14	stable
ENSG00000173272	MZT2A	protein_coding	715.437	1154.05	934.744	-0.666	0.0869184	1.293e-15	1.475e-14	stable
ENSG00000155252	PI4K2A	protein_coding	4879.51	3309.37	4094.44	0.544	0.0700056	1.297e-15	1.479e-14	stable
ENSG00000240370	RPL13P5	transcribed_processed_pseudogene	246.789	139.736	193.262	0.788	0.103843	1.338e-15	1.524e-14	stable
ENSG00000142798	HSPG2	protein_coding	6097.69	10735.5	8416.58	-0.784	0.103379	1.343e-15	1.529e-14	stable
ENSG00000170471	RALGAPB	protein_coding	9828.46	7414.59	8621.53	0.399	0.0506224	1.366e-15	1.554e-14	stable
ENSG00000131979	GCH1	protein_coding	809.289	498.024	653.657	0.677	0.0885258	1.417e-15	1.611e-14	stable
ENSG00000117222	RBBP5	protein_coding	2308.85	1527.18	1918.02	0.577	0.0747832	1.475e-15	1.675e-14	stable
ENSG00000215021	PHB2	protein_coding	3719.3	5212.31	4465.8	-0.475	0.060867	1.608e-15	1.825e-14	stable
ENSG00000138018	SELENOI	protein_coding	4270.42	2761.28	3515.85	0.608	0.0791945	1.646e-15	1.866e-14	stable
ENSG00000162692	VCAM1	protein_coding	3.87	32.97	18.42	-2.896	0.399015	1.646e-15	1.866e-14	down
ENSG00000165804	ZNF219	protein_coding	467.309	766.39	616.849	-0.688	0.0902727	1.679e-15	1.901e-14	stable
ENSG00000152684	PELO	protein_coding	3223.77	2342.76	2783.26	0.45	0.0576298	1.682e-15	1.903e-14	stable
ENSG00000263001	GTF2I	protein_coding	7316.01	9459.76	8387.88	-0.365	0.0463451	1.73e-15	1.956e-14	stable
ENSG00000188997	KCTD21	protein_coding	901.427	594.829	748.128	0.58	0.0753669	1.76e-15	1.988e-14	stable
ENSG00000174444	RPL4	protein_coding	18879.5	25511	22195.2	-0.425	0.0543056	1.761e-15	1.989e-14	stable
ENSG00000159658	EFCAB14	protein_coding	6192.61	4850.71	5521.66	0.347	0.0440755	1.809e-15	2.042e-14	stable
ENSG00000126860	EVI2A	protein_coding	973.679	1935.34	1454.51	-0.949	0.126497	1.823e-15	2.057e-14	stable
ENSG00000153561	RMND5A	protein_coding	3799.7	2593.48	3196.59	0.535	0.0692159	1.829e-15	2.062e-14	stable
ENSG00000145198	VWA5B2	protein_coding	38.18	5.963	22.072	2.492	0.349678	1.91e-15	2.152e-14	up
ENSG00000225793	TMEM30A-DT	lncRNA	105.093	45.064	75.079	1.167	0.15588	1.941e-15	2.185e-14	up
ENSG00000169174	PCSK9	protein_coding	1927.93	2865.47	2396.7	-0.554	0.0719742	1.987e-15	2.235e-14	stable
ENSG00000110237	ARHGEF17	protein_coding	1913.82	2897.8	2405.81	-0.579	0.0754847	2.096e-15	2.357e-14	stable
ENSG00000120328	PCDHB12	protein_coding	54.559	135.962	95.26	-1.252	0.167428	2.12e-15	2.383e-14	down
ENSG00000169554	ZEB2	protein_coding	404.547	703.439	553.993	-0.768	0.101856	2.149e-15	2.414e-14	stable
ENSG00000113732	ATP6V0E1	protein_coding	8884.78	5932.83	7408.8	0.564	0.0734489	2.168e-15	2.433e-14	stable
ENSG00000143858	SYT2	protein_coding	44.463	111.649	78.056	-1.269	0.169782	2.231e-15	2.502e-14	down
ENSG00000148832	PAOX	protein_coding	259.693	447.973	353.833	-0.759	0.100759	2.255e-15	2.528e-14	stable
ENSG00000136933	RABEPK	protein_coding	631.797	989.404	810.601	-0.624	0.0818158	2.305e-15	2.582e-14	stable
ENSG00000161057	PSMC2	protein_coding	6820.45	5378.65	6099.55	0.338	0.0430548	2.353e-15	2.634e-14	stable
ENSG00000185798	WDR53	protein_coding	590.703	369.524	480.114	0.653	0.0859138	2.38e-15	2.663e-14	stable
ENSG00000132003	ZSWIM4	protein_coding	798.665	424.296	611.48	0.875	0.117003	2.461e-15	2.752e-14	stable
ENSG00000183625	CCR3	protein_coding	95.917	32.523	64.22	1.477	0.198775	2.491e-15	2.784e-14	up
ENSG00000144381	HSPD1	protein_coding	9765.44	13555.3	11660.4	-0.461	0.0595216	2.525e-15	2.82e-14	stable
ENSG00000011143	MKS1	protein_coding	348.896	548.753	448.825	-0.631	0.0829075	2.593e-15	2.894e-14	stable
ENSG00000129562	DAD1	protein_coding	8009.34	5326.17	6667.75	0.57	0.074444	2.626e-15	2.93e-14	stable
ENSG00000151150	ANK3	protein_coding	293.224	133.795	213.509	1.081	0.145308	2.822e-15	3.146e-14	up
ENSG00000116701	NCF2	protein_coding	926.957	429.742	678.35	1.061	0.142704	2.831e-15	3.155e-14	up
ENSG00000141736	ERBB2	protein_coding	2834.57	4038.81	3436.69	-0.497	0.0644894	2.873e-15	3.199e-14	stable
ENSG00000135823	STX6	protein_coding	3541.74	2500.17	3020.96	0.489	0.0633938	2.895e-15	3.221e-14	stable
ENSG00000113083	LOX	protein_coding	2031.6	3180.81	2606.2	-0.624	0.0822223	2.921e-15	3.249e-14	stable
ENSG00000147457	CHMP7	protein_coding	2998.83	1952.02	2475.42	0.599	0.0786146	2.929e-15	3.256e-14	stable
ENSG00000161921	CXCL16	protein_coding	259.601	125.974	192.788	0.997	0.134166	2.968e-15	3.297e-14	stable
ENSG00000184254	ALDH1A3	protein_coding	263.515	461.877	362.696	-0.78	0.104229	3.06e-15	3.396e-14	stable
ENSG00000064547	LPAR2	protein_coding	102.622	215.852	159.237	-1.031	0.138781	3.073e-15	3.409e-14	down
ENSG00000137818	RPLP1	protein_coding	14320.7	20150.9	17235.8	-0.48	0.0622523	3.178e-15	3.524e-14	stable
ENSG00000143867	OSR1	protein_coding	266.982	453.533	360.257	-0.735	0.0980171	3.305e-15	3.662e-14	stable
ENSG00000278259	MYO19	protein_coding	4831.79	6791.62	5811.7	-0.478	0.0621006	3.327e-15	3.684e-14	stable
ENSG00000172954	LCLAT1	protein_coding	1450.3	2162.8	1806.55	-0.559	0.0732081	3.336e-15	3.692e-14	stable
ENSG00000105372	RPS19	protein_coding	17691	24793.5	21242.2	-0.474	0.0615683	3.369e-15	3.726e-14	stable
ENSG00000137106	GRHPR	protein_coding	2033.18	2853.54	2443.36	-0.477	0.0618939	3.396e-15	3.754e-14	stable
ENSG00000151552	QDPR	protein_coding	818.777	1177.97	998.372	-0.51	0.0664716	3.435e-15	3.793e-14	stable
ENSG00000280071	GATD3B	protein_coding	1163.62	1730.32	1446.97	-0.555	0.0727158	3.435e-15	3.793e-14	stable
ENSG00000225383	SFTA1P	lncRNA	1696.59	1045.45	1371.02	0.674	0.0895046	3.638e-15	4.014e-14	stable
ENSG00000130147	SH3BP4	protein_coding	6365.37	4797.88	5581.63	0.399	0.0515566	3.68e-15	4.058e-14	stable
ENSG00000175482	POLD4	protein_coding	1817.87	1222.29	1520.08	0.555	0.0727502	3.702e-15	4.08e-14	stable
ENSG00000231500	RPS18	protein_coding	22512.7	31623.3	27068	-0.477	0.0621118	3.802e-15	4.188e-14	stable
ENSG00000140948	ZCCHC14	protein_coding	2794.31	2044.91	2419.61	0.44	0.0570555	3.849e-15	4.236e-14	stable
ENSG00000058799	YIPF1	protein_coding	1614.29	1104.33	1359.31	0.531	0.069579	3.886e-15	4.275e-14	stable
ENSG00000165272	AQP3	protein_coding	361.135	183.498	272.316	0.933	0.126049	3.951e-15	4.343e-14	stable
ENSG00000188039	NWD1	protein_coding	57.945	137.459	97.702	-1.187	0.160595	3.967e-15	4.359e-14	down
ENSG00000137871	ZNF280D	protein_coding	356.813	711.184	533.999	-0.952	0.128672	4.003e-15	4.396e-14	stable
ENSG00000132199	ENOSF1	protein_coding	1041.84	1555.28	1298.56	-0.56	0.0736071	4.085e-15	4.483e-14	stable
ENSG00000165512	ZNF22	protein_coding	1243.51	2235.05	1739.28	-0.811	0.109215	4.145e-15	4.547e-14	stable
ENSG00000137124	ALDH1B1	protein_coding	1846.17	2674.89	2260.53	-0.519	0.0680188	4.237e-15	4.644e-14	stable
ENSG00000162426	SLC45A1	protein_coding	157.478	58.393	107.936	1.353	0.183434	4.396e-15	4.815e-14	up
ENSG00000143947	RPS27A	protein_coding	9733.12	12614.9	11174	-0.367	0.0474404	4.415e-15	4.834e-14	stable
ENSG00000136490	LIMD2	protein_coding	155.952	332.795	244.373	-1.045	0.141626	4.45e-15	4.869e-14	down
ENSG00000111696	NT5DC3	protein_coding	3022.85	4338.96	3680.9	-0.507	0.0663736	4.596e-15	5.025e-14	stable
ENSG00000239521	CASTOR3	transcribed_unprocessed_pseudogene	970.072	598.394	784.233	0.671	0.0894447	4.644e-15	5.075e-14	stable
ENSG00000204650	LINC02210	transcribed_unitary_pseudogene	1033.87	717.388	875.631	0.512	0.0670889	4.656e-15	5.085e-14	stable
ENSG00000065600	PACC1	protein_coding	996.084	605.309	800.696	0.692	0.0925738	4.691e-15	5.121e-14	stable
ENSG00000113108	APBB3	protein_coding	168.236	333.069	250.652	-0.94	0.127547	4.841e-15	5.281e-14	stable
ENSG00000124613	ZNF391	protein_coding	259.697	508.036	383.866	-0.926	0.12558	4.869e-15	5.308e-14	stable
ENSG00000166979	EVA1C	protein_coding	91.035	180.45	135.743	-0.949	0.128784	4.884e-15	5.321e-14	stable
ENSG00000138449	SLC40A1	protein_coding	568.061	298.985	433.523	0.887	0.120201	5.07e-15	5.521e-14	stable
ENSG00000112078	KCTD20	protein_coding	17539.5	13572.7	15556.1	0.363	0.0470042	5.078e-15	5.526e-14	stable
ENSG00000110090	CPT1A	protein_coding	5490.85	3722.14	4606.49	0.543	0.0715727	5.086e-15	5.532e-14	stable
ENSG00000189350	TOGARAM2	protein_coding	147.291	372.012	259.651	-1.273	0.172918	5.108e-15	5.552e-14	down
ENSG00000106443	PHF14	protein_coding	662.118	1212.14	937.129	-0.836	0.113169	5.285e-15	5.741e-14	stable
ENSG00000196821	ILRUN	protein_coding	13734.1	8706.26	11220.2	0.634	0.0845125	5.591e-15	6.07e-14	stable
ENSG00000072803	FBXW11	protein_coding	5896.54	4183.93	5040.23	0.482	0.0631234	5.632e-15	6.111e-14	stable
ENSG00000161996	WDR90	protein_coding	555.167	919.455	737.311	-0.7	0.093917	5.695e-15	6.176e-14	stable
ENSG00000175040	CHST2	protein_coding	636.252	418.454	527.353	0.582	0.0771839	5.715e-15	6.194e-14	stable
ENSG00000170113	NIPA1	protein_coding	2239.41	1519.56	1879.48	0.542	0.0715776	6.046e-15	6.549e-14	stable
ENSG00000118515	SGK1	protein_coding	695.228	1301.81	998.52	-0.866	0.117683	6.153e-15	6.66e-14	stable
ENSG00000100664	EIF5	protein_coding	5670.78	10030.2	7850.47	-0.789	0.106867	6.328e-15	6.846e-14	stable
ENSG00000184898	RBM43	protein_coding	132.91	283.943	208.427	-1.048	0.143052	6.56e-15	7.092e-14	down
ENSG00000136842	TMOD1	protein_coding	59.404	8.522	33.963	2.594	0.371997	6.589e-15	7.12e-14	up
ENSG00000176422	SPRYD4	protein_coding	339.074	550.301	444.688	-0.671	0.0901024	6.67e-15	7.203e-14	stable
ENSG00000053524	MCF2L2	protein_coding	149.333	69.027	109.18	1.059	0.144709	6.694e-15	7.224e-14	up
ENSG00000070495	JMJD6	protein_coding	1902.57	1287.67	1595.12	0.546	0.0722604	6.842e-15	7.376e-14	stable
ENSG00000262074	SNORD3B-2	snoRNA	713.661	3073.78	1893.72	-1.961	0.278059	6.839e-15	7.376e-14	down
ENSG00000197061	H4C3	protein_coding	5500.08	8960.02	7230.05	-0.677	0.0911679	7.447e-15	8.023e-14	stable
ENSG00000125304	TM9SF2	protein_coding	9766	7535.37	8650.68	0.367	0.0478412	7.517e-15	8.094e-14	stable
ENSG00000172493	AFF1	protein_coding	6893.79	5101.82	5997.81	0.425	0.0555865	7.607e-15	8.186e-14	stable
ENSG00000163482	STK36	protein_coding	326.414	515.986	421.2	-0.637	0.0854065	7.623e-15	8.198e-14	stable
ENSG00000174705	SH3PXD2B	protein_coding	982.44	582.118	782.279	0.725	0.0979877	7.649e-15	8.221e-14	stable
ENSG00000113312	TTC1	protein_coding	3562.4	2644.37	3103.39	0.42	0.0549995	7.672e-15	8.241e-14	stable
ENSG00000111817	DSE	protein_coding	2007.27	1347.35	1677.31	0.557	0.0740372	7.921e-15	8.504e-14	stable
ENSG00000198918	RPL39	protein_coding	10759.7	14844.5	12802.1	-0.453	0.0594798	7.997e-15	8.58e-14	stable
ENSG00000148057	IDNK	protein_coding	85.605	172.212	128.909	-0.969	0.132705	8.02e-15	8.6e-14	stable
ENSG00000243364	EFNA4	protein_coding	337.935	183.161	260.548	0.845	0.115349	8.044e-15	8.621e-14	stable
ENSG00000177030	DEAF1	protein_coding	1357.16	1898.36	1627.76	-0.472	0.0621744	8.061e-15	8.633e-14	stable
ENSG00000142961	MOB3C	protein_coding	882.429	539.428	710.928	0.684	0.09222	8.282e-15	8.865e-14	stable
ENSG00000226479	TMEM185B	protein_coding	1661.36	2319.52	1990.44	-0.469	0.0617603	8.464e-15	9.055e-14	stable
ENSG00000173085	COQ2	protein_coding	1012.46	1506.57	1259.52	-0.555	0.0739101	8.504e-15	9.093e-14	stable
ENSG00000182568	SATB1	protein_coding	1049.66	718.126	883.892	0.532	0.0705543	8.638e-15	9.23e-14	stable
ENSG00000185189	NRBP2	protein_coding	881.57	1402.11	1141.84	-0.645	0.0866841	8.668e-15	9.257e-14	stable
ENSG00000164687	FABP5	protein_coding	289.949	464.697	377.323	-0.655	0.0882776	8.781e-15	9.372e-14	stable
ENSG00000262292	GRAPLDR	lncRNA	84.55	29.665	57.107	1.427	0.19641	8.993e-15	9.588e-14	up
ENSG00000101350	KIF3B	protein_coding	7571.1	5360.27	6465.69	0.484	0.0640168	9.088e-15	9.682e-14	stable
ENSG00000166165	CKB	protein_coding	1176.06	1725.83	1450.95	-0.537	0.071356	9.111e-15	9.701e-14	stable
ENSG00000109790	KLHL5	protein_coding	8523.72	5555.86	7039.79	0.596	0.0798703	9.574e-15	1.019e-13	stable
ENSG00000117983	MUC5B	protein_coding	23.004	78.353	50.678	-1.657	0.230997	9.691e-15	1.031e-13	down
ENSG00000184900	SUMO3	protein_coding	5463.6	7575	6519.3	-0.459	0.0606157	9.728e-15	1.034e-13	stable
ENSG00000169126	ODAD2	protein_coding	72.784	157.273	115.029	-1.063	0.146287	9.864e-15	1.048e-13	down
ENSG00000022267	FHL1	protein_coding	2220.83	1339.69	1780.26	0.7	0.0949072	9.88e-15	1.049e-13	stable
ENSG00000171877	FRMD5	protein_coding	1280.11	1754.51	1517.31	-0.444	0.0584755	1.007e-14	1.069e-13	stable
ENSG00000133794	ARNTL	protein_coding	764.24	489.615	626.928	0.62	0.0834736	1.027e-14	1.089e-13	stable
ENSG00000133805	AMPD3	protein_coding	1947.72	1175.36	1561.54	0.7	0.0949967	1.048e-14	1.111e-13	stable
ENSG00000263528	IKBKE	protein_coding	1121.37	1841.37	1481.37	-0.688	0.09328	1.059e-14	1.121e-13	stable
ENSG00000137547	MRPL15	protein_coding	1364.01	1889.74	1626.88	-0.459	0.0606225	1.07e-14	1.132e-13	stable
ENSG00000089057	SLC23A2	protein_coding	3298.66	2215.05	2756.85	0.556	0.0742946	1.113e-14	1.177e-13	stable
ENSG00000104324	CPQ	protein_coding	162.773	280.049	221.411	-0.753	0.10281	1.117e-14	1.181e-13	stable
ENSG00000141522	ARHGDIA	protein_coding	15320.5	22186	18753.2	-0.518	0.0689819	1.132e-14	1.196e-13	stable
ENSG00000119335	SET	protein_coding	17103.9	22144.8	19624.4	-0.366	0.0479797	1.138e-14	1.202e-13	stable
ENSG00000162496	DHRS3	protein_coding	141.146	300.815	220.981	-1.044	0.144031	1.173e-14	1.239e-13	down
ENSG00000119139	TJP2	protein_coding	8673.17	6219.94	7446.55	0.467	0.0618499	1.184e-14	1.249e-13	stable
ENSG00000102359	SRPX2	protein_coding	502.39	325.881	414.135	0.601	0.0808645	1.191e-14	1.255e-13	stable
ENSG00000166016	ABTB2	protein_coding	1942.05	1228.07	1585.06	0.637	0.086135	1.232e-14	1.298e-13	stable
ENSG00000214078	CPNE1	protein_coding	8522.64	12012.1	10267.4	-0.482	0.0639434	1.233e-14	1.299e-13	stable
ENSG00000130177	CDC16	protein_coding	2742.15	3576.11	3159.13	-0.376	0.0494349	1.239e-14	1.304e-13	stable
ENSG00000072756	TRNT1	protein_coding	332.623	598.895	465.759	-0.812	0.111597	1.259e-14	1.324e-13	stable
ENSG00000124491	F13A1	protein_coding	33.034	106.651	69.842	-1.586	0.221323	1.282e-14	1.348e-13	down
ENSG00000179403	VWA1	protein_coding	752.255	1187.56	969.909	-0.636	0.0860147	1.301e-14	1.367e-13	stable
ENSG00000069011	PITX1	protein_coding	1313.34	2113.9	1713.62	-0.661	0.0897539	1.336e-14	1.403e-13	stable
ENSG00000197818	SLC9A8	protein_coding	1088.42	1708.22	1398.32	-0.627	0.0847604	1.337e-14	1.403e-13	stable
ENSG00000171456	ASXL1	protein_coding	8693.22	11693.7	10193.5	-0.418	0.0552321	1.339e-14	1.404e-13	stable
ENSG00000112146	FBXO9	protein_coding	1673.83	2392.14	2032.98	-0.5	0.0666583	1.366e-14	1.432e-13	stable
ENSG00000110046	ATG2A	protein_coding	7895.23	5019.21	6457.22	0.63	0.0852334	1.384e-14	1.45e-13	stable
ENSG00000188641	DPYD	protein_coding	1586.52	2547.07	2066.8	-0.657	0.0892675	1.4e-14	1.465e-13	stable
ENSG00000144647	POMGNT2	protein_coding	1078.58	724.822	901.7	0.554	0.0744616	1.452e-14	1.518e-13	stable
ENSG00000260231	KDM7A-DT	lncRNA	149.316	49.084	99.2	1.514	0.211	1.474e-14	1.54e-13	up
ENSG00000162430	SELENON	protein_coding	2844.2	4282.35	3563.28	-0.571	0.0768368	1.476e-14	1.541e-13	stable
ENSG00000126088	UROD	protein_coding	2965.03	4270.04	3617.53	-0.51	0.0682414	1.496e-14	1.561e-13	stable
ENSG00000163882	POLR2H	protein_coding	2764.69	1862.62	2313.66	0.551	0.0740646	1.529e-14	1.594e-13	stable
ENSG00000184271	POU6F1	protein_coding	70.628	162.375	116.502	-1.143	0.158605	1.579e-14	1.646e-13	down
ENSG00000178343	SHISA3	protein_coding	10.128	53.093	31.611	-2.219	0.324817	1.672e-14	1.742e-13	down
ENSG00000135070	ISCA1	protein_coding	1676.49	1264.99	1470.74	0.398	0.0527376	1.697e-14	1.767e-13	stable
ENSG00000177646	ACAD9	protein_coding	1455.59	1956.47	1706.03	-0.417	0.0553059	1.71e-14	1.78e-13	stable
ENSG00000124143	ARHGAP40	protein_coding	199.781	324.288	262.035	-0.671	0.0916381	1.738e-14	1.807e-13	stable
ENSG00000136379	ABHD17C	protein_coding	1278.17	1741.75	1509.96	-0.436	0.0579621	1.789e-14	1.86e-13	stable
ENSG00000104691	UBXN8	protein_coding	184.813	312.926	248.869	-0.729	0.100236	1.822e-14	1.892e-13	stable
ENSG00000156384	SFR1	protein_coding	865.552	514.879	690.215	0.72	0.0988191	1.821e-14	1.892e-13	stable
ENSG00000074181	NOTCH3	protein_coding	168.286	61.86	115.073	1.361	0.189662	1.853e-14	1.923e-13	up
ENSG00000078618	NRDC	protein_coding	11074.8	8641.45	9858.14	0.352	0.046458	1.864e-14	1.933e-13	stable
ENSG00000174306	ZHX3	protein_coding	5758.94	4077.2	4918.07	0.484	0.0647809	1.904e-14	1.973e-13	stable
ENSG00000165632	TAF3	protein_coding	1573.17	1043.31	1308.24	0.572	0.0774191	1.924e-14	1.993e-13	stable
ENSG00000146648	EGFR	protein_coding	22671.3	17805	20238.1	0.343	0.0452793	1.931e-14	1.999e-13	stable
ENSG00000145781	COMMD10	protein_coding	475.687	847.11	661.398	-0.797	0.110314	1.953e-14	2.021e-13	stable
ENSG00000188846	RPL14	protein_coding	9261.86	12821.8	11041.8	-0.457	0.0610289	1.986e-14	2.054e-13	stable
ENSG00000088325	TPX2	protein_coding	14814.5	20934.3	17874.4	-0.485	0.064948	1.995e-14	2.062e-13	stable
ENSG00000164251	F2RL1	protein_coding	6864.78	4934.74	5899.76	0.463	0.0619922	2.083e-14	2.152e-13	stable
ENSG00000239911	PRKAG2-AS1	lncRNA	18.79	58.797	38.794	-1.548	0.217559	2.104e-14	2.172e-13	down
ENSG00000145476	CYP4V2	protein_coding	1008.29	1718.5	1363.4	-0.738	0.101758	2.136e-14	2.204e-13	stable
ENSG00000119888	EPCAM	protein_coding	150.722	340.675	245.698	-1.121	0.156579	2.23e-14	2.3e-13	down
ENSG00000213983	AP1G2	protein_coding	1324.97	1971.27	1648.12	-0.554	0.075047	2.244e-14	2.313e-13	stable
ENSG00000269900	RMRP	lncRNA	3607.18	6014.68	4810.93	-0.708	0.097477	2.261e-14	2.329e-13	stable
ENSG00000112769	LAMA4	protein_coding	31.27	86.381	58.826	-1.386	0.19416	2.353e-14	2.421e-13	down
ENSG00000197885	NKIRAS1	protein_coding	1452.35	1006.22	1229.29	0.514	0.0693166	2.367e-14	2.434e-13	stable
ENSG00000128245	YWHAH	protein_coding	4654.52	6357.19	5505.85	-0.439	0.0587134	2.488e-14	2.557e-13	stable
ENSG00000070159	PTPN3	protein_coding	2314.43	1744.58	2029.51	0.399	0.0531394	2.503e-14	2.57e-13	stable
ENSG00000067064	IDI1	protein_coding	5917.37	3334.32	4625.84	0.792	0.110095	2.548e-14	2.616e-13	stable
ENSG00000127125	PPCS	protein_coding	1104.53	1561.47	1333	-0.486	0.0653804	2.573e-14	2.64e-13	stable
ENSG00000173926	MARCHF3	protein_coding	796.37	501.884	649.127	0.64	0.0878099	2.596e-14	2.662e-13	stable
ENSG00000173457	PPP1R14B	protein_coding	3741.51	5489.15	4615.33	-0.535	0.0724955	2.655e-14	2.719e-13	stable
ENSG00000204923	FBXO48	protein_coding	559.848	317.033	438.441	0.786	0.109342	2.678e-14	2.741e-13	stable
ENSG00000187446	CHP1	protein_coding	9131.76	6558.46	7845.11	0.465	0.0624634	2.77e-14	2.834e-13	stable
ENSG00000182774	RPS17	protein_coding	14685.9	20156.2	17421	-0.445	0.0597363	2.787e-14	2.85e-13	stable
ENSG00000101361	NOP56	protein_coding	3782.15	5494.7	4638.43	-0.522	0.0706357	2.799e-14	2.86e-13	stable
ENSG00000166394	CYB5R2	protein_coding	81.526	167.369	124.448	-0.994	0.139437	2.83e-14	2.891e-13	stable
ENSG00000117385	P3H1	protein_coding	4958.69	3614.88	4286.78	0.444	0.0596629	2.87e-14	2.929e-13	stable
ENSG00000198889	DCAF12L1	protein_coding	6.851	37.647	22.249	-2.27	0.336673	2.872e-14	2.929e-13	down
ENSG00000072736	NFATC3	protein_coding	2677.26	2053.59	2365.42	0.375	0.0499874	2.885e-14	2.94e-13	stable
ENSG00000167118	URM1	protein_coding	1578.22	2440	2009.11	-0.605	0.0828271	2.919e-14	2.973e-13	stable
ENSG00000162377	COA7	protein_coding	940.111	1294.14	1117.13	-0.448	0.0602024	2.964e-14	3.015e-13	stable
ENSG00000099308	MAST3	protein_coding	1287.43	823.744	1055.59	0.62	0.0850494	3.04e-14	3.091e-13	stable
ENSG00000079819	EPB41L2	protein_coding	4432.45	3292.55	3862.51	0.419	0.0561356	3.063e-14	3.113e-13	stable
ENSG00000128346	C22orf23	protein_coding	113.767	51.583	82.675	1.089	0.153193	3.136e-14	3.185e-13	up
ENSG00000103343	ZNF174	protein_coding	687.308	449.678	568.493	0.591	0.0807861	3.15e-14	3.198e-13	stable
ENSG00000109466	KLHL2	protein_coding	1219.16	798.303	1008.73	0.59	0.0806796	3.22e-14	3.267e-13	stable
ENSG00000158406	H4C8	protein_coding	4960.63	8088.98	6524.81	-0.677	0.0936513	3.256e-14	3.3e-13	stable
ENSG00000188786	MTF1	protein_coding	1845.5	1311.96	1578.73	0.479	0.0646765	3.276e-14	3.319e-13	stable
ENSG00000059804	SLC2A3	protein_coding	4620.17	2747.89	3684.03	0.719	0.0997989	3.286e-14	3.327e-13	stable
ENSG00000099194	SCD	protein_coding	62155.6	97233.1	79694.3	-0.621	0.0853855	3.302e-14	3.341e-13	stable
ENSG00000180998	GPR137C	protein_coding	391.954	191.321	291.637	0.986	0.138783	3.312e-14	3.349e-13	stable
ENSG00000168763	CNNM3	protein_coding	1814.65	1202.74	1508.7	0.573	0.078244	3.343e-14	3.378e-13	stable
ENSG00000176046	NUPR1	protein_coding	91.979	215.985	153.982	-1.165	0.164245	3.495e-14	3.531e-13	down
ENSG00000227258	SMIM2-AS1	lncRNA	75.566	25.619	50.593	1.458	0.206278	3.55e-14	3.584e-13	up
ENSG00000172638	EFEMP2	protein_coding	138.755	281.123	209.939	-0.97	0.136721	3.565e-14	3.597e-13	stable
ENSG00000170689	HOXB9	protein_coding	325.003	591.264	458.133	-0.825	0.115699	3.652e-14	3.682e-13	stable
ENSG00000212710	CTAGE1	protein_coding	63.491	15.886	39.689	1.861	0.270846	3.66e-14	3.689e-13	up
ENSG00000132341	RAN	protein_coding	9706.74	13667.4	11687.1	-0.48	0.0649141	3.668e-14	3.695e-13	stable
ENSG00000250303	LINC02762	lncRNA	185.12	96.546	140.833	0.894	0.125742	3.677e-14	3.702e-13	stable
ENSG00000198034	RPS4X	protein_coding	26642.4	35083.2	30862.8	-0.389	0.052133	3.701e-14	3.724e-13	stable
ENSG00000029534	ANK1	protein_coding	716.687	1144.14	930.415	-0.649	0.0897312	3.753e-14	3.774e-13	stable
ENSG00000015171	ZMYND11	protein_coding	2849.41	3878.33	3363.87	-0.434	0.0584182	3.763e-14	3.783e-13	stable
ENSG00000144821	MYH15	protein_coding	145.045	51.459	98.252	1.405	0.19885	3.875e-14	3.892e-13	up
ENSG00000148180	GSN	protein_coding	11812.4	8347.73	10080	0.486	0.0659511	3.981e-14	3.997e-13	stable
ENSG00000104907	TRMT1	protein_coding	852.786	1352.55	1102.67	-0.639	0.0883017	4.003e-14	4.017e-13	stable
ENSG00000153093	ACOXL	protein_coding	166.222	80.796	123.509	0.993	0.140308	4.01e-14	4.021e-13	stable
ENSG00000019549	SNAI2	protein_coding	775.574	1258.21	1016.89	-0.671	0.093031	4.052e-14	4.061e-13	stable
ENSG00000129116	PALLD	protein_coding	9748.76	7209.78	8479.27	0.425	0.0572718	4.147e-14	4.155e-13	stable
ENSG00000182983	ZNF662	protein_coding	61.296	135.431	98.363	-1.091	0.154404	4.249e-14	4.255e-13	down
ENSG00000136877	FPGS	protein_coding	2332.1	3410.39	2871.25	-0.53	0.07242	4.267e-14	4.27e-13	stable
ENSG00000136868	SLC31A1	protein_coding	5219.34	3243.44	4231.39	0.659	0.0914725	4.359e-14	4.36e-13	stable
ENSG00000121274	TENT4B	protein_coding	792.043	532.478	662.261	0.554	0.0758911	4.371e-14	4.369e-13	stable
ENSG00000106086	PLEKHA8	protein_coding	2479.55	1559.25	2019.4	0.644	0.0891441	4.375e-14	4.371e-13	stable
ENSG00000099968	BCL2L13	protein_coding	3052.47	2139.73	2596.1	0.497	0.0676948	4.57e-14	4.563e-13	stable
ENSG00000157654	PALM2AKAP2	protein_coding	26674.4	20611.4	23642.9	0.365	0.0490197	4.573e-14	4.564e-13	stable
ENSG00000125430	HS3ST3B1	protein_coding	717.661	1102.53	910.095	-0.598	0.0823891	4.601e-14	4.589e-13	stable
ENSG00000135678	CPM	protein_coding	486.745	217.503	352.124	1.106	0.156857	4.768e-14	4.753e-13	up
ENSG00000142687	KIAA0319L	protein_coding	3961.71	2937.17	3449.44	0.421	0.0569067	4.814e-14	4.796e-13	stable
ENSG00000172731	LRRC20	protein_coding	2281.19	1538.94	1910.06	0.548	0.0751975	4.881e-14	4.86e-13	stable
ENSG00000116984	MTR	protein_coding	3059.83	4421.79	3740.81	-0.515	0.0703301	4.948e-14	4.925e-13	stable
ENSG00000132561	MATN2	protein_coding	1127.74	1554.46	1341.1	-0.451	0.0611727	5.04e-14	5.013e-13	stable
ENSG00000167526	RPL13	protein_coding	17738.6	25082.8	21410.7	-0.485	0.0661194	5.147e-14	5.117e-13	stable
ENSG00000198053	SIRPA	protein_coding	73.069	141.941	107.505	-0.915	0.129778	5.172e-14	5.139e-13	stable
ENSG00000106003	LFNG	protein_coding	173.871	348.956	261.413	-0.96	0.136214	5.219e-14	5.183e-13	stable
ENSG00000186111	PIP5K1C	protein_coding	3701.36	2580.72	3141.04	0.504	0.0688954	5.238e-14	5.199e-13	stable
ENSG00000082014	SMARCD3	protein_coding	441.579	666.044	553.811	-0.572	0.0788127	5.241e-14	5.2e-13	stable
ENSG00000174516	PELI3	protein_coding	1662.53	1066.64	1364.59	0.616	0.08529	5.334e-14	5.289e-13	stable
ENSG00000172113	NME6	protein_coding	909.524	1262.22	1085.88	-0.46	0.0624908	5.405e-14	5.356e-13	stable
ENSG00000059691	GATB	protein_coding	799.088	1156.64	977.864	-0.516	0.0707193	5.491e-14	5.436e-13	stable
ENSG00000163444	TMEM183A	protein_coding	3756.05	2717.02	3236.53	0.455	0.0618003	5.49e-14	5.436e-13	stable
ENSG00000158373	H2BC5	protein_coding	8052.89	12174.7	10113.8	-0.575	0.0793876	5.66e-14	5.597e-13	stable
ENSG00000100106	TRIOBP	protein_coding	2566.5	3678.79	3122.65	-0.504	0.0689029	5.691e-14	5.624e-13	stable
ENSG00000196544	BORCS6	protein_coding	586.602	350.434	468.518	0.712	0.0998943	5.987e-14	5.913e-13	stable
ENSG00000143772	ITPKB	protein_coding	260.163	439.155	349.659	-0.723	0.101579	5.997e-14	5.92e-13	stable
ENSG00000142327	RNPEPL1	protein_coding	1380.22	2049.93	1715.07	-0.552	0.0759934	6.032e-14	5.952e-13	stable
ENSG00000023892	DEF6	protein_coding	352.325	610.313	481.319	-0.759	0.107056	6.251e-14	6.165e-13	stable
ENSG00000168476	REEP4	protein_coding	1052.77	1409.5	1231.14	-0.412	0.0558592	6.265e-14	6.175e-13	stable
ENSG00000183570	PCBP3	protein_coding	215.888	109.616	162.752	0.934	0.133063	6.38e-14	6.285e-13	stable
ENSG00000136144	RCBTB1	protein_coding	1729.44	1244.24	1486.84	0.462	0.0629878	6.434e-14	6.335e-13	stable
ENSG00000164611	PTTG1	protein_coding	5238.2	7371.96	6305.08	-0.479	0.0654821	6.522e-14	6.418e-13	stable
ENSG00000138439	FAM117B	protein_coding	432.331	237.501	334.916	0.824	0.116847	6.615e-14	6.506e-13	stable
ENSG00000132109	TRIM21	protein_coding	524.179	768.536	646.357	-0.533	0.0734971	6.77e-14	6.654e-13	stable
ENSG00000196743	GM2A	protein_coding	3874.12	2764.21	3319.17	0.473	0.064647	6.774e-14	6.655e-13	stable
ENSG00000156170	NDUFAF6	protein_coding	341.222	507.079	424.15	-0.551	0.0762346	7.307e-14	7.171e-13	stable
ENSG00000163171	CDC42EP3	protein_coding	7972.64	11080.2	9526.4	-0.462	0.0631535	7.345e-14	7.204e-13	stable
ENSG00000110756	HPS5	protein_coding	1783.88	1272.13	1528	0.475	0.0650157	7.357e-14	7.208e-13	stable
ENSG00000203805	PLPP4	protein_coding	597.973	918.867	758.42	-0.597	0.0830719	7.355e-14	7.208e-13	stable
ENSG00000154978	VOPP1	protein_coding	6714.13	4685.45	5699.79	0.503	0.0691358	7.496e-14	7.341e-13	stable
ENSG00000134046	MBD2	protein_coding	2099.73	2731.23	2415.48	-0.372	0.0504498	7.502e-14	7.342e-13	stable
ENSG00000176386	CDC26	protein_coding	1080.79	774.618	927.705	0.467	0.064009	7.653e-14	7.486e-13	stable
ENSG00000023041	ZDHHC6	protein_coding	1639.3	2322.14	1980.72	-0.487	0.0669398	7.698e-14	7.526e-13	stable
ENSG00000196470	SIAH1	protein_coding	570.686	787.334	679.01	-0.452	0.0617969	7.739e-14	7.562e-13	stable
ENSG00000123472	ATPAF1	protein_coding	1206.47	1640.95	1423.71	-0.433	0.0591521	7.952e-14	7.766e-13	stable
ENSG00000187239	FNBP1	protein_coding	6354.78	4645.01	5499.89	0.44	0.0601941	8.123e-14	7.929e-13	stable
ENSG00000010244	ZNF207	protein_coding	5881.39	8008.91	6945.15	-0.434	0.0593338	8.301e-14	8.099e-13	stable
ENSG00000006125	AP2B1	protein_coding	22682.4	30538.5	26610.4	-0.419	0.057149	8.428e-14	8.218e-13	stable
ENSG00000152620	NADK2	protein_coding	711.955	1163.22	937.586	-0.679	0.0956743	8.64e-14	8.42e-13	stable
ENSG00000090863	GLG1	protein_coding	10347.3	7249.92	8798.63	0.497	0.0685247	8.646e-14	8.421e-13	stable
ENSG00000113742	CPEB4	protein_coding	3273.14	1983.72	2628.43	0.693	0.0977775	8.973e-14	8.736e-13	stable
ENSG00000168461	RAB31	protein_coding	3765.08	2964	3364.54	0.339	0.045994	8.987e-14	8.745e-13	stable
ENSG00000148399	DPH7	protein_coding	895.809	1213.37	1054.59	-0.427	0.0583472	9.027e-14	8.778e-13	stable
ENSG00000109738	GLRB	protein_coding	1272.31	779.424	1025.87	0.678	0.0956321	9.033e-14	8.78e-13	stable
ENSG00000109265	CRACD	protein_coding	647.887	356.622	502.255	0.822	0.117306	9.042e-14	8.783e-13	stable
ENSG00000118508	RAB32	protein_coding	1207.42	1719.85	1463.63	-0.495	0.0681704	9.045e-14	8.783e-13	stable
ENSG00000100280	AP1B1	protein_coding	6078.4	4184.38	5131.39	0.521	0.0720691	9.105e-14	8.836e-13	stable
ENSG00000143198	MGST3	protein_coding	4843.87	3580.09	4211.98	0.425	0.058172	9.142e-14	8.867e-13	stable
ENSG00000167106	FAM102A	protein_coding	2907.34	1864.93	2386.14	0.616	0.0862539	9.201e-14	8.92e-13	stable
ENSG00000070831	CDC42	protein_coding	12442	16543.9	14493	-0.402	0.0548412	9.247e-14	8.96e-13	stable
ENSG00000176533	GNG7	protein_coding	117.784	245.739	181.762	-1.012	0.145385	9.353e-14	9.058e-13	down
ENSG00000205592	MUC19	protein_coding	63.028	17.421	40.225	1.727	0.253455	9.365e-14	9.064e-13	up
ENSG00000196655	TRAPPC4	protein_coding	3651.48	2589.07	3120.28	0.481	0.0663377	9.612e-14	9.298e-13	stable
ENSG00000062598	ELMO2	protein_coding	4009.73	2944.05	3476.89	0.434	0.0595162	9.743e-14	9.42e-13	stable
ENSG00000204152	TIMM23B	protein_coding	270.072	422.004	346.038	-0.618	0.0868404	1.049e-13	1.014e-12	stable
ENSG00000110218	PANX1	protein_coding	2889.4	2155.52	2522.46	0.413	0.0566005	1.057e-13	1.021e-12	stable
ENSG00000104660	LEPROTL1	protein_coding	1676.31	1240.7	1458.5	0.424	0.0581011	1.067e-13	1.03e-12	stable
ENSG00000122882	ECD	protein_coding	1258.76	1679.37	1469.06	-0.405	0.0555227	1.081e-13	1.043e-12	stable
ENSG00000165861	ZFYVE1	protein_coding	2324.26	1583.96	1954.11	0.535	0.0743403	1.094e-13	1.055e-12	stable
ENSG00000162437	RAVER2	protein_coding	438.583	707.425	573.004	-0.662	0.0935023	1.108e-13	1.067e-12	stable
ENSG00000144036	EXOC6B	protein_coding	2929.09	2142.16	2535.63	0.44	0.0604539	1.114e-13	1.073e-12	stable
ENSG00000131437	KIF3A	protein_coding	1589.45	865.539	1227.5	0.836	0.120058	1.153e-13	1.11e-12	stable
ENSG00000148346	LCN2	protein_coding	52.302	336.161	194.232	-2.48	0.379611	1.2e-13	1.155e-12	down
ENSG00000266714	MYO15B	protein_coding	27.532	80.123	53.828	-1.453	0.210687	1.207e-13	1.16e-12	down
ENSG00000188811	NHLRC3	protein_coding	595.122	874.959	735.04	-0.537	0.0748107	1.208e-13	1.161e-12	stable
ENSG00000171522	PTGER4	protein_coding	239.832	394.154	316.993	-0.686	0.0973775	1.226e-13	1.177e-12	stable
ENSG00000174574	AKIRIN1	protein_coding	3133.03	2316.96	2724.99	0.425	0.0583959	1.237e-13	1.188e-12	stable
ENSG00000179242	CDH4	protein_coding	1977.95	3002.41	2490.18	-0.58	0.0813476	1.241e-13	1.19e-12	stable
ENSG00000247572	CKMT2-AS1	lncRNA	249.715	147.215	198.465	0.727	0.103716	1.239e-13	1.19e-12	stable
ENSG00000204634	TBC1D8	protein_coding	1746.46	1272.31	1509.38	0.445	0.0613202	1.259e-13	1.207e-12	stable
ENSG00000249628	LINC00942	lncRNA	30.487	2.68	16.583	3.214	0.479102	1.263e-13	1.21e-12	up
ENSG00000048991	R3HDM1	protein_coding	2388.68	1765.19	2076.93	0.425	0.0584968	1.27e-13	1.217e-12	stable
ENSG00000164061	BSN	protein_coding	87.794	30.41	59.102	1.442	0.209385	1.278e-13	1.223e-12	up
ENSG00000228960	OR2A9P	transcribed_unprocessed_pseudogene	58.815	160.525	109.67	-1.358	0.196699	1.281e-13	1.226e-12	down
ENSG00000161513	FDXR	protein_coding	188.71	331.745	260.227	-0.779	0.111716	1.285e-13	1.229e-12	stable
ENSG00000154079	SDHAF4	protein_coding	83.831	164.436	124.134	-0.928	0.13406	1.291e-13	1.234e-12	stable
ENSG00000152223	EPG5	protein_coding	11552.5	8371.8	9962.17	0.452	0.0624286	1.324e-13	1.264e-12	stable
ENSG00000253414	LINC01605	lncRNA	212.014	116.548	164.281	0.82	0.117987	1.33e-13	1.27e-12	stable
ENSG00000171045	TSNARE1	protein_coding	179.908	330.572	255.24	-0.837	0.120508	1.34e-13	1.279e-12	stable
ENSG00000115525	ST3GAL5	protein_coding	1345.17	831.296	1088.23	0.665	0.0943454	1.342e-13	1.28e-12	stable
ENSG00000106025	TSPAN12	protein_coding	277.132	143.486	210.309	0.906	0.130862	1.346e-13	1.283e-12	stable
ENSG00000123989	CHPF	protein_coding	4250.95	2845.66	3548.31	0.558	0.0781934	1.35e-13	1.286e-12	stable
ENSG00000136040	PLXNC1	protein_coding	79.395	179.709	129.552	-1.116	0.161857	1.41e-13	1.343e-12	down
ENSG00000171490	RSL1D1	protein_coding	3293.16	4309.21	3801.19	-0.38	0.0521205	1.431e-13	1.362e-12	stable
ENSG00000251442	LINC01094	lncRNA	31.876	79.472	55.674	-1.244	0.180482	1.443e-13	1.373e-12	down
ENSG00000173013	CCDC96	protein_coding	132.664	57.136	94.9	1.153	0.167269	1.467e-13	1.395e-12	up
ENSG00000138463	SLC49A4	protein_coding	1269.09	884.209	1076.65	0.505	0.0703848	1.475e-13	1.402e-12	stable
ENSG00000109220	CHIC2	protein_coding	1371.91	950.527	1161.22	0.512	0.0714657	1.48e-13	1.406e-12	stable
ENSG00000133265	HSPBP1	protein_coding	737.039	1218.77	977.906	-0.694	0.0990082	1.483e-13	1.408e-12	stable
ENSG00000258366	RTEL1	protein_coding	1166.71	1734.11	1450.41	-0.552	0.0773444	1.489e-13	1.413e-12	stable
ENSG00000059145	UNKL	protein_coding	846.756	496.086	671.421	0.737	0.10561	1.503e-13	1.425e-12	stable
ENSG00000135245	HILPDA	protein_coding	698.045	441.849	569.947	0.634	0.0898265	1.516e-13	1.437e-12	stable
ENSG00000108298	RPL19	protein_coding	24952.3	32938.6	28945.5	-0.392	0.0539047	1.523e-13	1.442e-12	stable
ENSG00000110881	ASIC1	protein_coding	194.065	355.829	274.947	-0.836	0.120758	1.523e-13	1.442e-12	stable
ENSG00000080986	NDC80	protein_coding	1145.23	2201.91	1673.57	-0.898	0.13	1.525e-13	1.443e-12	stable
ENSG00000136770	DNAJC1	protein_coding	1954.24	1460.99	1707.62	0.409	0.0564554	1.538e-13	1.454e-12	stable
ENSG00000167508	MVD	protein_coding	2159.82	1347.31	1753.57	0.653	0.0927636	1.553e-13	1.468e-12	stable
ENSG00000153790	C7orf31	protein_coding	109.498	240.35	174.924	-1.079	0.156838	1.566e-13	1.48e-12	down
ENSG00000005059	MCUB	protein_coding	1312.09	1690.7	1501.39	-0.359	0.0492639	1.589e-13	1.5e-12	stable
ENSG00000102804	TSC22D1	protein_coding	9313.55	7170.57	8242.06	0.37	0.0508008	1.589e-13	1.5e-12	stable
ENSG00000141449	GREB1L	protein_coding	568.559	349.838	459.198	0.672	0.0957056	1.592e-13	1.502e-12	stable
ENSG00000104774	MAN2B1	protein_coding	3951.94	2863.64	3407.79	0.452	0.0626494	1.639e-13	1.545e-12	stable
ENSG00000244731	C4A	protein_coding	145.1	292.243	218.671	-0.962	0.139856	1.664e-13	1.568e-12	stable
ENSG00000133315	MACROD1	protein_coding	289.679	631.702	460.691	-1.068	0.155447	1.676e-13	1.579e-12	down
ENSG00000223552	CCR5AS	lncRNA	194.682	70.757	132.719	1.376	0.200542	1.685e-13	1.586e-12	up
ENSG00000173064	HECTD4	protein_coding	7339.16	5352.94	6346.05	0.443	0.0614262	1.717e-13	1.616e-12	stable
ENSG00000061656	SPAG4	protein_coding	592.824	355.398	474.111	0.706	0.101082	1.753e-13	1.649e-12	stable
ENSG00000151348	EXT2	protein_coding	6769.74	5145.45	5957.59	0.387	0.0533838	1.781e-13	1.674e-12	stable
ENSG00000177508	IRX3	protein_coding	150.624	257.893	204.259	-0.741	0.106511	1.787e-13	1.679e-12	stable
ENSG00000095739	BAMBI	protein_coding	436.224	261.107	348.665	0.707	0.101303	1.808e-13	1.698e-12	stable
ENSG00000102265	TIMP1	protein_coding	8204.77	5760.01	6982.39	0.494	0.0690324	1.809e-13	1.698e-12	stable
ENSG00000171444	MCC	protein_coding	979.78	667.568	823.674	0.535	0.0751442	1.839e-13	1.725e-12	stable
ENSG00000229647	MYOSLID	lncRNA	59.516	18.482	38.999	1.573	0.231631	1.87e-13	1.753e-12	up
ENSG00000179299	NSUN7	protein_coding	97.392	191.108	144.25	-0.925	0.134615	1.882e-13	1.764e-12	stable
ENSG00000197183	NOL4L	protein_coding	1053.51	659.72	856.613	0.647	0.0922578	1.897e-13	1.777e-12	stable
ENSG00000115520	COQ10B	protein_coding	1703.48	1204.24	1453.86	0.486	0.0679014	1.957e-13	1.832e-12	stable
ENSG00000203879	GDI1	protein_coding	8465.42	6348.81	7407.11	0.405	0.0561182	1.969e-13	1.843e-12	stable
ENSG00000125772	GPCPD1	protein_coding	413.246	810.806	612.026	-0.924	0.134657	1.986e-13	1.858e-12	stable
ENSG00000231742	LINC01273	lncRNA	73.976	26.712	50.344	1.382	0.202198	1.991e-13	1.861e-12	up
ENSG00000163516	ANKZF1	protein_coding	2204.57	1482.1	1843.34	0.553	0.0779055	1.993e-13	1.862e-12	stable
ENSG00000076108	BAZ2A	protein_coding	9569.75	6340.44	7955.1	0.572	0.0808831	2.082e-13	1.943e-12	stable
ENSG00000142784	WDTC1	protein_coding	3800.27	2566.82	3183.54	0.546	0.0769879	2.111e-13	1.97e-12	stable
ENSG00000139842	CUL4A	protein_coding	3280.2	4245.06	3762.63	-0.365	0.0503606	2.122e-13	1.977e-12	stable
ENSG00000173209	AHSA2P	transcribed_unitary_pseudogene	473.905	916.592	695.249	-0.904	0.131897	2.122e-13	1.977e-12	stable
ENSG00000054277	OPN3	protein_coding	617.635	390.221	503.928	0.635	0.0905734	2.133e-13	1.987e-12	stable
ENSG00000149260	CAPN5	protein_coding	1045.14	641.311	843.226	0.674	0.0966625	2.16e-13	2.011e-12	stable
ENSG00000108342	CSF3	protein_coding	48.169	167.949	108.059	-1.672	0.248814	2.169e-13	2.018e-12	down
ENSG00000037637	FBXO42	protein_coding	1816.38	1283.45	1549.91	0.486	0.0680127	2.201e-13	2.047e-12	stable
ENSG00000281398	SNHG4	lncRNA	785.33	1117	951.166	-0.492	0.0689305	2.231e-13	2.073e-12	stable
ENSG00000140022	STON2	protein_coding	250.006	132.361	191.184	0.872	0.12734	2.352e-13	2.183e-12	stable
ENSG00000179841	AKAP5	protein_coding	259.586	141.501	200.544	0.832	0.121193	2.351e-13	2.183e-12	stable
ENSG00000094914	AAAS	protein_coding	957.791	1343.14	1150.46	-0.474	0.0663746	2.398e-13	2.224e-12	stable
ENSG00000137941	TTLL7	protein_coding	1323.83	712.296	1018.06	0.851	0.124201	2.427e-13	2.251e-12	stable
ENSG00000141391	PRELID3A	protein_coding	71.56	143.166	107.363	-0.946	0.138604	2.518e-13	2.334e-12	stable
ENSG00000122644	ARL4A	protein_coding	921.291	1340.12	1130.71	-0.522	0.0736585	2.54e-13	2.353e-12	stable
ENSG00000008853	RHOBTB2	protein_coding	1580.28	995.125	1287.7	0.639	0.0916545	2.609e-13	2.415e-12	stable
ENSG00000008283	CYB561	protein_coding	1867.89	2736.4	2302.14	-0.532	0.0751681	2.612e-13	2.416e-12	stable
ENSG00000119630	PGF	protein_coding	488.015	294.386	391.201	0.696	0.100363	2.612e-13	2.416e-12	stable
ENSG00000141447	OSBPL1A	protein_coding	790.957	1146.11	968.534	-0.517	0.0729283	2.63e-13	2.431e-12	stable
ENSG00000090889	KIF4A	protein_coding	2827.32	3995.73	3411.53	-0.484	0.0680047	2.684e-13	2.48e-12	stable
ENSG00000119938	PPP1R3C	protein_coding	366.146	205.184	285.665	0.795	0.115857	2.734e-13	2.524e-12	stable
ENSG00000131788	PIAS3	protein_coding	2610.02	1917.1	2263.56	0.433	0.0605644	2.736e-13	2.525e-12	stable
ENSG00000127526	SLC35E1	protein_coding	7478.06	5028.41	6253.23	0.552	0.0783144	2.81e-13	2.592e-12	stable
ENSG00000069275	NUCKS1	protein_coding	16919.5	26303.7	21611.6	-0.611	0.0874324	2.844e-13	2.622e-12	stable
ENSG00000005001	PRSS22	protein_coding	58.871	136.127	97.499	-1.143	0.168134	2.867e-13	2.642e-12	down
ENSG00000234664	HMGN2P5	processed_pseudogene	78.572	161.397	119.984	-0.985	0.14482	2.901e-13	2.672e-12	stable
ENSG00000229056	HECW2-AS1	lncRNA	45.996	9.203	27.6	2.148	0.334378	3.033e-13	2.792e-12	up
ENSG00000197063	MAFG	protein_coding	5569.21	3524.8	4547.01	0.633	0.0909137	3.044e-13	2.801e-12	stable
ENSG00000177839	PCDHB9	protein_coding	103.462	198.827	151.145	-0.898	0.131959	3.049e-13	2.804e-12	stable
ENSG00000268964	ERVV-2	protein_coding	56.732	15.301	36.017	1.744	0.263034	3.057e-13	2.81e-12	up
ENSG00000162642	C1orf52	protein_coding	1241.19	851.471	1046.33	0.526	0.0745364	3.075e-13	2.823e-12	stable
ENSG00000166347	CYB5A	protein_coding	1448.83	1000.92	1224.87	0.515	0.0728632	3.072e-13	2.823e-12	stable
ENSG00000178078	STAP2	protein_coding	717.214	1135.64	926.429	-0.635	0.0913522	3.148e-13	2.889e-12	stable
ENSG00000244198	ARHGEF35-AS1	lncRNA	277.338	503.699	390.519	-0.821	0.120186	3.157e-13	2.896e-12	stable
ENSG00000164100	NDST3	protein_coding	7.609	52.903	30.256	-2.596	0.405313	3.176e-13	2.912e-12	down
ENSG00000064687	ABCA7	protein_coding	1501.66	985.733	1243.7	0.583	0.0832977	3.211e-13	2.943e-12	stable
ENSG00000260001	TGFBR3L	protein_coding	50.257	133.291	91.774	-1.322	0.19525	3.312e-13	3.033e-12	down
ENSG00000186591	UBE2H	protein_coding	10221.7	6980.77	8601.21	0.531	0.0753994	3.36e-13	3.076e-12	stable
ENSG00000187244	BCAM	protein_coding	318.654	670.683	494.668	-1.019	0.150485	3.376e-13	3.089e-12	down
ENSG00000143224	PPOX	protein_coding	339.248	555.121	447.185	-0.681	0.0986956	3.486e-13	3.188e-12	stable
ENSG00000258643	BCL2L2-PABPN1	protein_coding	634.491	300.049	467.27	1.025	0.151459	3.551e-13	3.245e-12	up
ENSG00000122863	CHST3	protein_coding	2436.32	3721.49	3078.91	-0.587	0.0841937	3.662e-13	3.344e-12	stable
ENSG00000110442	COMMD9	protein_coding	1139.15	1653.01	1396.08	-0.519	0.0736699	3.675e-13	3.354e-12	stable
ENSG00000178149	DALRD3	protein_coding	1167.49	1588.11	1377.8	-0.432	0.0607919	3.684e-13	3.361e-12	stable
ENSG00000187372	PCDHB13	protein_coding	452.167	677.871	565.019	-0.561	0.0802541	3.807e-13	3.471e-12	stable
ENSG00000131981	LGALS3	protein_coding	3820.81	4918.19	4369.5	-0.357	0.0498297	3.813e-13	3.475e-12	stable
ENSG00000258405	ZNF578	protein_coding	38.096	4.961	21.528	2.7	0.422058	3.895e-13	3.548e-12	up
ENSG00000136052	SLC41A2	protein_coding	2599	1682.58	2140.79	0.602	0.0866323	3.9e-13	3.551e-12	stable
ENSG00000101751	POLI	protein_coding	271.236	577.632	424.434	-1.033	0.15299	3.91e-13	3.558e-12	down
ENSG00000224616	RTCA-AS1	lncRNA	139.508	46.774	93.141	1.467	0.218422	3.941e-13	3.585e-12	up
ENSG00000135766	EGLN1	protein_coding	4496.11	3214.02	3855.06	0.47	0.0664288	3.994e-13	3.629e-12	stable
ENSG00000119333	DYNC2I2	protein_coding	2920.17	4128.27	3524.22	-0.484	0.0685953	4.066e-13	3.693e-12	stable
ENSG00000070882	OSBPL3	protein_coding	5951.08	8820.31	7385.69	-0.547	0.0781769	4.112e-13	3.732e-12	stable
ENSG00000176845	METRNL	protein_coding	367.573	183.289	275.431	0.954	0.141347	4.116e-13	3.735e-12	stable
ENSG00000247092	SNHG10	lncRNA	192.953	325.242	259.097	-0.715	0.104399	4.137e-13	3.752e-12	stable
ENSG00000133226	SRRM1	protein_coding	4513.21	5860.29	5186.75	-0.369	0.0516608	4.145e-13	3.757e-12	stable
ENSG00000163536	SERPINI1	protein_coding	137.033	45.958	91.496	1.475	0.219852	4.157e-13	3.766e-12	up
ENSG00000140564	FURIN	protein_coding	5464.2	3591.12	4527.66	0.582	0.0836017	4.2e-13	3.804e-12	stable
ENSG00000003147	ICA1	protein_coding	127.771	229.726	178.748	-0.806	0.118614	4.205e-13	3.806e-12	stable
ENSG00000136114	THSD1	protein_coding	118.13	51.384	84.757	1.133	0.168242	4.334e-13	3.921e-12	up
ENSG00000013563	DNASE1L1	protein_coding	1783.76	1148.66	1466.21	0.609	0.0879026	4.511e-13	4.077e-12	stable
ENSG00000147119	CHST7	protein_coding	658	374.204	516.102	0.775	0.113912	4.558e-13	4.117e-12	stable
ENSG00000221949	LINC01465	lncRNA	76.016	157.553	116.784	-0.995	0.147832	4.562e-13	4.119e-12	stable
ENSG00000138623	SEMA7A	protein_coding	2620.57	1495.46	2058.01	0.771	0.113318	4.573e-13	4.127e-12	stable
ENSG00000262209	PCDHGB3	protein_coding	96.489	200.078	148.284	-0.993	0.147583	4.724e-13	4.261e-12	stable
ENSG00000231770	TMEM44-AS1	lncRNA	203.591	109.573	156.582	0.854	0.126389	4.769e-13	4.3e-12	stable
ENSG00000073756	PTGS2	protein_coding	87.383	195.97	141.676	-1.101	0.163846	4.775e-13	4.302e-12	down
ENSG00000087903	RFX2	protein_coding	665.228	421.639	543.434	0.631	0.0914971	4.805e-13	4.328e-12	stable
ENSG00000134802	SLC43A3	protein_coding	9606.17	13622.8	11614.5	-0.488	0.0693892	4.813e-13	4.333e-12	stable
ENSG00000241973	PI4KA	protein_coding	5711.21	4134.65	4922.93	0.452	0.0641029	4.901e-13	4.41e-12	stable
ENSG00000156711	MAPK13	protein_coding	7650.93	5275.95	6463.44	0.518	0.0739716	4.952e-13	4.453e-12	stable
ENSG00000234380	LINC01426	lncRNA	98.001	36.353	67.177	1.338	0.199628	5.09e-13	4.575e-12	up
ENSG00000166025	AMOTL1	protein_coding	12704.6	8712.58	10708.6	0.525	0.0751412	5.144e-13	4.621e-12	stable
ENSG00000169684	CHRNA5	protein_coding	311.329	190.2	250.765	0.678	0.0991057	5.523e-13	4.96e-12	stable
ENSG00000158715	SLC45A3	protein_coding	959.207	623.918	791.563	0.596	0.0862848	5.64e-13	5.062e-12	stable
ENSG00000110700	RPS13	protein_coding	8372.33	10940.8	9656.57	-0.378	0.0532179	5.718e-13	5.129e-12	stable
ENSG00000113328	CCNG1	protein_coding	1745.7	3239.97	2492.84	-0.848	0.126018	5.843e-13	5.239e-12	stable
ENSG00000111087	GLI1	protein_coding	28.795	3.001	15.898	2.974	0.463836	5.867e-13	5.256e-12	up
ENSG00000173598	NUDT4	protein_coding	3816.74	4950.86	4383.8	-0.367	0.0517557	5.866e-13	5.256e-12	stable
ENSG00000166598	HSP90B1	protein_coding	17781.6	29280.2	23530.9	-0.687	0.10074	5.902e-13	5.284e-12	stable
ENSG00000099795	NDUFB7	protein_coding	1403	2003.53	1703.26	-0.497	0.071166	6.139e-13	5.491e-12	stable
ENSG00000130638	ATXN10	protein_coding	2815.64	3738.66	3277.15	-0.399	0.0565158	6.167e-13	5.514e-12	stable
ENSG00000112902	SEMA5A	protein_coding	71.652	192.514	132.083	-1.341	0.200898	6.19e-13	5.532e-12	down
ENSG00000281189	GHET1	lncRNA	37.78	6.952	22.366	2.246	0.357431	6.479e-13	5.787e-12	up
ENSG00000149485	FADS1	protein_coding	11026.4	15385.6	13206	-0.466	0.0664938	6.499e-13	5.802e-12	stable
ENSG00000167136	ENDOG	protein_coding	332.415	553.173	442.794	-0.703	0.103414	6.588e-13	5.878e-12	stable
ENSG00000163590	PPM1L	protein_coding	358.766	219.831	289.299	0.675	0.0990903	6.692e-13	5.969e-12	stable
ENSG00000164403	SHROOM1	protein_coding	445.672	708.067	576.87	-0.638	0.0932969	6.799e-13	6.061e-12	stable
ENSG00000118473	SGIP1	protein_coding	2.795	27.003	14.899	-2.994	0.468328	6.837e-13	6.091e-12	down
ENSG00000261272	MUC22	protein_coding	40.306	8.243	24.275	2.111	0.334711	7.093e-13	6.317e-12	up
ENSG00000124222	STX16	protein_coding	4716.31	3378.18	4047.24	0.467	0.066724	7.119e-13	6.337e-12	stable
ENSG00000253276	CCDC71L	protein_coding	613.405	875.813	744.609	-0.498	0.0714526	7.161e-13	6.371e-12	stable
ENSG00000134758	RNF138	protein_coding	876.981	1513.57	1195.27	-0.75	0.111098	7.254e-13	6.451e-12	stable
ENSG00000061273	HDAC7	protein_coding	1815.13	2441.09	2128.11	-0.416	0.0591983	7.287e-13	6.475e-12	stable
ENSG00000157111	TMEM171	protein_coding	372.587	220.23	296.408	0.722	0.106728	7.289e-13	6.475e-12	stable
ENSG00000204860	FAM201A	lncRNA	77.82	160.132	118.976	-0.988	0.148341	7.329e-13	6.507e-12	stable
ENSG00000177119	ANO6	protein_coding	7603.57	5399.73	6501.65	0.478	0.0684976	7.364e-13	6.533e-12	stable
ENSG00000133398	MED10	protein_coding	791.335	1172.44	981.889	-0.545	0.0788656	7.384e-13	6.547e-12	stable
ENSG00000096092	TMEM14A	protein_coding	1068.76	757.865	913.314	0.479	0.0686703	7.453e-13	6.605e-12	stable
ENSG00000144063	MALL	protein_coding	785.102	1319.26	1052.18	-0.715	0.10573	7.547e-13	6.685e-12	stable
ENSG00000101665	SMAD7	protein_coding	544.089	308.511	426.3	0.779	0.115949	7.719e-13	6.834e-12	stable
ENSG00000108654	DDX5	protein_coding	18078.5	22726.8	20402.7	-0.324	0.045791	7.781e-13	6.886e-12	stable
ENSG00000168556	ING2	protein_coding	485.95	318.463	402.207	0.585	0.0851319	7.793e-13	6.893e-12	stable
[truncated: 13,708 more rows]
