# Supplementary material for: Single-cell RNA-sequencing uncovers compound kushen injection synergistically improves the efficacy of chemotherapy by modulating the tumor environment of breast cancer
Source: Front Immunol. 2022 Oct 31;13:965342. doi: 10.3389/fimmu.2022.965342 (PMC9660330; doi:10.3389/fimmu.2022.965342)
Supplement: Supplementary file 12 [file Table_5.xlsx]

## Sheet: Sheet1
Supplementary Table 5. RNA-seq data of the 4T1 mouse treated with DDP, PTX, DDP+CKI and PTX+CKI (TPM format).
Ensembl ID	DDP_CKI_1	DDP_CKI_2	DDP_CKI_3	PTX_CKI_1	PTX_CKI_2	PTX_CKI_3	DDP_1	DDP_2	DDP_3	PTX_1	PTX_2	PTX_3
ENSMUSG00000000001	62.53	60.04	51.83	61.63	64	73.06	61.51	64.01	69.94	63.05	69.82	60.64
ENSMUSG00000000003	0	0	0	0	0	0	0	0	0	0	0	0
ENSMUSG00000000028	7.87	8.56	6.14	9.43	8.55	11.39	4.71	5.22	7.89	6.11	10.76	5.25
ENSMUSG00000000031	30.39	51.18	309.98	96.42	58.43	68.51	136.74	67.25	17.04	91.16	61.66	79.48
ENSMUSG00000000037	0.36	0.86	0.29	0.11	0.12	0.15	0.07	0.02	0.17	0.3	0.3	0.05
ENSMUSG00000000049	0.09	0	0.08	0.11	0.41	0	0	0	0	0	0.16	0.07
ENSMUSG00000000056	17.2	15.54	28.25	13.03	22.84	23.39	22.33	25.89	26.85	28.72	15.5	31.1
ENSMUSG00000000058	11.95	12.48	9.53	11.29	10.93	10.46	10.42	13.65	8.69	16.02	11.89	8.25
ENSMUSG00000000078	37.7	48.94	36.87	48.75	49.73	48.31	39.1	51.57	35.36	40.43	55.53	40.11
ENSMUSG00000000085	40.67	28.69	35.31	29.29	28.16	32.67	28.3	32.93	38.62	38.38	27.36	29.33
ENSMUSG00000000088	68.42	69.37	50.36	57.69	74.63	85.76	61.09	60.87	64.85	65.05	64.56	60.63
ENSMUSG00000000093	0.46	0.29	0.55	0.67	0.26	0.23	0.27	0.3	0.46	0.32	0.1	0.31
ENSMUSG00000000094	0	0.04	0.08	0.04	0	0.07	0	0	0	0	0.05	0
ENSMUSG00000000103	0	0	0	0	0	0	0	0	0	0	0	0
ENSMUSG00000000120	14.49	12.07	3.45	20.69	5.12	5.67	7.11	5.43	8.07	3.68	8.27	3.34
ENSMUSG00000000125	0	0.01	0	0	0	0.04	0	0.03	0	0	0.17	0.02
ENSMUSG00000000126	4.07	3.73	3.37	5.32	2.52	4.72	4.96	4.39	6.44	6.67	2.05	3.46
ENSMUSG00000000127	7.37	9.34	8.83	8.54	10.41	10.78	6.22	8.28	7.12	7.96	10.55	7.87
ENSMUSG00000000131	41.01	45.23	46.85	45.19	38.07	41.8	35.86	35.92	40.75	32.44	40.92	33.95
ENSMUSG00000000134	14.7	16.43	12.24	15.07	12.1	13.76	11.99	12.7	15.27	13.12	12.5	12.15
ENSMUSG00000000142	1.48	2.07	1.33	1.41	1.7	1.48	1.38	0.93	2.15	1.83	1.42	0.99
ENSMUSG00000000148	7.3	5.54	6.43	8.71	5.89	6.48	5.55	6.45	7.79	6.44	5.56	5.97
ENSMUSG00000000149	32.45	29.93	34.53	35.14	27.21	34.06	23.75	28.31	33.59	35.4	27.32	24.15
ENSMUSG00000000154	5.57	2.6	2.55	3.42	2.19	3.54	5.4	4.32	4.23	4.32	2.01	4.42
ENSMUSG00000000157	0.08	0.08	0.06	0.14	0.02	0	0	0.02	0.02	0.04	0	0.11
ENSMUSG00000000159	0.17	0.06	0.26	0.17	0	0	0.02	0.15	0	0.03	0.1	0
ENSMUSG00000000167	1.01	0.61	1.67	1.33	2.18	0.97	1.09	1.35	2.34	0.95	1.83	0.93
ENSMUSG00000000168	15.48	24.29	14.89	23.31	17.26	14.64	17.73	18.44	18.07	16.41	16.16	17.66
ENSMUSG00000000171	41.04	42.01	33.16	42.85	38.17	46.91	39.27	36.42	43.72	37.07	43.13	36.54
ENSMUSG00000000182	0.29	0.22	0.48	0.27	0.77	2.81	0.2	0.03	0.18	0.29	2.37	0.04
ENSMUSG00000000183	0	0.01	0	0.06	0	0	0	0	0	0	0	0
ENSMUSG00000000184	49.12	41.31	39.24	56.52	41.17	47.72	33.98	41.96	34.04	34.73	31.11	34.03
ENSMUSG00000000194	19.56	19.73	21.65	19.77	18.79	23.75	14.64	17.77	23.13	24.86	18.95	38.1
ENSMUSG00000000197	0	0.01	0.11	0.07	0.01	0.06	0	0.03	0	0.04	0.02	0
ENSMUSG00000000202	0.13	0.11	0.18	0	0.08	0.25	0.19	0.07	0.33	0.5	0.08	0.37
ENSMUSG00000000204	13.94	13.1	6.53	13.01	11.18	8.6	8.56	12.93	8.76	7.58	19.48	8.49
ENSMUSG00000000214	0	0	0	0	0	0	0	0	0	0	0	0
ENSMUSG00000000215	0	0	0	0	0	0	0	0	0	0	0	0
ENSMUSG00000000216	0.03	0.01	0	0.1	0.01	0.03	0	0	0	0.03	0.29	0
ENSMUSG00000000223	0.48	0.52	0.53	0.56	0.56	0.97	0.3	0.36	0.44	0.69	0.64	0.8
ENSMUSG00000000244	0.99	1.08	1.88	0.91	0.71	0.9	0.35	0.3	0.55	1.35	0.53	0.85
ENSMUSG00000000247	0.12	0.08	1.23	0	0.08	0	0	0.03	0.05	0.08	0.03	0
ENSMUSG00000000248	0.02	0.63	3.34	1	3.28	4.34	2.09	3.33	3.25	3.35	7.09	0.65
ENSMUSG00000000253	1.52	1.11	1.4	1.17	1.12	1.48	0.56	1.33	1.84	0.71	0.71	0.71
ENSMUSG00000000263	0	0	0	0	0	0	0	0	0	0	0	0
ENSMUSG00000000266	6.15	6.68	6.09	5.41	4.69	5.56	4.42	8.51	5.17	8.54	4.67	6.78
ENSMUSG00000000275	50.51	39.78	41.75	46.69	40.55	40.14	31.3	37.21	38.94	39.85	32.51	34.81
ENSMUSG00000000276	1.31	1.35	1.04	0.85	0.9	1.12	1.78	1.77	1.61	0.94	1.49	1.07
ENSMUSG00000000278	39.23	45.41	44.53	37.17	42.97	45.13	30.48	31.86	34.27	33.05	36.58	37.62
ENSMUSG00000000282	7.54	6.86	7.78	6.15	6.3	7.09	9.16	8.59	8.79	6.18	5.34	9.31
ENSMUSG00000000290	35.03	48.22	35.93	40.91	45.54	41.48	22.59	22.61	35.63	38.51	36.73	25.76
ENSMUSG00000000295	28.45	24.78	33.03	29.53	29.66	24.57	22.9	26.93	29.79	28.47	25.65	22.89
ENSMUSG00000000296	2.36	1.78	1.1	2.37	2.54	1.9	2.11	1.86	2.72	1.56	3.03	2.67
ENSMUSG00000000301	3.65	2.32	2.86	1.88	2.32	2.18	1.45	2.9	2.5	1.56	3.41	2.03
ENSMUSG00000000303	88.53	84.85	65.89	71.77	78.43	83.52	76.76	77.3	61.41	73.32	89.16	73.48
ENSMUSG00000000305	0	0	0.02	0	0	0	0	0.01	0.03	0.01	0.02	0.26
ENSMUSG00000000308	0	0.28	0	0.65	0	0.11	0	0	0	0	3.41	0
ENSMUSG00000000317	5.39	3.77	3.79	4.64	3.8	4.28	4.16	4.3	6.04	3.39	3.76	3.08
ENSMUSG00000000318	1.02	6.62	4.44	2.94	2.57	4.44	0.24	0.71	2.51	1.49	1.1	1.44
ENSMUSG00000000320	0.36	0.2	0.24	0.17	0.31	0.33	0.18	0.35	0.17	0.07	0.15	0.13
ENSMUSG00000000326	37.13	36.94	41.34	41.25	35.48	46.16	33.51	38.97	40.19	37.04	36.19	30.28
ENSMUSG00000000339	10.86	10.44	10.17	10.2	8.91	9.9	9.7	10.67	10.92	11.09	11.84	10.02
ENSMUSG00000000340	3.86	3.78	3.49	4.72	3.25	7.13	3.14	3.9	5.3	5.71	4.46	4.21
ENSMUSG00000000346	42.52	43.99	40.78	42.73	41.44	46.1	40.42	39.19	44.3	39.84	47.51	35.28
ENSMUSG00000000355	23.07	22.11	16.43	29.45	20.12	26.98	18.55	19.65	27.55	26.84	20.77	17.15
ENSMUSG00000000359	2.33	2.67	1.24	2.84	1.36	1.66	1.13	2.22	1.74	0.65	1.61	2.17
ENSMUSG00000000365	0.24	0.08	0.31	0.05	0.14	0.07	0	0	0	0.03	0.4	0
ENSMUSG00000000374	17.66	13.26	16.53	17.93	19.95	21.02	17.09	17.91	20.51	17.96	17.54	13.66
ENSMUSG00000000378	33.42	30.08	34.42	26.76	29.13	33.96	28.43	32.2	32.44	33.41	31.38	23.06
ENSMUSG00000000381	0.16	0	0	0.22	0	0	0.31	0.26	0	0.12	0	0.05
ENSMUSG00000000384	43.48	41.31	52.4	39.64	37.12	36.78	38.19	35.01	45.75	42.07	42.73	26.37
ENSMUSG00000000385	1.85	1.67	0.46	1.77	0.64	0.89	0.24	0.27	0.34	0.79	0.51	0.74
ENSMUSG00000000386	17.26	13.27	7.01	15.98	5.58	8.94	5	6.2	4.87	10.76	4.85	6.39
ENSMUSG00000000392	4.23	3.24	3.85	5.62	5.68	7.91	3.33	2.76	5.33	7.92	3.16	3.53
ENSMUSG00000000394	0	0	0	0	0.03	0	0	0	0	0	0.14	0
ENSMUSG00000000399	25.16	19.32	17.72	18.17	18.48	19.24	15.91	18.26	19.01	17.9	21.91	14.76
ENSMUSG00000000402	0	0.08	0	0.03	0	0.07	0	0	0	0	0.03	0
ENSMUSG00000000409	6.2	8.56	8.18	7.41	5.84	4.87	3.06	4.51	6	4.64	3.84	5.47
ENSMUSG00000000411	0	0	0.4	0.03	0.15	0.04	0.26	0	0.23	0.07	0	0.09
ENSMUSG00000000416	0.48	0.52	0.99	0.86	0.54	0.71	0.69	0.77	0.41	0.42	0.7	0.23
ENSMUSG00000000420	67.68	93.96	53.76	79.68	100.48	91.74	55	71.34	63.6	77.79	100.3	70.2
ENSMUSG00000000435	0	0	0	0	0	0.02	0	0	0	0	0	0
ENSMUSG00000000439	9.13	10.68	9.93	7.3	7.42	8.34	7.86	9.31	9.17	8.21	7.39	7.96
ENSMUSG00000000440	0.49	1.07	1.2	1.37	0.71	2.29	0.28	0.38	0.97	0.7	1.92	0.37
ENSMUSG00000000441	37.74	31.14	39.38	42.81	35.38	40.83	35.88	45.02	36.63	35.88	43.69	33.56
ENSMUSG00000000486	6.57	7.85	10.23	5.6	5.66	5.39	3.87	5.38	9.26	7.97	3.48	5.82
ENSMUSG00000000489	21.17	19.61	17.93	21.62	23.69	20.1	17.55	19.54	19.2	18.35	28.42	21.36
ENSMUSG00000000530	8.17	7.24	8.55	8.97	8.54	8.71	4.51	4.64	7.88	7.87	6.45	6.12
ENSMUSG00000000531	2.97	4.15	2.13	2.56	2.39	2.78	1.61	3.51	3.43	2.49	2.54	3.26
ENSMUSG00000000532	8.06	8.12	8.31	7.51	7.43	7.58	6.46	8.25	8.59	7.5	9.08	7.13
ENSMUSG00000000538	14.05	11.84	14.04	11.45	10.88	13.86	12.92	15.95	14.26	13.71	12.76	11.85
ENSMUSG00000000544	62.79	61.82	67.34	72.47	75.35	71.58	73.02	75.98	83.38	70.6	84.21	73.46
ENSMUSG00000000552	2	1.78	2.56	2.59	2.25	2.97	1.3	1.45	2.92	1.78	2.75	1.54
ENSMUSG00000000555	32.1	32.3	21.58	36.18	37.43	33.28	23.79	26.32	30.59	21.08	37.11	23.17
ENSMUSG00000000560	0	0	0	0	0	0	0	0	0	0	0	0
ENSMUSG00000000561	35.27	33.11	31.14	38.08	26.81	38.18	30.06	30.16	35.19	32.49	24.15	26.98
ENSMUSG00000000562	1.91	2.47	1.74	2.22	2.96	3.47	0.77	0.66	1.65	1.32	2.59	1.65
ENSMUSG00000000563	103.75	112.87	141.79	115.5	110.78	133.65	86.52	107.66	104.74	125.68	123.6	93.69
ENSMUSG00000000567	9.25	8.51	15.17	11.37	10.76	12.93	7.98	10.26	11.43	11.05	14.43	10.17
ENSMUSG00000000568	43.07	47.44	52.13	56.81	58.32	49.67	39.31	49.51	52.79	51.23	69.29	37.17
ENSMUSG00000000579	28.93	32.93	28.8	33.05	22.16	29.36	26.26	36.21	37.69	44.99	23.58	27.92
ENSMUSG00000000581	16.24	18.1	17.53	17.39	16.52	14.74	14.73	16.59	18.41	21.47	20.52	13.89
ENSMUSG00000000594	12.82	18.21	19.22	15.39	15.58	18.73	7.41	8.13	15.87	20.81	12.31	12.38
ENSMUSG00000000600	27.16	25.23	30.25	29.32	28.51	34.9	25.38	38.03	33.28	34.09	30.2	24.53
ENSMUSG00000000605	15.12	13.63	11.74	13.95	13.07	15.36	9.44	13.66	14.37	14.7	13.1	9.82
ENSMUSG00000000606	0	0	0	0	0	0	0	0	0	0	0	0
ENSMUSG00000000617	0.07	0	0.02	0.03	0.1	0.22	0	0.05	0	0.04	0.38	0.03
ENSMUSG00000000627	0.37	0.31	0.27	0.18	0.2	0.29	0.19	0.14	0.26	0.15	0.2	1.61
ENSMUSG00000000628	26.54	26.51	33.99	35.9	31.4	27.97	32.2	33.53	30.04	25.39	44.14	28.79
ENSMUSG00000000631	27.1	22.24	30.83	21.14	31.23	19.9	25.56	23.21	25.59	27.41	17.21	20.13
ENSMUSG00000000632	0.01	0	0	0.01	0	0	0.03	0	0	0.11	0.55	0
ENSMUSG00000000673	3.6	3.26	1.57	1.74	1.11	1.47	1.27	0.69	1.92	1.64	2.1	1.75
ENSMUSG00000000682	45.83	53.79	42.76	48.64	43.1	48.95	22.11	24.08	36.93	46.81	30.49	21.93
ENSMUSG00000000686	3.28	1.73	3.77	2.62	1.35	2.45	1.65	3.83	3.95	4.21	4.68	3.9
ENSMUSG00000000690	0.47	0.51	0.41	0.98	0.81	0.98	0.48	0.59	0.6	0.67	0.35	0.43
ENSMUSG00000000693	41.56	41.11	32.15	45.36	34.18	36.09	21.28	28.96	35.59	33.46	32.39	30.34
ENSMUSG00000000701	0	0	0	0	0	0	0	0	0	0	0	0
ENSMUSG00000000706	0.05	0.1	0.47	0.22	0.59	0.05	0.22	0.22	0.19	0.27	0.12	0.02
ENSMUSG00000000708	20.28	22.77	14.01	18.47	19.34	19.42	12.36	17.16	16.02	17.46	17.71	13.87
ENSMUSG00000000711	35.13	33.81	37.18	36.66	37.74	39.18	32	37.11	43.94	39.3	35.34	32.91
ENSMUSG00000000724	0.18	0	0.36	0.06	0.51	0.26	0.19	0.22	0.12	0.13	0.23	0.38
ENSMUSG00000000730	0	1.02	0.2	0.36	1.23	0.34	0.08	0	0.22	0.05	0.13	0.89
ENSMUSG00000000731	0	0	0.05	0.37	0	0.14	0	0	0.05	0	0.03	0.04
ENSMUSG00000000732	4.37	5.74	5.19	5.37	3.86	5.83	2.05	2.63	5.27	7.23	3.46	3.2
ENSMUSG00000000738	23.48	21.67	26.36	23.33	26.47	29.94	20.31	23.18	27.08	23.44	30.85	20.16
ENSMUSG00000000739	0.11	0.52	0.99	0.42	0.19	0.37	0.15	0.29	1.25	0.6	0.81	0.21
ENSMUSG00000000740	527.05	463.55	453.78	497.19	484.43	533.88	591.47	511.46	519.62	480.48	409.84	513.28
ENSMUSG00000000743	42.48	32.09	29.97	30.99	31.05	34.03	37.67	38.76	39.61	34.22	32.5	31.37
ENSMUSG00000000751	19.66	20.21	21.48	15.81	21.52	23.4	14.77	15.03	19.78	16.03	26.6	14.72
ENSMUSG00000000753	92.3	100.61	78.25	82.31	95.17	115.01	49.17	44.24	85.66	64.87	82.26	58.17
ENSMUSG00000000759	35.49	28.65	31.31	32.65	34.17	35.56	32.41	33.11	37.99	33.66	35.14	30.75
ENSMUSG00000000766	0.2	0.33	0.34	0.07	0.23	0.17	0.02	0.06	0.33	0.25	0.17	0.25
ENSMUSG00000000776	11.41	9.8	10.98	10.6	9.13	9.44	9.16	6.99	10.89	7.67	9.85	7.07
ENSMUSG00000000782	1.57	2.13	2.78	2.35	1.94	2.17	1.42	2.03	3.38	2.43	1.59	1.61
ENSMUSG00000000787	56.67	58.97	48.85	65.78	60.4	68.57	57.11	60.38	65.94	55.89	63.76	47.72
ENSMUSG00000000791	29.88	25.25	25.54	31.25	28.66	32.97	15.38	19.66	19.42	15.45	21.2	23.62
ENSMUSG00000000792	0.03	0.1	0.06	0.05	0.15	0.11	0.03	0.03	0	0.15	0.07	0.07
ENSMUSG00000000794	0.14	0.15	0.01	0.1	0.07	0.1	0.25	0.16	0.06	0.05	0.13	0.02
ENSMUSG00000000804	15.47	13.17	27.5	15.62	12.89	25.1	18.29	14.96	22.42	23.68	23.41	18.35
ENSMUSG00000000805	2.55	3.41	1.48	1.08	4.92	1.68	0.67	0.46	2.95	1.62	2.77	0.97
ENSMUSG00000000811	2.37	1.41	2.11	1.58	1.4	1.77	1.85	2.53	2.07	1.1	1.77	1.36
ENSMUSG00000000817	6.06	2.63	9.04	5.16	4.13	7.31	1.65	5.85	3.43	3.95	2.96	1.82
ENSMUSG00000000823	19.77	20.02	22.02	20.47	11.65	16.24	17.28	20.07	29.55	19.54	10.45	16.97
ENSMUSG00000000826	55	41.44	47.21	53.78	43.95	44.96	47.85	51.92	51.95	49.67	54.12	44.26
ENSMUSG00000000827	29.03	31.96	40.01	28.99	33.46	35.76	30.47	38.52	30.08	31.15	34.96	28.86
ENSMUSG00000000838	32.6	34.57	30.8	38.69	34.27	38.77	27.25	31.89	30.63	32.7	35.79	27.99
ENSMUSG00000000861	8.44	8.6	9.85	10.9	7.37	12.67	5.77	10.68	9.58	13.73	8.56	9.45
ENSMUSG00000000869	0	0	0.46	0	0	0.32	0.29	0.25	0.17	0	0	0
ENSMUSG00000000876	3.03	2.82	3.38	2.72	1.82	3.14	2.16	2.07	2.74	2.5	2.73	2.2
ENSMUSG00000000881	8.91	8.14	10.95	10.6	8.27	9.82	8.02	9.95	9.85	10.15	7.59	9.69
ENSMUSG00000000884	3.1	2.09	2.37	3.42	2.16	3.04	2.84	2.9	2.79	2.7	3.03	2.84
ENSMUSG00000000889	0	0	0	0	0	0	0	0	0	0	0	0
ENSMUSG00000000901	15.73	14.08	14.94	14.73	16.32	15.66	19.47	31.3	21.2	15.16	12.92	17.97
ENSMUSG00000000902	50.15	41.25	39.1	44.68	45.84	45.54	38.35	48.12	52.39	45.04	50.43	40.04
ENSMUSG00000000903	0	0.11	0	0.1	0	0	0	0	0	0	0	0
ENSMUSG00000000915	5.52	5.3	4.09	5.52	5.17	4.62	5.36	5.42	4.77	5.53	6.12	4.64
ENSMUSG00000000916	7.54	9.44	7.6	11.47	7.8	6.65	6.74	10.45	10.27	7.16	7.07	7.83
ENSMUSG00000000934	3.67	2.93	2.48	2.23	2	2.33	2.11	2.83	1.78	1.8	1.9	1.3
ENSMUSG00000000938	15.43	11.32	16.44	13.66	9.73	13.14	13	15.36	13.32	16.85	10.24	11.74
ENSMUSG00000000942	2.18	0.91	3.65	1.77	1.5	2.58	1.7	1.68	2.02	2.25	2.09	1.77
ENSMUSG00000000948	0.47	1.51	0.59	0.56	0.65	0.26	0.59	1.18	0.4	0.5	0.68	0.61
ENSMUSG00000000957	178.64	185.03	136.68	188.58	185.11	202.67	143.22	159.92	185.38	169.59	186.63	140.25
ENSMUSG00000000958	10.61	15.01	13.92	19.63	14.36	15.08	9.37	11	15.55	14.66	13.76	12
ENSMUSG00000000959	21.35	25.8	23.59	22.86	20.9	21.02	20.75	18.91	21.66	20.48	22.98	18.39
ENSMUSG00000000976	11.3	11.59	12	11.64	10.53	13.68	9.96	11.64	12.89	12.85	10.5	10.61
ENSMUSG00000000982	0.33	0.54	1.46	1.1	1.35	1.51	1.16	0.5	1.75	0	4.15	0.32
ENSMUSG00000000983	3.27	4.4	0.14	0.68	0.92	1.13	0	0.06	0.21	0	0.11	0.05
ENSMUSG00000001014	0	0	0	0.13	0.21	0	0.01	0	0	0	0	0.14
ENSMUSG00000001016	40.81	40.4	42.05	39.67	36.3	40.77	39.66	39.7	47.29	45.26	44.72	39.41
ENSMUSG00000001017	44.36	41.49	38.1	43.93	39.93	47.05	41.9	41.22	49.18	44.44	42.92	41
ENSMUSG00000001018	7.12	8.2	7.62	7.25	6.42	7.96	6.9	8.64	11.61	9.04	5.79	8.72
ENSMUSG00000001020	164.76	271.18	51.5	93.21	129.55	120.27	63.62	75.59	125.62	51.23	82.61	62.04
ENSMUSG00000001021	0.86	1.79	0.74	1.44	0.06	0.6	2.1	0.51	1.11	0.56	0	0.9
ENSMUSG00000001023	0	0	0	0	0	0	0	0	0	0	0	0
ENSMUSG00000001025	2041.71	2231.7	1089.06	1660.16	1842.45	2076.48	1353.21	1472.83	1973.54	1765.19	2056.76	1660.98
ENSMUSG00000001027	0.36	0.19	0.12	0.07	0.08	1.16	0.64	0.02	0	0.05	0.1	0.01
ENSMUSG00000001029	3.36	4.44	3.95	3.33	4.58	2.82	1.64	3.85	4.83	4	2.77	2.46
ENSMUSG00000001034	10.73	10.11	11.19	8.24	9.4	9.29	11.56	10.32	11.18	9.29	10.9	10.28
ENSMUSG00000001036	41.43	34.83	28.32	26.97	34.02	33.2	42.82	40.27	58.23	39.1	38.74	45.63
ENSMUSG00000001039	15.69	10.69	14.3	12.75	14.9	14.11	12.61	12.27	13.31	13.97	14.76	9.59
ENSMUSG00000001052	28.73	29.62	29.76	32.58	28.78	31.71	26.87	31.08	33.63	29.68	31.53	25.37
ENSMUSG00000001053	15.51	11.37	12.75	12.88	9.55	11.45	10.27	9.83	11.31	11.11	9.33	10.86
ENSMUSG00000001054	12.17	8.21	10.54	9.06	8.15	10.22	9.66	11.32	12.04	9.9	8.37	9.55
ENSMUSG00000001056	14.09	14.96	19.61	16.57	14.22	18.48	16.43	12.71	13.32	13.82	14.51	12.33
ENSMUSG00000001062	18.45	12.19	11.23	13.81	10.69	9.69	11.95	12.01	14.76	12.87	13.34	16.36
ENSMUSG00000001065	13.02	8.73	9.43	8.76	10.22	11.96	8.35	9.46	10.39	11.91	8.38	9.92
ENSMUSG00000001076	0	0	0.03	0.03	0.17	0.03	0.02	0	0	0.06	0.09	0.11
ENSMUSG00000001082	40.38	33.08	38.77	49.13	33.83	28.12	37.34	33.2	47.58	29.42	27.32	44.44
ENSMUSG00000001089	15.66	11.73	12.82	13.67	12.65	18.61	11.2	12.84	12.51	11.05	12.69	10.26
ENSMUSG00000001095	1.17	0.39	0.79	0.86	0.76	0.98	0.49	0.48	1.31	0.91	0.4	0.48
ENSMUSG00000001098	49.4	54.83	48.07	52.36	56.02	56.94	51.48	55.73	58.49	42.44	55.28	47.98
ENSMUSG00000001100	37.83	32.2	35.85	30.36	30.69	31.82	29.3	35.03	39.97	34.43	27.25	27.36
ENSMUSG00000001103	0	0	0.46	0.3	0.1	0.1	0.05	0.24	0	0.14	0.27	0
ENSMUSG00000001105	12.28	11.44	10.57	13.15	13.23	15.26	11.57	11.21	16.82	9.66	14.22	11.86
ENSMUSG00000001119	77.35	77.56	64.25	61.54	72.92	81.08	35.65	48.96	87.51	82.32	63.34	51.2
ENSMUSG00000001120	11.41	8.83	8.76	6.72	6.36	13.37	9.02	12.32	11.75	8.98	8.17	9.65
ENSMUSG00000001123	97.81	90.71	79.06	90.58	76.67	91.41	54.07	50.74	69.9	87.52	61.46	62.72
ENSMUSG00000001127	38.38	37.2	35.83	35.02	28.59	30.4	27.27	40.62	40.84	34.6	29.42	31.07
ENSMUSG00000001128	16.56	28.62	13.45	12.96	16.97	17.52	10.8	8.98	16.83	14.66	15.93	11.58
ENSMUSG00000001131	26.31	25.26	18.61	29.35	33.88	31.19	16.71	14.5	18.5	14.4	28.8	14.39
ENSMUSG00000001134	13.52	11.28	12.99	10.81	9.72	10.21	7.49	11.52	11.42	9.53	11.08	8.04
ENSMUSG00000001138	10.06	10.93	10.85	9.9	9.36	13.86	10.73	14.65	15.22	10.78	12.35	10.17
ENSMUSG00000001143	26.18	21.75	25.07	23.25	23.21	27.21	18.06	22.35	28.19	32.29	25.37	22.57
ENSMUSG00000001150	13.56	13.56	12.68	14.29	12.62	13.57	13.58	15.71	15.34	13.36	12.33	13.09
ENSMUSG00000001151	11.54	11.55	9.85	10.43	8.91	10.78	8.05	9.41	11.71	9.77	8.97	9.35
ENSMUSG00000001155	0	0	0	0	0.02	0	0.04	0.06	0.02	0	0.01	0
ENSMUSG00000001156	13.04	11.51	11.55	11.15	14.63	11.7	10.88	11.75	9.1	14.65	24.46	8.7
ENSMUSG00000001157	8.39	8.37	7.48	9.1	8.41	10.58	7.66	8.47	9.32	8.67	9.92	7.02
ENSMUSG00000001158	17.61	15.61	13.27	13.63	15.96	13.5	14.54	17.23	18.52	14.76	17.2	15.22
ENSMUSG00000001166	2.45	1.54	2.66	1.97	1.77	1.93	2.56	3.05	1.71	2.17	2.94	2.28
ENSMUSG00000001168	1.44	0.96	0.72	2.01	1.35	1.02	0.57	0.55	0.38	1.19	0.77	0.69
ENSMUSG00000001173	11.24	11.21	11.86	12.77	11.28	12.6	11.01	13.91	15.71	13.85	11.43	12.02
ENSMUSG00000001175	72.39	90.01	63.65	70.49	70.69	82.59	43.47	49.13	63.97	74.09	89.44	43.82
ENSMUSG00000001211	50.56	43.88	51.73	51.06	46.32	41.93	40.31	44.65	54.94	53.72	42.97	45.81
ENSMUSG00000001225	0.05	0	0	0	0	0	0	0	0	0	0	0
ENSMUSG00000001227	3.81	3.98	3.66	3.9	4.26	4.09	2.23	3.15	3.42	3.2	3.53	3.26
ENSMUSG00000001228	34.14	27.98	28.44	28.85	29.99	47.22	17.42	18.52	23.98	23.78	46.16	19.61
ENSMUSG00000001229	14.15	15.32	12.82	13.52	15.62	15.52	11.51	12.86	15.11	13.91	14.83	13.79
ENSMUSG00000001240	11.99	12.65	10.63	14.59	15.25	15.16	8.54	9.76	13.13	16.32	13.3	10.48
ENSMUSG00000001247	40.81	35.12	36.87	35.79	39.5	35.03	31.76	31.54	31.19	27.93	44.86	30.73
ENSMUSG00000001248	30.35	31.68	37.67	33	31.14	29.49	28.73	35.55	32.28	33.29	38.07	31.02
ENSMUSG00000001249	0.99	1.16	1.52	1.35	1.54	0.69	0.57	0.6	0.97	0.65	0.48	0.43
ENSMUSG00000001260	0	0	0	0	0	0	0	0	0	0	0	0
ENSMUSG00000001270	6.92	9.58	8.86	10.08	7.38	11.23	4.13	4.56	8.16	7.8	4.84	5.37
ENSMUSG00000001280	28.92	26.88	30.09	30.5	27.23	31.64	25.26	30.53	33.59	30.15	26.46	22.92
ENSMUSG00000001281	6.54	8.52	5.86	4.3	5.13	6.42	3.39	2.6	2.54	5.85	4.33	3.14
ENSMUSG00000001285	41.25	25.86	30.33	25.12	25.35	29.77	29.5	25.07	31.43	25.57	34.46	19.11
ENSMUSG00000001288	32.89	30.57	20.71	21.15	29.51	27.75	26.97	32.71	27.17	24.36	30.76	25.51
ENSMUSG00000001289	59.02	67.95	122.03	71.85	53.62	76.06	72.52	83.07	64.52	85.99	78.85	63.39
ENSMUSG00000001300	11.95	13.52	15.12	14.78	15.58	17.86	14.01	15.44	17.14	17.08	16.6	18.17
ENSMUSG00000001305	13.9	10.77	12.18	13.82	11.35	15.92	13.42	11.31	19.54	12.05	13.46	11.73
ENSMUSG00000001313	2.6	2.1	3.96	1.72	1.81	3.21	2.82	3.83	4.49	2.75	3.33	2.86
ENSMUSG00000001323	5.6	6.64	7.49	5.42	4.55	4.89	4.95	4.59	6.94	5.68	4.22	4.91
ENSMUSG00000001333	1.61	1.31	1.27	1.07	0.99	1.09	1.22	0.95	0.96	0.89	1.15	0.78
ENSMUSG00000001334	0.49	0.22	0.35	0.41	0.18	0.51	0.29	0.45	0.42	0.67	0.25	0.5
ENSMUSG00000001348	44.63	54.68	35.55	43.8	50.03	52.21	36.06	32.36	63.8	54.15	38.68	36.95
ENSMUSG00000001349	2.63	5.47	1.92	4.17	3.56	8.92	2.57	3.63	2.74	3.86	8.6	5.55
ENSMUSG00000001366	9.28	8.63	11.41	9.05	10.77	11.57	7.07	7.76	8.68	12.49	10.29	7.76
ENSMUSG00000001376	14.23	12.76	13.98	14.64	12.14	18.47	12.73	17.01	14.24	13.51	17.64	10.12
ENSMUSG00000001380	13.64	14.92	12.53	13.85	12.58	14.97	9.31	12.95	12.62	12.43	12.96	11.15
ENSMUSG00000001383	9.04	12.83	9.05	10.16	9.62	10.78	7.08	8.89	10.8	9.72	8.73	7.68
ENSMUSG00000001403	10.92	11.51	7.92	12.32	12.88	11.63	6.14	6.05	6.95	7.35	16.03	8.09
ENSMUSG00000001415	40.05	38.89	39.69	43.47	28.42	40.69	31.45	34.5	43.97	35.15	36.74	31.71
ENSMUSG00000001416	104.34	100.42	90.51	108.63	98.26	120.18	82.9	93.09	118.57	106.51	96.11	88.63
ENSMUSG00000001418	64.01	72.01	69.18	62.6	63.25	69.66	44.8	59.58	75.31	64.53	54.68	74.53
ENSMUSG00000001419	22.3	22.73	25.56	24.38	21.1	27.63	19.8	22.53	22.12	25.36	19.95	21.57
ENSMUSG00000001420	11.49	10.3	8.56	10.93	8.23	13.89	6.15	6.33	10.94	9.95	10.9	9.47
ENSMUSG00000001424	110.34	74.94	135.82	108.69	79.57	100.31	91.69	116.38	104.77	107.02	90.08	90.27
ENSMUSG00000001435	42.86	43.88	37.69	44.9	38.19	41.18	30.63	36.53	54.77	34.63	58.44	36.49
ENSMUSG00000001436	6.85	7.49	7.69	8.51	6.39	7.34	5.43	8.48	14.14	6.56	6.49	7.05
ENSMUSG00000001440	71.65	76.19	74.48	79.62	73.64	85.64	58.56	64.92	80.49	68.97	81.5	57.94
ENSMUSG00000001441	39.65	43.05	46.68	41.89	40.63	44.07	41.69	55.77	50.32	49.26	51.62	42.74
ENSMUSG00000001444	0.77	1.18	0.81	0.74	0.59	0.67	0.27	0.37	0.41	0.39	0.17	0.6
ENSMUSG00000001445	20	17.55	17.62	15.78	19.57	21.51	17.93	17.52	20.56	15.77	18.56	16.34
ENSMUSG00000001467	16.55	15.21	10.25	19.33	20.03	18.21	6.46	7.85	12.25	14.49	36.01	6.71
ENSMUSG00000001472	105.73	105.03	96.35	99.65	99.63	103.5	114.7	115.38	109.26	111.64	110.24	99.55
ENSMUSG00000001473	48.57	57.15	44.85	48.85	54.77	63.1	31.53	31.9	43.78	41.28	64.18	34.75
ENSMUSG00000001482	9.63	9.71	10.78	8.85	8.06	8.84	6.98	8.55	9.8	8.18	6.92	7.77
ENSMUSG00000001493	0.81	1.25	1.32	1.05	1.44	1.78	1.22	1.16	1.23	1.9	1.13	1.04
ENSMUSG00000001494	0	0	0	0	0	0	0	0	0	0	0	0
ENSMUSG00000001496	0	0	0	0	0	0	0	0	0	0	0	0
ENSMUSG00000001497	0	0.02	0	0	0	0	0.01	0	0	0	0	0
ENSMUSG00000001504	27.63	24.67	29.25	26.57	22.11	26.02	23.75	26.5	23.62	22.91	18.94	28.65
ENSMUSG00000001506	475.63	478.55	281.86	462.81	475.51	538.54	236.15	391.02	418.99	395.73	366.68	395.06
ENSMUSG00000001507	347.08	357.03	293.74	382.21	432.82	388.75	287.85	286.93	312.57	302.22	496.41	295.32
ENSMUSG00000001508	0.32	0.35	0	0.09	0.04	0.59	0.08	0	0	0	0.16	0.64
ENSMUSG00000001510	0.07	0.02	0.02	0	0	0	0.71	0.16	0.04	0	0.17	0.03
ENSMUSG00000001517	16.82	18.32	13.5	21.04	17.46	25.53	9.58	9.96	15.84	16.67	29.86	12.68
ENSMUSG00000001518	12.64	10.49	10.68	9.84	8.68	8.73	10.12	10.11	12.56	7.7	7.21	6.92
ENSMUSG00000001520	1.23	1.18	1.75	1	1.05	1.17	1.15	1.09	1.32	0.94	1.17	0.69
ENSMUSG00000001521	14.36	11.65	15.93	14.96	12.22	17.34	12.23	13.49	12.37	13.54	15.98	10.4
ENSMUSG00000001524	6.54	6.18	5.94	5.21	4.79	6.37	5.37	6.6	7.26	6.35	4.89	6.53
ENSMUSG00000001525	363.33	412.42	385.78	392.36	388.35	448.05	362.7	359.47	409.2	369.72	456.11	386.77
ENSMUSG00000001542	23.3	15.34	23.09	22.76	22.15	25.64	19.44	25.57	26.57	23.32	18.9	21.13
ENSMUSG00000001552	129.08	77.66	106.07	105.76	105.94	108.14	130.07	135.18	149.05	123.73	135.11	118.13
ENSMUSG00000001555	11.57	13.19	11.36	15.22	14.34	16.29	10.52	10.85	11.22	12.01	13.67	9.76
ENSMUSG00000001558	0.47	0.2	0.83	0.3	0.18	0.24	0.44	0.17	0.26	0.3	0	0.53
ENSMUSG00000001566	0	0	0	0	0	0	0	0	0	0	0	0
ENSMUSG00000001569	27.65	17.34	22.3	21.88	14.66	22.75	16.91	21.53	26.99	17.87	20.53	14.85
ENSMUSG00000001576	34.53	34.93	43.18	40.37	30.9	37.48	32.6	37.83	41.78	33.6	29.53	32.04
ENSMUSG00000001583	21.58	17.8	17.78	19.34	15.06	18.97	19.85	26.32	22.46	19.66	20.53	20.53
ENSMUSG00000001588	20.03	21.52	14.89	14.74	21.29	19.83	10.39	15.31	21.1	17.93	28.75	18.88
ENSMUSG00000001604	4.3	2.18	5.04	3	2.32	3.3	4.13	5	3.97	4.54	2.48	3.49
ENSMUSG00000001622	0.09	0.21	0.1	0.24	0.02	0	0	0	0.11	0.22	0	0
ENSMUSG00000001627	36.3	40.69	49.88	42.96	48.28	47.43	48.27	54.52	46.06	42.34	70.82	39.05
ENSMUSG00000001630	8.26	7.26	6.38	8.96	8.88	8.78	12.86	8.35	10.62	7.44	8.78	7.89
ENSMUSG00000001632	19.6	14.39	15.71	17.54	11.78	14.86	12.37	14.98	15.36	11.7	17.43	9.72
ENSMUSG00000001642	56.07	43.47	44.32	49.64	43.71	46.88	25.95	30.46	53.82	44.8	49.62	31.31
ENSMUSG00000001655	0	0	0	0	0	0	0	0	0	0	0	0
ENSMUSG00000001656	0	0	0	0	0	0	0	0	0	0	0	0
ENSMUSG00000001657	1.08	1.38	1.08	1.39	1.17	1.36	0.84	0.76	0.98	1.09	1.39	0.46
ENSMUSG00000001661	1.42	1.27	1.87	1.28	2.09	2.47	0.99	1.15	1.35	1.07	1.65	1.7
ENSMUSG00000001663	1.51	3.61	2.53	2.49	2.25	0.98	1.16	1.45	0.81	1.3	1.97	1.33
ENSMUSG00000001665	5.34	6.79	7.02	4.1	4.91	5.81	4.88	6.08	5.9	5.65	6.38	6.1
ENSMUSG00000001666	14.37	14.69	14.53	10.31	12.08	11.55	9.72	12.8	13.5	17.61	12.58	11.52
ENSMUSG00000001670	0	0	0	0	0	0	0	0	0	0	0	0
ENSMUSG00000001672	23.15	16.68	23.57	13.17	13.9	19.77	20	15.34	17.78	20.93	13.18	16.89
ENSMUSG00000001674	21.37	18.98	19.34	21.76	21.47	25.08	21.68	21.12	25.94	23.71	23.78	20.61
ENSMUSG00000001687	43.87	29.59	38.2	32.48	35.42	31.53	24.38	27.41	34.47	42.5	27.49	28.56
ENSMUSG00000001700	10.1	10.14	9.53	8.05	9.3	10.86	7.07	10.95	9.12	9.02	9.75	7.08
ENSMUSG00000001707	9.35	9	8.21	10.1	8.23	9.29	7.41	10.13	10.87	7.84	7.95	7.8
ENSMUSG00000001729	141.52	127.08	113.46	132.95	119.44	128.96	110.07	121.89	126.77	106.44	115.9	102.91
ENSMUSG00000001739	0.49	0.69	0.42	0.87	0.82	0.81	0.44	0.97	0.6	0.26	2.1	0.2
ENSMUSG00000001741	4.3	6.65	6.43	5.13	4.03	5.83	2.24	2.62	5.32	6.13	2.31	2.56
ENSMUSG00000001750	77.82	92.93	81.92	98.79	67.5	76.47	63.33	83.71	81.45	90.1	68.88	71.67
ENSMUSG00000001751	7.75	9.28	9.42	7.48	8.25	7.91	4.59	7.78	6.76	7.44	7.39	6.6
ENSMUSG00000001755	19.23	13.77	16.26	17.48	15.57	21.55	13.59	16.71	22.48	19.35	11.97	15.14
ENSMUSG00000001761	37.5	28.1	33.29	34.8	27.27	31.99	27.24	33.66	33.77	28.1	31.66	28.75
ENSMUSG00000001763	0.6	1.46	0.9	0.72	0.34	0.53	0.07	0.25	0.33	1.47	0.59	0.28
ENSMUSG00000001767	6.15	5.35	5.8	6.38	5.77	6.5	4.91	6.02	6.68	7.06	6.64	4.96
ENSMUSG00000001768	41.26	35.88	48.07	35.04	36.86	39.31	36.59	58.26	42.81	43.51	46.4	43.21
ENSMUSG00000001773	0	0.04	0.02	0	0.01	0	0	0	0	0	0	0
ENSMUSG00000001774	72.98	68.06	86.88	87.77	92.81	103.11	61.71	96.91	76.52	101.22	107.8	59.83
ENSMUSG00000001783	81.03	68.29	74.64	81.41	78.1	77.36	70.23	76.87	82.48	74.2	63.79	62.54
ENSMUSG00000001785	10.79	12.85	12.06	12.11	11.44	13.35	9.31	11.94	12.1	9.72	10.63	10.38
ENSMUSG00000001786	12.21	12.95	9.87	12.03	11.64	13.06	7.37	9.95	10.94	10.47	8.58	10.01
ENSMUSG00000001794	159.37	140.77	203.52	145.1	139.27	141.42	125.92	120.96	150.31	142.73	158.52	124.37
ENSMUSG00000001802	0.63	1.1	0.69	0.64	1.03	1.05	0.18	0.25	0.3	0.31	0.94	0.44
ENSMUSG00000001804	0	0	0	0	0	0	0	0	0	0	0	0
ENSMUSG00000001815	0	0	0	0	0	0	0	0	0	0	0	0
ENSMUSG00000001819	0	0	0	0	0	0	0	0	0	0	0	0
ENSMUSG00000001823	0	0	0	0	0	0	0	0	0	0	0	0
ENSMUSG00000001827	0.06	0.44	0.26	0.1	0.17	0.1	0	0.18	0	0	0.11	0
ENSMUSG00000001829	7.47	8.65	16.93	8.42	11.32	8.73	10.09	9.76	12.61	15.69	11.18	10.43
ENSMUSG00000001833	58.91	62.37	58.7	68.62	68.2	79.98	58.11	70.97	66.45	73.6	82.02	57.07
ENSMUSG00000001844	23.77	16.56	20.78	18.87	16.98	15.84	19.91	27.15	23.35	18.66	23.81	20.29
ENSMUSG00000001847	133.96	144.68	120.32	148.15	165.9	143.86	114.7	130.25	139.28	120.2	154.83	120.44
ENSMUSG00000001855	27.02	21.77	31.36	26.85	24.27	24.58	20.46	30.69	32.53	25.53	28.11	23.35
ENSMUSG00000001864	2.98	2.98	4.81	3.54	6.17	4.72	4.02	3.12	5.18	4.25	3.68	4.56
ENSMUSG00000001865	4.51	3.21	9.02	1.45	3.04	5.6	0.91	0.63	1.35	5.61	5.35	0.38
ENSMUSG00000001870	73.64	69.11	76.45	84.79	70.63	81.41	72.23	78.74	78.06	81.24	60.31	89.36
ENSMUSG00000001891	36.79	38.12	31.98	38.66	42.2	46.79	36.66	38.9	38.36	44.96	45.33	34.48
ENSMUSG00000001901	0	0	0	0	0	0	0	0	0	0.01	0	0
ENSMUSG00000001909	67.12	70.47	59.31	56.11	51.24	49.82	65.41	62.95	73.6	65.6	41.77	62.57
ENSMUSG00000001910	49.72	43.68	50.26	50.01	47.56	53.15	42.22	43.51	54.8	48.26	48.53	39.78
ENSMUSG00000001911	113.57	93.53	124.19	105.51	97.97	107.6	116.61	128.93	137.93	140.92	103.98	122.5
ENSMUSG00000001918	22.93	26.92	17.61	23.48	22.13	20.79	11.51	12.34	14.4	15.76	18.62	11.27
ENSMUSG00000001924	96.96	88.39	99.82	118.18	93.36	106.27	82.32	95.5	100.48	95.79	98.94	88.17
ENSMUSG00000001930	6.46	4.96	10.11	8.73	5.61	6.38	4.46	5.9	4.31	6.4	5.16	7.1
ENSMUSG00000001942	20.31	20.82	20.18	18.05	18.78	18.76	13.69	16.93	17.89	18.59	17.69	15.98
ENSMUSG00000001943	2.03	1.51	2.52	1.27	1.2	1.23	1.69	1.19	3.76	2.03	1.96	1.09
ENSMUSG00000001946	13.66	11.46	10.52	12.1	12.86	12.83	10.44	10.83	14.53	11.39	9.7	11.19
ENSMUSG00000001948	0.38	0.82	0.56	0.24	0.22	0	0.28	0.1	0	0.64	0.17	0.07
ENSMUSG00000001962	8.31	8.85	11.04	10.14	8.68	8.37	6.77	7.28	7.36	10.2	9.58	10.22
ENSMUSG00000001964	13.83	14.14	21.09	12.14	11.68	13.08	11.05	11.83	12.88	14.42	15.18	15.06
ENSMUSG00000001983	4.27	5.08	3.52	2.95	3.15	4.72	2.76	3.78	4.86	3.87	4.28	4.43
ENSMUSG00000001985	0.1	0.29	0.06	0.11	0.05	0.04	0.02	0	0.02	0.02	0.06	0.02
ENSMUSG00000001986	1.58	1.49	0.73	1.48	1.36	1.59	0.75	1	1.19	1.11	1.16	0.93
ENSMUSG00000001988	0.02	0	0.11	0.02	0.06	0.02	0.15	0.05	0.13	0.09	0.02	0.1
ENSMUSG00000001995	5.07	4.3	4.39	4.91	4.77	5.68	4.15	4.77	5.24	4.43	6.1	4.38
ENSMUSG00000001998	6.51	6.25	6.59	6.26	7.04	6.1	5.54	8.67	7.81	6.61	6.29	5.14
ENSMUSG00000001999	9.64	10	8.25	9.04	8.74	11.31	6.84	10.17	12.4	6.2	9.04	5.69
ENSMUSG00000002006	3.68	4.04	3.81	3.87	2.86	2.98	2.51	3.11	3.27	3.8	3.23	3.56
ENSMUSG00000002007	2.77	1.1	1.34	0.67	0.66	1.85	1.73	0.83	0.89	0.97	0.28	1.71
ENSMUSG00000002010	80.94	58.4	65.63	57.1	50.41	60.47	46.72	63.77	47.59	57.9	58.5	48.6
ENSMUSG00000002012	0.43	0.33	0.39	0.44	0.76	0.44	0.58	1.3	1.01	0.27	0.25	0.33
ENSMUSG00000002014	111.48	97.89	120.61	101.85	91.41	108.11	77.58	78.38	83.33	107.74	108.77	65.83
ENSMUSG00000002015	60.69	52.24	56.17	58.39	54.93	61.17	49.18	51.57	56.16	61.98	61.89	45.98
ENSMUSG00000002017	10.86	11.18	9.89	11.25	13.14	13.87	8.45	8.07	12.22	11.41	10.26	6.9
ENSMUSG00000002020	149.57	125.65	110.92	150.84	119.31	115.41	135.62	187.18	145.39	137.27	117.35	108.15
ENSMUSG00000002028	29.91	32.78	31.85	38.19	28.62	32.54	28.52	42.64	30.69	36.76	29.51	29.38
ENSMUSG00000002031	37.45	34.55	41.32	37.95	31.41	37.14	43.23	65.4	46.31	38.82	43.8	34.52
ENSMUSG00000002032	0.55	2.23	0.74	1.01	0.37	1.06	0.47	2.23	1.08	0.83	0.37	1.73
ENSMUSG00000002033	6.89	6.33	9.87	7.14	5.36	7.19	2.77	5.64	6.72	5.51	3	4.26
ENSMUSG00000002043	23.98	21.94	16.25	19.31	19.28	18.98	21.28	21.95	19.95	18.76	13.35	18.19
ENSMUSG00000002052	19.93	19.72	25.04	19.63	19.86	20.84	19.85	21.63	22.41	21.37	20.83	19.39
ENSMUSG00000002055	12.4	13.31	10.63	14.76	8.62	11.37	7.18	8.92	9.66	8.32	15.58	9.47
ENSMUSG00000002057	0.21	0	0.06	0.01	0.04	0.1	0.02	0.18	0.08	0	0.29	0
ENSMUSG00000002058	15.23	13.94	21.72	17.36	12.55	15.11	13.93	20.28	24.08	19.62	12.63	14.68
ENSMUSG00000002059	38.66	34.55	36.63	34.35	35.03	34.08	35.68	45.27	40.77	31.78	36.3	32.53
ENSMUSG00000002064	36.67	40.46	45.7	34.7	43.72	42.58	34.69	38.75	37.29	46.38	40.63	31.62
ENSMUSG00000002068	1.87	2.01	1.01	2.08	1.46	0.99	0.49	0.69	1.93	1.01	1.45	0.78
ENSMUSG00000002076	0	0.16	0	0	0.21	0.09	0.17	0.31	0.11	0.08	0.09	0.03
ENSMUSG00000002083	3.06	2.21	1.73	1.41	1.43	2.94	1.68	3.15	2.53	1.91	1.15	1.29
ENSMUSG00000002100	0.03	0.05	0	0.04	0.06	0.04	0.05	0.04	0.02	0.02	0.08	0.06
ENSMUSG00000002102	51.7	45.22	42.34	42.01	52.57	58.96	35.74	38	49.49	44.84	57.41	34.54
ENSMUSG00000002103	15.47	19.34	14.54	16.01	13.4	15.57	9.42	12.07	16.45	13.83	12.79	12.02
ENSMUSG00000002104	0.98	0.34	0.19	0.2	0.48	0.57	0.22	0.3	0.27	0.25	0.34	0.39
ENSMUSG00000002105	22.17	33.06	18	31.83	27.48	26.52	23.38	22.18	20.38	19.71	30.31	21.1
ENSMUSG00000002107	10.48	16.13	18.45	17.51	12.12	18.8	6.71	9.45	11.67	13.43	11.92	9
ENSMUSG00000002108	3.1	3.4	4.17	3.21	3.21	3.48	1.07	1.34	2.83	2.74	2.84	1.57
ENSMUSG00000002109	12.49	11.73	11.41	12.03	9.53	9.55	9.29	15.75	15.98	12.46	8.28	11.66
ENSMUSG00000002111	21.08	31.69	28.99	27.24	25.24	27.18	12.79	15.05	19.82	19.73	21.71	14.5
ENSMUSG00000002129	16.74	18.37	19.07	20.16	18.26	20.64	14.25	18.92	19.64	16.92	19.57	15.87
ENSMUSG00000002147	48.47	49.38	50.4	51.6	49.73	51.53	40.68	45.88	52.25	51.66	55.77	47.96
ENSMUSG00000002190	0.11	0.01	0.03	0.19	0.16	0.02	0.04	0	0.16	0.09	0.19	0.15
ENSMUSG00000002204	4.8	4.91	5.81	4.1	3.61	5.14	2.19	2.97	3.06	3.36	4.78	3.36
ENSMUSG00000002205	37.27	30.52	37.14	28.96	31.01	32.18	24.81	34.29	25.24	30.16	21.32	19.04
ENSMUSG00000002210	12.68	10.58	18.85	13.75	13.56	11.74	8.15	17.12	12.38	9.78	14.39	10.73
ENSMUSG00000002221	13.26	13.7	19.91	17	14.07	14.24	12.16	9.15	17.65	15.8	11.27	15.09
ENSMUSG00000002222	29.03	22.95	26.12	29.31	24.67	29.07	23.89	26.77	28.26	27.89	23.56	22.13
ENSMUSG00000002227	65.25	63.97	57.87	72.17	55.34	54.09	37.42	46.12	58.5	53.9	39.05	52.79
ENSMUSG00000002228	5.6	7.54	6.46	8.25	8.1	10.22	6.08	10.37	6.99	8.89	10.31	7.51
ENSMUSG00000002233	133.09	130.75	140.71	132.79	136.59	150.54	126.3	128.48	155.01	138.25	127.94	147.83
ENSMUSG00000002240	0	0	0	0	0	0	0	0	0	0	0	0
ENSMUSG00000002249	13.05	11.15	10.72	11.53	9.2	11.28	12.11	13.21	14.97	10.43	13.07	11.69
ENSMUSG00000002250	12.18	16.71	15.32	15.26	17.49	17.01	9.05	11.3	10.93	14.05	18.86	11.85
ENSMUSG00000002257	4.58	7.66	6.01	5	4.6	5.56	2.34	2.97	4.74	3.32	4.36	4.42
ENSMUSG00000002265	2.24	2.58	2.55	2.22	1.78	3.1	2.61	3.93	1.46	1.24	2.35	2.28
ENSMUSG00000002266	0.01	0.01	0.03	0.02	0.02	0.04	0.02	0.04	0	0	0.2	0.03
ENSMUSG00000002274	5.99	7.93	3.84	6.19	7.4	5.95	4.76	3.96	7.23	5.06	6.64	3.63
ENSMUSG00000002279	8.45	10.02	11.69	12.73	11.55	9.88	8.52	10.06	11.45	9.84	10.41	9.87
ENSMUSG00000002280	8.9	8.81	8.77	8.32	6.86	8.08	6.46	6.71	9	8.12	6.86	6.99
ENSMUSG00000002289	6.67	7.89	7.71	7.02	11.41	10.42	6.71	6.54	5.48	4.45	7.36	4.16
ENSMUSG00000002297	15.76	16.65	11.5	18.09	15.67	22.13	12.28	14.23	20.3	15.65	26.09	13.98
ENSMUSG00000002307	28.91	26.74	18.64	26.38	21.33	20	11.35	12.88	11.54	19.89	21.45	17.04
ENSMUSG00000002308	9.01	6.6	8.64	9.69	6.91	7.09	6.64	11.57	8	7.1	7.75	8.18
ENSMUSG00000002319	23.02	21.35	16.91	23.59	16.99	18.31	11.83	16.53	24.16	16.11	17.07	14.7
ENSMUSG00000002320	28.2	32.05	22.53	30.58	26.16	25.16	19.63	21.06	25.77	21.38	27.23	18.84
ENSMUSG00000002324	0.45	0.71	0.38	0.06	0.18	0.14	0.56	0.07	0.36	0.08	0.41	0.54
ENSMUSG00000002325	46.45	44.34	38.72	43.64	38.85	37.22	33.32	31.27	36.39	42.66	36.9	31.57
ENSMUSG00000002326	12.81	15.29	14.32	15.13	17.7	14.37	9.94	10.36	12.55	14.87	15.91	8.52
ENSMUSG00000002329	7.05	7.15	5.2	6.14	6.64	6.76	6.07	4.55	8.11	5.72	6.26	5.34
ENSMUSG00000002332	14.6	19.91	13.48	14.34	17.3	16.74	11.35	13.58	16.44	16.07	17.47	13
ENSMUSG00000002341	0.01	0	0.01	0.01	0	0	0.01	0.01	0.01	0	0.03	0
ENSMUSG00000002342	38.41	42.6	30.48	26.29	24.7	22.46	25	31.18	30.8	30.78	23.62	33.08
ENSMUSG00000002343	5.66	5.43	3.09	5.01	3.73	5.73	4.64	3.52	4.89	3.58	4.66	3.63
ENSMUSG00000002345	11.86	10.61	18.12	14.8	13.85	16.33	12.57	11.76	13.95	19.24	13.79	13.1
ENSMUSG00000002346	2.2	1.85	1.76	2.12	1.74	3.07	1.59	1.69	1.88	2.09	1.83	2.68
ENSMUSG00000002365	37.52	37.75	35.59	40.48	47.03	42.79	37.06	36.48	41.7	36.62	47.59	35.65
ENSMUSG00000002372	29.8	25.61	23.76	26.63	24.03	28.63	23.43	31.39	29.93	23.82	27.57	27.74
ENSMUSG00000002379	29.09	30.87	29.32	31.66	28.38	25.37	24.79	25.64	30.91	38.5	32.22	25.98
ENSMUSG00000002384	0.2	0.24	0.55	0.46	0.14	0.29	0.27	0.15	0.44	0.29	0.32	0.19
ENSMUSG00000002393	19.01	10.06	23.78	14.74	14.11	12.38	13.18	15.11	19.03	12.33	14.59	13.2
ENSMUSG00000002395	51.76	44.09	55.6	47.87	44.53	49.87	53.73	60.55	44.68	52.52	41.07	49.6
ENSMUSG00000002396	8.08	7.01	5.89	7.08	6.29	8.5	5.83	5.87	8.53	7.45	4.82	6.89
ENSMUSG00000002409	7.25	6.29	8.46	5.9	5.87	5.98	8.5	9.79	7.2	7.27	7.26	7.82
ENSMUSG00000002413	13.96	14.82	15.55	15.33	13	15.63	12.42	16.26	15	14.91	17.23	12.76
ENSMUSG00000002416	25.89	22.84	27.4	24.41	21.13	30.68	18.89	22.85	25.75	32.74	22.66	14.6
ENSMUSG00000002428	13.92	15.7	15.29	14.1	13.95	17.49	9.95	14.96	14.72	17.24	13.08	11.02
ENSMUSG00000002455	27.75	30.48	33.99	30.52	27.19	32.62	27.12	30.1	29.74	32.41	28.18	25.5
ENSMUSG00000002458	17.81	17.78	18.24	22.38	17.8	23.93	14.52	14.22	19.67	18.32	20.12	12.73
ENSMUSG00000002459	6.04	5.09	8.17	5.51	4.31	7.11	5.08	7.49	8.51	5.29	8.39	6.5
ENSMUSG00000002475	0.71	0.2	0.6	0.84	0.38	0.66	0.34	1.91	1.72	0.46	0.59	0.49
ENSMUSG00000002477	26.9	32.2	34.01	35.77	36.81	38.21	21.25	29.38	27.46	29.09	26.34	24.27
ENSMUSG00000002486	5.78	2.92	5.26	5.75	5.54	5.45	3.43	7.09	4.91	5.4	3.48	6.61
ENSMUSG00000002489	26.2	17.73	20.71	12.25	13.81	19.23	18.5	20.52	27.45	26.91	16.59	16.59
ENSMUSG00000002496	24.93	23.96	29.23	23.07	19.18	24.28	17.85	24.75	30.91	29.12	18.3	23.18
ENSMUSG00000002500	1.24	0.1	0.11	0.13	0.55	0.43	0.33	0	0.27	0	0.1	0.12
ENSMUSG00000002504	9.02	7.22	7.18	10.72	8.67	10.07	7.71	8.79	15.78	12.32	5.39	8.08
ENSMUSG00000002524	67.12	56.21	52.9	53.91	54.13	61.12	52.66	53.74	64.69	51.87	61.02	47.53
ENSMUSG00000002546	11.84	14.5	16.16	16.17	12.23	14.95	13.5	13.03	18.82	12.41	13.89	12.95
ENSMUSG00000002550	24.58	22.14	35.96	25.25	20.31	24.77	24.6	19.95	29.31	26.37	22.77	19.5
ENSMUSG00000002565	2.17	1.93	1.36	1.91	3.02	2.62	1.11	1.93	2.6	2.49	4.78	1.51
ENSMUSG00000002578	0.57	0.39	0.45	0.3	0.57	0.4	0.22	0.29	0.19	0.49	0.46	0.32
ENSMUSG00000002580	9.23	9.77	11.98	8.01	8.58	11.48	9.39	9.41	7.37	9.68	9.62	10.44
ENSMUSG00000002588	0.08	0	0.06	0	0	0.92	0.07	0	0.52	0.15	0	0
ENSMUSG00000002602	257.18	277.41	266.96	261.85	221.42	246.05	161.76	212.28	176.62	228.75	247.37	201.92
ENSMUSG00000002603	45.95	40.32	46.46	47.82	46.57	44.26	23.68	32.33	32.43	36.92	42.56	31.86
ENSMUSG00000002608	14.3	11.96	14.78	12.01	13.24	12.68	13.1	15.59	13.49	13.45	10.9	11.45
ENSMUSG00000002617	1.3	2.22	1.76	2.55	2.44	2.15	1.3	1.76	1.36	2.42	1.41	1.36
ENSMUSG00000002625	34.37	30.37	38.39	26.79	21.13	27.4	28.99	39.86	35.29	45.33	22.84	41.34
ENSMUSG00000002633	0	0	0	0.01	0	0	0	0	0	0	0.01	0
ENSMUSG00000002635	11.34	9.1	9.64	10.03	10.11	9.34	11.61	9	10.55	17.56	11.45	10.82
ENSMUSG00000002658	15.47	16.57	12.94	14.64	15.79	16.54	12.11	13.16	12.78	13	16.3	13.22
ENSMUSG00000002660	19.43	15.55	20.45	17.83	16.43	18.06	17.44	20.92	16.67	20.54	13.98	15.77
ENSMUSG00000002661	3.33	3.76	2.81	3.57	3.17	2.7	3.28	1.59	4.05	3.09	3.36	3.62
ENSMUSG00000002664	0.81	0	0.52	0	1	0	0.25	0.6	0	0	0.18	0
ENSMUSG00000002668	2.96	5.61	5.43	5.05	3.5	4.3	2.36	3.47	3.65	4.42	3.38	3.16
ENSMUSG00000002679	12.62	14.8	18.46	16.94	14.47	16.78	14.81	18.24	18.88	15.88	17.47	14.75
ENSMUSG00000002688	1.39	1.17	0.61	1.24	1.3	1.45	0.76	1.06	0.76	0.73	0.79	0.92
ENSMUSG00000002699	13.26	18.64	14.7	17.77	21.79	20.46	8.4	7.82	13.7	16.22	14.68	10.64
ENSMUSG00000002718	42.65	39.45	45.32	54.51	48.43	51.72	39.3	41.7	47.65	46.89	43.97	31.15
ENSMUSG00000002728	33.08	34.92	24.66	34.88	32.8	34.97	29.26	29.2	25.79	31.45	33.68	24.95
ENSMUSG00000002731	10.94	15.2	17.2	12.56	12.4	14.63	10.19	11.2	18.84	15	12.1	12.56
ENSMUSG00000002732	4.31	5.94	6.93	6.54	7.83	8.75	5.06	4.49	3.26	7.47	5.95	3.72
ENSMUSG00000002733	23.92	21.68	25.84	24.08	23.54	25.14	19.58	20.66	24.12	22.12	24.96	17.39
ENSMUSG00000002741	35.12	33.69	33.05	31.33	33.91	36.8	30.6	28.49	32.13	31.2	41.07	24.13
ENSMUSG00000002748	40.49	39.02	42.71	48.61	41.09	40.33	35.35	48.4	44.76	40.78	42.88	36.09
ENSMUSG00000002763	14.34	14.9	15.65	19.49	12.89	15.93	12.59	15.35	16.67	16.04	10.44	16.04
ENSMUSG00000002767	7.81	9.47	10.35	6.97	6.87	11.84	9.2	7.32	9.88	8.49	11.15	8.42
ENSMUSG00000002768	16.66	22.37	21.73	19.96	14.31	22.59	15.87	17.61	19.58	18.41	19.47	19.58
ENSMUSG00000002769	0.14	0.15	0.12	0.22	0.1	0.09	0.03	0.45	0	0.1	0.25	0.08
ENSMUSG00000002771	0.45	0.34	0.45	0.54	0.46	0.3	0.26	0.25	1.09	0.26	0.16	0.31
ENSMUSG00000002778	49.28	42.3	56.09	45.56	43.82	46.76	38.07	36.19	41.49	44.39	47.74	38.6
ENSMUSG00000002781	7.28	5.15	4.68	2.96	3.26	2.96	2.26	3.76	4.46	3.1	2.33	5.26
ENSMUSG00000002791	0	0	0.02	0	0.01	0.1	0	0	0	0.07	0	0
ENSMUSG00000002797	2.1	1.53	1.57	1.59	4.03	4.26	1.75	2.21	1.67	5.93	6.26	2.36
ENSMUSG00000002799	4.55	3.06	10.43	5.86	3.21	4.42	3.14	6.86	5.44	9.8	5.88	3.82
ENSMUSG00000002803	10.94	11.7	12.82	10.36	9.21	11.22	10.99	13.42	14.51	14.99	11.67	11.34
ENSMUSG00000002804	8.86	9.51	10.03	8.25	6.98	7.9	3.8	8.13	6.78	7.31	5.24	6.99
ENSMUSG00000002808	3.21	3.13	3.34	1.52	2.59	3.47	1.21	1.9	2.42	3.09	1.73	1.15
ENSMUSG00000002812	40.17	45.75	52.05	39.59	41.84	52.28	38.56	36.74	37.31	42.43	47.94	42.15
ENSMUSG00000002814	4.81	4.23	4.11	3.31	3.01	5.55	4.6	5.12	6.42	4.33	4.04	4.4
ENSMUSG00000002820	5.3	6.72	5.97	5.45	4.79	7.08	5.55	5.73	6.97	5.26	5.68	5.23
ENSMUSG00000002825	16.59	15.42	12.48	17.3	12.64	16.79	16.14	18.84	19.56	17.38	15.64	15.74
ENSMUSG00000002831	1.67	4.5	2.8	3.17	2.65	2.86	0.53	0.56	0.65	0.73	2.78	0.65
ENSMUSG00000002833	11.29	11.34	13.12	13.45	11.19	12.84	12	13.64	10.64	13.62	10.86	12.7
ENSMUSG00000002835	6.32	7	6.82	7.37	6.29	8.19	4.09	5.07	5.33	5.3	7.55	4.68
ENSMUSG00000002844	8.28	9.95	11.38	8.25	9.37	10.61	8.68	8.98	10.99	9.42	9.95	9.35
ENSMUSG00000002845	78.14	67.69	106.17	75.74	58.7	81.33	57.06	78.79	67.95	79.15	78.14	57.29
ENSMUSG00000002846	9.68	7.37	9.21	10.14	8.87	9.4	7.76	7.49	11.51	8.45	11.74	7.7
ENSMUSG00000002847	16.13	18.83	14.65	17.36	15.53	19.55	9.64	11.85	12.9	8.05	15.76	12.28
ENSMUSG00000002870	24.87	21.9	29.42	29.8	22.78	32.51	15.67	18.05	27.61	22.44	31.93	15.33
ENSMUSG00000002871	20.54	21.59	22.23	18.54	13.09	14.43	22.32	24.23	18.86	23.3	17.98	17.36
ENSMUSG00000002881	25.25	24.32	29.07	30.73	30.09	25.09	22.85	30.57	26.64	24.1	27.17	22.71
ENSMUSG00000002885	16.15	18.86	15.58	14.46	19	18.92	11.39	13.45	15.53	15.47	12.63	12
ENSMUSG00000002897	20.92	17.3	21.24	21.42	19.72	19.36	18.25	18.84	23	17.25	21.51	18.22
ENSMUSG00000002900	140.52	149.43	105.16	162.77	148.32	125.13	112.54	135.13	137.01	132.21	146.13	121.49
ENSMUSG00000002908	1.04	0.4	0.3	0.2	0.25	0.4	0.58	0.75	0.88	0.5	0.84	0.34
ENSMUSG00000002910	4.74	4.27	4.3	4.74	4.02	4.72	3.97	3.67	7.34	4.19	3.75	3.03
ENSMUSG00000002930	0	0	0	0	0	0	0	0	0	0	0	0
ENSMUSG00000002944	3.15	6.16	6.72	5.01	4.46	4.16	1.16	1.32	1.64	2.95	5.63	1.57
ENSMUSG00000002948	19.8	17.3	26.02	17.79	15.85	17.16	15.5	21.55	25.9	22.61	16.9	20.07
ENSMUSG00000002949	31.25	23.58	34.44	27.51	25.38	26.2	26.97	35.15	25.34	32.82	24.15	27.14
ENSMUSG00000002957	22.4	30.66	27.57	24.69	26.33	29.4	15.94	18.96	23.14	25.51	29.98	18.63
ENSMUSG00000002963	8.26	7.86	8.71	9.03	9.06	7.68	7.2	6.33	8.11	7.36	10.85	5.7
ENSMUSG00000002968	35.23	26.8	43.03	33.16	29.17	28.05	26.07	20.07	29.43	29.18	36.23	19.11
ENSMUSG00000002980	3.37	2.06	2.3	1.85	1.91	1.73	2.08	2.54	1.56	3.11	3.35	1.09
ENSMUSG00000002981	49.29	38.68	50.67	41.92	42.78	39.32	39.36	53.23	40.02	35.84	49.89	30.61
ENSMUSG00000002983	10.5	12.16	8.04	9.24	11.06	10.07	7.99	9.48	8.38	8.46	10.22	7.46
ENSMUSG00000002984	24.89	22.08	21.14	23.92	19.99	26.09	19.32	22.41	24.6	20.2	21.49	20.93
ENSMUSG00000002985	318.06	454.54	642.9	539.95	451.44	612.98	239.15	268.42	498.03	639.59	236.35	419.97
ENSMUSG00000002992	3.17	3.45	4.38	3.59	3.56	5.72	2.75	0.91	3.8	4.08	2.23	1.56
ENSMUSG00000002996	55.31	44.4	57.09	45.83	40.29	50.26	56.93	75.67	55.29	57.34	43.14	59.2
ENSMUSG00000002997	6.23	6.92	6.93	6.1	5.83	7.97	3.94	7.21	5.61	5.71	7.41	3.86
ENSMUSG00000003031	29.73	28.9	34.85	34.37	29.47	35.5	30.15	33.55	28.57	40.44	35.79	30.58
ENSMUSG00000003032	11.3	4.7	6.77	2.66	3.06	4.78	5.49	6.35	2.53	4.15	9.43	4.11
ENSMUSG00000003033	20.91	19.21	18.73	14.85	16.34	17.3	14.29	13.85	14.23	16.23	15.18	15.57
ENSMUSG00000003037	20.33	20.4	39.25	27.65	21.23	25.42	19.51	16.01	25.89	29.06	29.32	23.03
ENSMUSG00000003038	56.58	48.02	42.64	52.24	49.36	55.41	34.74	42.29	56.4	60.41	54.58	45.57
ENSMUSG00000003039	24.39	18.06	20.89	21.84	20.83	22.48	21.63	20.7	26.11	21.41	16.74	19.12
ENSMUSG00000003051	12.24	7.88	18.91	11.51	7.02	10.96	13.86	23.59	11.1	16.63	11.67	12.68
ENSMUSG00000003053	0	0	0	0	0	0	0	0	0	0	0	0
ENSMUSG00000003062	16.71	15.43	11.77	16.85	14.68	16.96	12.35	13.06	14.46	15.09	16.34	12.05
ENSMUSG00000003068	37.34	34.6	41.72	38.08	34.05	35.46	35.17	40.09	39.05	33.94	36.66	41.01
ENSMUSG00000003070	0.26	0.37	0.49	0.59	0.61	0.46	0.25	0.36	0.56	0.52	0.42	0.09
ENSMUSG00000003072	98.94	99.21	92.32	96.53	101.18	102.58	77.93	89.36	103.37	95.46	98.84	83.34
ENSMUSG00000003099	20.27	20.33	18.87	17.52	16.07	15.67	14.61	13.35	17.83	13.28	14.4	14.4
ENSMUSG00000003119	29.68	27.04	34.74	30.47	26.93	30.49	29.26	34.74	32.08	30	25.99	23.75
ENSMUSG00000003123	6.75	8.36	10.08	9.16	7.21	7.5	4.96	5.29	6.11	7.68	5.86	5.35
ENSMUSG00000003131	26.48	28.65	34.59	40.39	30.78	39.39	29.9	36.21	38.28	35.09	31.95	33.71
ENSMUSG00000003134	6.96	6.72	8.32	9.25	5.99	7.95	4.34	6.35	9.1	11.17	5.4	6.83
ENSMUSG00000003135	10.52	9.08	7.95	9.26	9.24	10.82	10.35	10.56	11.89	10.16	9.24	8.75
ENSMUSG00000003153	2.9	3.42	4.02	3.14	2.41	2.06	2.21	3.9	1.96	1.43	4.63	2.51
ENSMUSG00000003154	5.81	5.38	6.59	5.51	5.33	6.05	5.21	5.89	6.03	5.86	5.97	5.12
ENSMUSG00000003161	149.89	145.42	161.53	151.52	145.49	163.84	100.41	127.35	155.68	166.31	165.17	117.45
ENSMUSG00000003166	29.51	26.47	31.07	31.71	28.04	31.26	25.77	33.14	33.64	29.86	26.72	24.05
ENSMUSG00000003184	38.39	31.81	38.7	41.77	34.07	32.96	23.83	37.47	25.85	30.81	41	25.72
ENSMUSG00000003190	8.16	6.8	9.03	9.71	3.38	6.88	4.74	6.12	6.17	7.03	8.67	8.42
ENSMUSG00000003198	3.49	4.22	4.86	5.09	4.68	6.64	3.19	5.04	6.04	5.5	4.66	3.45
ENSMUSG00000003199	21.13	22.5	21.23	19.23	21.88	20.99	14.48	16.54	17.24	24.8	21.56	16.46
ENSMUSG00000003200	22.13	22.02	23.75	26.76	22.41	25.82	19.4	25.91	23.43	22.86	25.89	19.51
ENSMUSG00000003206	1.84	2.29	0.7	1.04	1.6	1.97	0.98	0.42	0.87	1.93	1.04	0.65
ENSMUSG00000003208	3.41	2.27	3.01	3.73	3.06	4.2	2.5	3.87	2.89	3.2	2.73	3.09
ENSMUSG00000003226	50.77	50.78	45.33	57.75	57.14	57.08	44.9	55.24	55.5	53.69	57.69	44.79
ENSMUSG00000003227	0.06	0.06	0.18	0.03	0	0.04	0.08	0	0	0	0.01	0.1
ENSMUSG00000003228	3.88	3.47	3.56	4.16	4.41	4.72	2.77	5.23	4.06	3.91	3.35	2.37
ENSMUSG00000003233	12.4	13.62	15.02	14.71	13.04	15.51	15.08	17.31	17.16	13.36	12.06	13.45
ENSMUSG00000003234	26.29	22.58	25.83	23.78	18.1	21.49	22.9	26.69	21.54	22.23	24.09	24.97
ENSMUSG00000003235	21.67	22.44	23.62	23.38	23.23	24.97	22.75	24.15	24.28	21.33	27.73	18.57
ENSMUSG00000003269	46.29	45.8	50.5	45.26	47.22	46.28	52.41	47.27	46	45.59	67.17	40.05
ENSMUSG00000003271	8.67	7.31	2.41	6.12	7.88	8.31	5.82	3.63	5.09	2.91	17.22	4.16
ENSMUSG00000003273	0.65	0.23	0.5	0.23	0.62	0.57	0.4	0.5	1.01	0.86	0.14	0.94
ENSMUSG00000003279	2	2.06	1.31	2.16	1.87	1.57	3.87	4.83	1.72	1.9	1.72	2.43
ENSMUSG00000003282	13.71	11.17	15.41	12.59	10.14	15.41	14.68	19.88	13.6	17.16	13.72	17.16
ENSMUSG00000003283	13.7	18.12	13.76	18.42	13.69	16.72	4.96	7.1	10.9	12.1	11.49	6.59
ENSMUSG00000003299	22.04	17.15	22.5	18.39	15.91	20.29	17.15	24.83	21.73	23.77	20.07	17.73
ENSMUSG00000003308	29.79	25.96	23.02	30.78	23.77	29.9	24.69	24.98	24.99	25.39	24.96	24.65
ENSMUSG00000003309	29.42	19.04	27.63	32.64	21	24.59	24.27	36.2	28.5	30.01	26.67	27.34
ENSMUSG00000003316	65.91	60.37	64.08	64.61	65.75	64.53	63.76	71.81	74.01	72.49	67.42	66.14
ENSMUSG00000003341	0.03	0.06	0	0.06	0.07	0.04	0.1	0.05	0	0	0	0.01
ENSMUSG00000003344	18.6	17.92	22.38	18.8	17.48	20.51	14.96	17.74	19.02	16.17	17.52	16.55
ENSMUSG00000003345	67.7	56.32	58.85	59.88	52.12	57.51	46.95	55.27	61.26	51.35	59.47	49.39
ENSMUSG00000003346	22.39	24.6	20.52	24.56	20	24.29	19.14	19.59	28.9	22.6	23.19	21.27
ENSMUSG00000003348	23.92	23.43	21.35	29.98	17.93	30.55	12.67	19.09	18.35	18.46	24.13	19.8
ENSMUSG00000003352	16.76	14.76	18.62	16.32	16.69	16.13	16.14	16.8	16.65	12.28	14.87	15.78
ENSMUSG00000003354	0.12	0.09	0.12	0.04	0	0	0.02	0.05	0	0.05	0	0.06
ENSMUSG00000003355	9.61	7.68	9.85	6.55	6.95	9.12	4.87	4.52	6.17	5.26	7.35	4.6
ENSMUSG00000003360	17.2	17.95	16.85	18.14	15.35	19.77	17.49	20.83	21.72	17.79	17.05	15.72
ENSMUSG00000003363	13.56	16.81	16.47	14	15.92	18.21	13	8.27	14.46	15.06	12.53	10.93
ENSMUSG00000003378	14.93	8.38	12.77	11.7	9.38	9.59	9.87	11.43	10.61	9.52	11.31	9.84
ENSMUSG00000003379	0.1	0.16	0.09	0	0.17	0.03	0.13	0	0.04	0.03	0.4	0
ENSMUSG00000003380	41.42	46.17	40.09	36.64	41.09	36.91	37.77	37.45	35.66	38.63	37.73	36.17
ENSMUSG00000003382	10.5	9.88	10.84	11.16	9.87	10.68	8.07	10.59	11.96	11.82	9.3	9.88
ENSMUSG00000003402	55.69	50.72	50.73	59.14	56.21	53.31	52.81	57.84	58.17	53.88	61.13	50.43
ENSMUSG00000003410	0.03	0.08	0.04	0.07	0.07	0.15	0.26	0.14	0.02	0.04	0.23	0.09
ENSMUSG00000003411	0.03	0.01	0	0.09	0	0.05	0	0.16	0	0	0	0
ENSMUSG00000003418	0.93	1.34	0.67	0.37	0.46	1.39	0.41	1.29	0.68	0.66	0.34	0.91
ENSMUSG00000003420	21.05	26.14	28.87	19.35	26.57	31.74	8.94	11.73	22.24	24.67	23.27	12.43
ENSMUSG00000003421	15.49	12.89	19.25	18.11	12.83	15.13	13.09	15.16	16.23	14.18	15.74	11.57
ENSMUSG00000003423	19.1	18.92	16.24	15.39	20.25	17.2	17.72	13.38	15.76	17.34	21.95	12.4
ENSMUSG00000003429	772.64	768.57	865.24	799.86	739.15	742.27	809.63	746.24	727.85	730.25	716.17	712.71
ENSMUSG00000003435	29.88	29.7	33.78	30.58	27.47	31.82	33.93	32.67	28.21	29.59	30.15	30.84
ENSMUSG00000003436	0	0	0	0	0	0	0	0.31	0	0	0.06	0
ENSMUSG00000003437	14.39	14.72	18.2	15.91	13.83	13.52	10.81	12.28	12.01	12.57	12.1	8.62
ENSMUSG00000003438	16.2	10.54	15.7	12.28	10.98	12.16	11.01	11.46	14.7	8.89	14.85	9.77
ENSMUSG00000003444	10.16	7.86	11.55	8.39	6.63	8.89	6.66	6.74	6.48	7.49	10.36	6.36
ENSMUSG00000003452	2.51	2	2.38	2.41	1.69	2.97	2.21	2.82	4.43	3.53	2.01	2.47
ENSMUSG00000003458	61.34	48	57.52	60.09	54.42	59.11	52.86	68.49	63.18	60.82	60.02	55.39
ENSMUSG00000003464	26.53	21.78	26.16	23.55	20.37	27.96	22.34	26.88	29.06	27.29	27.06	25.39
ENSMUSG00000003469	0	0.04	0.01	0	0.08	0	0	0	0.09	0	0.12	0
ENSMUSG00000003476	0.14	0.14	0.04	0	0	0.07	0.13	0	0.03	0.19	0.04	0
ENSMUSG00000003477	0.4	0.06	0.18	0.38	0.77	0.7	2.04	0.51	3.37	1.42	0	0.24
ENSMUSG00000003484	3.71	4.23	2.08	4.95	4.54	4.71	2.7	2.48	3.2	4.05	5.33	3.05
ENSMUSG00000003500	7.71	8.54	10.28	10.07	7.66	10.58	7.32	9.34	9.57	7.09	9.11	7.02
ENSMUSG00000003505	0	0	0	0	0	0	0	0	0	0	0.08	0
ENSMUSG00000003518	9.35	8.73	7.5	7.91	8.46	10.2	7.65	7.47	7.23	6.61	7.51	6.12
ENSMUSG00000003526	7.67	5.35	7.45	5.94	3.96	4.58	5.21	8.28	10.1	6.56	3.13	5.54
ENSMUSG00000003527	11.57	10.11	11.72	10.9	8.09	9.35	10.54	13.17	12.57	10.03	10.54	8.65
ENSMUSG00000003528	22.63	32.84	18.64	23.53	20.81	23.83	17.05	24.23	22.33	15.46	19.44	19.73
ENSMUSG00000003531	17.12	15.64	15.94	13.4	13.84	23	14.15	21.28	17.73	14.68	14.64	17.76
ENSMUSG00000003534	22.06	14.45	19.49	15.87	11.13	16.46	16.42	20.23	15.29	18.95	17.29	18.57
ENSMUSG00000003541	30.86	52.7	34.13	58.14	63.83	49.02	60.99	79.74	36.56	48.46	82.91	45.53
ENSMUSG00000003545	1.74	1.89	2.48	2.08	2.06	1.71	5.33	2.81	2.05	3.7	5.34	2.86
ENSMUSG00000003546	4.52	3.83	5	4.24	3.71	4.9	4.59	6.34	4.69	4.84	3.99	4.27
ENSMUSG00000003549	105.09	105.04	83.94	108.69	96.48	91.54	90.11	74.09	87.77	80.25	131.28	82.33
ENSMUSG00000003555	0	0.12	0.05	0	0	0	0.07	0.04	0.31	2	1	0.02
ENSMUSG00000003559	3.38	4.54	3.3	4.84	3.9	4.31	1.66	1.43	4	3.46	1.83	2.47
ENSMUSG00000003573	14.95	14.52	11.16	16.26	10.36	16.63	14.07	17.63	23.68	16.38	12.2	11.96
ENSMUSG00000003575	5.59	5.46	9.12	6.97	7.03	5.95	6.12	8.33	8.18	7.92	4.68	6.35
ENSMUSG00000003581	7.27	7.55	6.22	6.8	6.87	6.06	6.34	6.13	9.03	5.15	5.03	6.87
ENSMUSG00000003585	6.92	8.86	6.3	9.86	7.61	7.9	5.5	8.37	9.76	7.52	5.32	5.65
ENSMUSG00000003604	10.4	6.43	6.6	5.58	7.39	7.66	4.37	5.13	8.81	7.81	5.57	5.67
ENSMUSG00000003617	307.52	298.91	340.78	317.85	311.79	365.93	367.96	497.78	501.84	473.7	174.38	402.08
ENSMUSG00000003623	15.01	14.82	14.88	17.19	14.11	14.86	12.13	18.03	17.67	18.28	12	13.63
ENSMUSG00000003644	31.42	29.99	26.89	30.08	29.31	27.68	22.65	24.02	29.67	25.64	26.56	23.59
ENSMUSG00000003657	0	0	0	0	0.13	0.06	0	0.11	0	0	0.03	0.06
ENSMUSG00000003660	34.3	33.22	37.01	37.59	34.98	35.41	36.98	38.19	42.85	36.74	35.44	35.86
ENSMUSG00000003662	22.67	21.44	24.36	24.84	21.18	24.5	20.46	29.62	22.39	26.59	24.43	18.74
ENSMUSG00000003665	3.17	4.55	3.61	4.21	4.27	3.85	5.14	3.09	3.83	4.08	3.93	3.37
ENSMUSG00000003680	8.39	8.72	8.97	7.71	8.79	11.67	6.99	10.77	10.21	10.04	10.1	8.06
ENSMUSG00000003721	21.56	23.53	18.79	20.26	24.41	26.93	24.01	33.03	21.7	27.22	28.14	24
ENSMUSG00000003731	16.54	16.21	12.9	15.95	17.32	16.48	13.66	16.63	17.04	18.57	17.41	15.45
ENSMUSG00000003746	58.6	51.5	52.22	50.07	52.79	46.94	36.51	46.03	39.65	50.11	52.41	35.62
ENSMUSG00000003752	7.58	6.1	7.28	7.18	6.23	7.96	6.02	7.65	6.61	8.14	9.21	6.96
ENSMUSG00000003762	6.14	5.29	10	7.96	6.77	6.97	4.4	5.48	4.64	5.05	6.97	5.53
ENSMUSG00000003778	28.15	29.5	30.57	26.36	24.68	31.29	25.79	34.03	30.33	28.27	26.51	29.21
ENSMUSG00000003779	23.58	23.03	13.42	20.42	20.98	25.04	10.55	13.69	21.61	14.13	23.38	12.03
ENSMUSG00000003808	30.74	25.55	32.03	29.41	28.51	31.31	27.8	28.1	30.46	31.51	30.34	24.69
ENSMUSG00000003809	6.24	4.02	7.56	6.68	4.98	7.05	4.62	9.19	8.01	9.09	4.58	5.69
ENSMUSG00000003810	25.54	28.93	25.85	29.84	30.76	31.73	24.68	26.81	31.39	22.16	31.55	22.2
ENSMUSG00000003812	13.52	11.78	10.93	10.96	7.2	10.34	8.31	10.33	10.81	11.17	10.93	10.94
ENSMUSG00000003813	61.54	51.44	70.29	55.35	60.83	59.79	50.9	52.78	57.85	53.69	69.46	45.58
ENSMUSG00000003814	208.55	231	309.38	265.76	278.75	325.86	229.25	194.62	225.07	244.39	292.48	206.2
ENSMUSG00000003824	1.46	1.14	3.03	2.43	3.38	3.81	0.94	0.99	1.55	2.06	3.12	3.52
ENSMUSG00000003847	122.27	97.61	117.25	121.3	94.15	112.85	115.11	146.67	179.07	135.35	89.05	127.68
ENSMUSG00000003848	22.59	19.99	20.89	22.59	20.13	24.82	24.03	22.59	21.75	21.74	20.68	18.72
ENSMUSG00000003849	0.76	0.27	0.11	0.4	0.48	0.75	0.37	0.42	0.78	0.84	1.04	0.52
ENSMUSG00000003863	0.59	0.64	0.21	0.18	0.32	0.37	0.61	0.55	0.15	0.56	1.03	0.41
ENSMUSG00000003865	14.11	16.83	18.81	20.29	17.72	17.56	14.28	14.35	13.42	13.77	22.51	13.75
ENSMUSG00000003868	28.63	27.5	29.21	25.46	25.87	26.72	22.48	24.88	26.35	21.21	30.33	19.73
ENSMUSG00000003872	0	0.1	0	0	0	0	0.57	0	0	0	0	0
ENSMUSG00000003873	22.69	27.48	19.47	21.38	21.69	24.33	17.87	18	17.75	18.39	19.6	22.43
ENSMUSG00000003882	5.36	6.49	5.85	7.29	6.59	7.41	4.81	7.31	3.77	3.65	7.87	2.76
ENSMUSG00000003923	17.26	25.3	27.96	27.3	19.55	21.48	20.69	19.35	21.99	26.88	27.39	15.77
ENSMUSG00000003929	5.48	7.23	8.91	5.67	6.55	7.14	6.92	9.31	6.84	6.64	5.83	6.58
ENSMUSG00000003934	0.4	0.33	0.65	0.47	0.46	0.16	0.21	0.48	0.45	0.32	0.37	0.43
ENSMUSG00000003948	63.14	46.12	72.58	65.37	52.25	68.06	45.34	71.92	92.59	67.87	63.91	53.65
ENSMUSG00000003949	0.11	0.15	0.17	0.17	0.02	0.17	0.09	0.9	0.18	0.34	0.41	0.11
ENSMUSG00000003955	116.97	172.87	153.67	203.04	216.98	158.04	126.41	160.11	125.87	115.67	250.1	120.59
ENSMUSG00000003970	723.85	620.79	589.68	610.72	635.39	616.9	616.87	652.95	625.32	561.44	620.92	505.57
ENSMUSG00000003974	0	0	0	0	0	0	0	0	0	0	0	0
ENSMUSG00000003992	15.94	8.12	17.04	12	7.62	10.85	10.12	20.68	6.98	12.7	8.8	15.91
ENSMUSG00000004018	6.99	8.63	6.97	7.36	6.4	12.54	4.83	8.68	8.25	9.41	7.87	5.99
ENSMUSG00000004031	0	0	0	0	0.01	0	0.01	0	0	0	0	0
ENSMUSG00000004032	10.54	8.14	9.17	6.24	5.53	10.91	9.07	9.66	10.79	11.03	12.83	7.63
ENSMUSG00000004035	0.08	0.17	0	0.2	0.05	0.28	0	0.07	0	0.07	0.03	0
ENSMUSG00000004038	0	0	0	0	0	0	0	0	0	0	0	0
ENSMUSG00000004040	107.73	92.18	147.61	106.76	103.53	100.01	120.41	126.76	102.38	87.42	100.56	89.49
ENSMUSG00000004043	13.6	11	12.87	10.93	8.83	9.29	8.6	11.21	12.81	12.32	8.67	10.89
ENSMUSG00000004044	58.28	56.26	50.14	48.66	51.31	49.64	53.18	48.83	47.7	39.48	40.23	41.01
ENSMUSG00000004054	13.27	12.18	11.02	12.99	11.81	13.47	12.47	13.43	12.26	12.45	13.74	11.96
ENSMUSG00000004056	34.08	36.25	56.24	33.35	33.28	32.43	33.81	39.76	31.7	41.7	39.39	30.48
ENSMUSG00000004069	16.62	16.26	18.56	17.37	15.78	18.9	18.7	20.03	18.63	16.82	18.09	14.24
ENSMUSG00000004070	33.19	43.67	41.5	39.03	40.4	42.03	28.38	34.22	42.24	40.19	39.22	31.21
ENSMUSG00000004071	16.78	17.36	21.88	19.36	14.59	17.03	15.71	26.54	21.69	19.18	14.07	19.08
ENSMUSG00000004085	43.75	50.84	44.38	48.82	46.41	52.23	47.4	57.46	54.3	49.51	49.03	47.94
ENSMUSG00000004096	18.91	20.43	19.27	18.33	22.7	25.54	19.59	19.8	16.93	20.53	22.45	16.26
ENSMUSG00000004098	15.65	18.09	14.95	20.17	22.73	23.06	10.44	14.89	13.23	11.01	20.22	14.78
ENSMUSG00000004099	39.36	36.15	32.75	41.03	33.83	41.74	26.2	32.31	36.32	33.03	43.77	28.5
ENSMUSG00000004100	30.96	28.43	30.91	33	23.9	30.06	27.34	34.36	28.65	27.8	27.13	21.93
ENSMUSG00000004105	64.86	74.96	49.83	65.1	64.27	66.96	35.91	50.05	50.78	41.24	83.45	47.78
ENSMUSG00000004110	0.16	0.45	0.11	0.27	0.13	0.15	0.01	0.01	0.04	0.05	0.26	0.05
ENSMUSG00000004113	0.05	0.09	0.01	0.2	0.04	0.28	0.08	0.1	0.06	0.5	0.51	0.01
ENSMUSG00000004127	2.85	1.71	3.29	2.79	2.59	2.99	2.41	2.22	2.9	2.35	3.88	1.82
ENSMUSG00000004151	34.79	32.08	33.65	36.17	31.99	35.24	28.13	43.43	34.43	51.8	34.67	36.65
ENSMUSG00000004187	0.35	0.27	0.38	0.41	0.54	0.16	0.27	0.69	0.4	0.48	0.32	0.5
ENSMUSG00000004207	417.25	452.6	453.13	426.13	425.05	425.29	281.42	310.68	427.35	440.83	308.07	355.48
ENSMUSG00000004221	18.22	15.59	19.36	20.29	14.72	17.53	14.32	16.8	20.2	17.32	12.04	10.13
ENSMUSG00000004231	0	0	0	0	0	0	0	0	0	0	0	0
ENSMUSG00000004233	5.04	4.35	5.49	5.29	5.27	5.92	4.06	4.56	6.53	5.12	3.14	4.52
ENSMUSG00000004263	15.36	16.47	20.28	17.21	14.17	13.28	11.16	22.3	14.92	15.15	11.93	15.59
ENSMUSG00000004264	81	75.39	60.66	71.4	61.1	70.35	71.61	69.56	67.17	59.05	76.35	53
ENSMUSG00000004266	23.04	26.57	32.34	26.45	25.03	28.74	14.46	15.43	23.98	21.44	23.48	15.42
ENSMUSG00000004267	5.37	10.31	13.53	11.4	9.76	11.12	6.4	7.04	8.07	5.03	15.54	8.52
ENSMUSG00000004268	51.12	46.44	51.36	57.31	44.76	44.41	38.58	44.45	51.54	46.1	58.64	42.32
ENSMUSG00000004270	14.57	15.16	18.09	13.31	18.11	15.04	9.85	12.73	14.59	14.64	18.13	11.59
ENSMUSG00000004285	70.32	65	63.78	63.94	62.3	64.97	51.42	51.66	53.55	58.24	59.35	55.9
ENSMUSG00000004296	0.97	0.87	0.72	0.32	0.37	0.62	0	0.29	0	1.26	0.44	0.04
ENSMUSG00000004317	6.25	7.86	7.76	7.23	10.17	8.72	5.38	6.38	8.1	7.06	8.36	6.15
ENSMUSG00000004319	40.62	35.63	40.86	40.68	40.67	39.7	39.17	47.47	41.35	47.99	42.61	34.25
ENSMUSG00000004328	0.04	1.41	0.84	0.05	0.23	0.05	0.28	0.4	0.07	0.04	0.15	0.02
ENSMUSG00000004341	0	0	0	0	0	0	0	0	0	0	0	0
ENSMUSG00000004344	0	0	0	0	0	0	0	0	0	0	0	0
ENSMUSG00000004347	0.08	0.13	0.12	0.1	0.03	0.14	0.03	0.24	0.13	0.04	0.13	0
ENSMUSG00000004356	18.52	20.52	13.94	19.72	18.78	18.33	17.06	18.23	26.76	16.72	17.06	14.37
ENSMUSG00000004359	0.33	0.61	0.1	1.01	0.33	0.17	0.04	0.1	0.15	0.14	0.79	0.05
ENSMUSG00000004360	0.01	0.01	0.07	0	0	0.05	0.03	0	0	0.01	0.03	0
ENSMUSG00000004364	40.55	47.82	43.89	49.01	51.83	59.24	47.19	54.44	50.02	49.3	61.02	44.86
ENSMUSG00000004366	0	0	0	0	0	0	0	0	0	0	0	0
ENSMUSG00000004371	1.64	2.53	1.4	2.02	3.85	3.02	1.84	1.65	1.01	0.41	4.89	1.38
ENSMUSG00000004383	12.74	8.82	8.62	8.24	11.98	11.29	17.54	14.37	11.08	12.39	7.88	9.77
ENSMUSG00000004393	30.45	27.98	33.11	25.86	25.24	33.3	23.07	34.82	31.88	29.99	26.77	28.21
ENSMUSG00000004394	28.32	22.53	27.58	27.25	23.43	22.93	29	32.21	30.75	28.44	25.58	23.05
ENSMUSG00000004415	0	0	0.02	0	0	0	0	0.36	0.04	0.03	0	0
ENSMUSG00000004446	23.11	19.71	17.89	21.41	16.11	16.01	20.77	22.53	17.68	13.85	20.29	11.7
ENSMUSG00000004451	25.89	25.28	28.06	27.39	27.67	31.92	27	27.67	28.7	26.26	32.52	25.12
ENSMUSG00000004455	88.64	78.6	90.67	100.24	92.46	94.68	68.02	80.73	92.23	96.14	93.22	70.65
ENSMUSG00000004460	10.52	15.02	12.44	12.27	13.4	14.79	9.06	9.61	10.87	9.74	13.49	9.54
ENSMUSG00000004462	5.8	5.56	8.37	6.45	6.68	6.76	4.51	7.01	6.18	8	5.42	7.13
ENSMUSG00000004473	1.24	0.69	0.71	0.95	0.88	1.1	0.89	0.66	0.55	0.66	1.05	0.3
ENSMUSG00000004500	3.9	3.06	4.75	3.53	3.31	4.6	2.69	2.57	3.71	3.52	3.15	2.81
ENSMUSG00000004508	5.73	7.48	7.13	6.75	6.97	7.49	4.45	5.28	6.02	8.19	7.88	5.72
ENSMUSG00000004530	35.39	37.53	33.7	35.6	35.6	36.97	37.11	32.14	34.23	27.78	37.81	45.09
ENSMUSG00000004535	42.28	34.57	39.27	42	40.57	43.47	40.21	40.69	40.19	39.78	47.48	31.52
ENSMUSG00000004540	6.98	8.82	3.12	7.62	7.37	6	3.68	5.96	7.22	5.22	7.65	4.24
ENSMUSG00000004542	1.85	3.26	1.17	2.35	2.07	1.33	1.67	2.58	2.33	2.1	1.76	0.92
ENSMUSG00000004552	3.94	4.97	4.91	4.72	4.62	5.45	1.16	1.68	3.21	3.8	3.48	1.6
ENSMUSG00000004558	9.53	9.38	2.95	6.23	3.56	15.46	2.54	2.53	1.64	1.74	6.18	4.31
ENSMUSG00000004561	11.7	12.9	6.4	9.48	10.85	9.72	12.46	12.01	14.2	26.53	10.64	7.68
ENSMUSG00000004562	54.73	60.41	34.64	66.42	53.76	52.56	37.35	44.72	56.62	53.54	54.72	49.31
ENSMUSG00000004565	15.02	11.58	12.89	17.61	10.94	13.54	14.79	14.32	18.21	13.35	9.05	12.94
ENSMUSG00000004567	18.37	17.16	20.84	18.54	18.03	18.55	15.01	23.11	21.62	22.41	17.33	18.3
ENSMUSG00000004568	15	12.17	12.69	13.15	11.83	13.55	13.1	14.23	15.89	13.65	10.81	11.71
ENSMUSG00000004591	46.05	41.52	45.11	50.46	44.24	52.74	46.19	55.99	57.31	58.22	48.62	49.94
ENSMUSG00000004609	21.59	21.18	21.48	18.5	18.57	21.51	13.49	19.94	23.65	26.29	26.74	18.64
ENSMUSG00000004610	16.22	24	18.07	18.3	17.94	21.34	11.75	16.83	15.74	16.37	14.56	15.18
ENSMUSG00000004612	9.19	5.26	14.23	10.62	7.65	10.1	3.05	5.07	7.08	4.72	3.67	4.82
ENSMUSG00000004626	75.94	68.34	89.68	97.55	76.99	91.57	90.06	113.21	93.39	119	88.91	95.77
ENSMUSG00000004630	0.34	0.26	0.82	0.98	0.52	0.32	0.56	0.63	0.34	0.35	0.5	0.38
ENSMUSG00000004631	4.18	4.61	3.93	3.36	3.54	4.46	1.83	4.47	4.59	2.81	3.13	1.71
ENSMUSG00000004633	1.31	1.49	1.26	1.85	0.86	1.17	0.84	1.44	1.45	2.85	0.43	1.16
ENSMUSG00000004637	11.52	10.1	12.76	11.91	7.89	10.04	9.44	14.85	13.17	12.45	10.48	10.95
ENSMUSG00000004642	26.4	25.83	29.92	33.01	30.53	34.53	19.66	25.69	27.2	35.9	32.58	26.39
ENSMUSG00000004651	0	0	0	0.01	0	0	0	0	0	0.01	0.02	0
ENSMUSG00000004654	0	0	0	0	0	0	0	0	0	0	0	0
ENSMUSG00000004655	18.05	18.74	19.89	19.15	17.04	22.43	8.77	13.78	20	16.76	14.24	14.1
ENSMUSG00000004661	1.32	2.66	2.27	1.95	1.4	2.06	1.15	1.91	1.66	2.68	1.57	1.52
ENSMUSG00000004665	59.33	65.1	57.27	65.38	68.74	72.64	45.9	59.22	53.09	55.84	85.82	49.55
ENSMUSG00000004667	41.8	34.67	39.9	36.1	34.84	41.44	38.79	40.46	45.47	36.64	33.79	37.91
ENSMUSG00000004668	0.32	0.29	0.2	0.13	0.24	0.2	0.09	0.37	0.16	0.5	0.14	0.17
ENSMUSG00000004677	47.64	41	55.31	59.38	44.91	44.87	28.63	38.57	35.87	47.85	43.79	38.13
ENSMUSG00000004698	1.09	1.95	1.42	1.34	1.49	1.76	0.76	1.4	2	1.26	1.32	1.3
ENSMUSG00000004707	7.52	6.02	9.73	5.55	5.38	7.96	4.39	5.92	6.17	7.26	4.58	4.23
ENSMUSG00000004709	1.51	2.86	2.65	1.37	1.74	2.3	0.53	1.32	1.16	1.12	2.69	0.68
ENSMUSG00000004730	21.12	23.46	20.23	24.6	21.09	27.59	9.68	12.74	28.49	25.6	14.79	13.61
ENSMUSG00000004748	0.83	0.77	0.16	0.66	0.27	1.13	0.41	0.18	0.36	0.29	0.65	0.49
ENSMUSG00000004768	11.17	10.6	12.32	13.2	11.84	15.32	11.62	11.74	13.75	13.57	13.68	10.31
ENSMUSG00000004771	56.45	72.82	59.79	79.13	80.17	81.15	68.8	76.16	83.81	71.34	78.05	80.75
ENSMUSG00000004788	34.24	23.72	29.86	18.7	26.28	22.41	21.32	23.18	19.03	32.54	25.78	25.62
ENSMUSG00000004789	61.73	62.5	55.48	60.66	55.62	58.73	53.66	63.51	55.44	53.31	59.79	45.64
ENSMUSG00000004791	20.02	17.23	27.8	32.06	29.86	17.9	27.14	29.45	18.57	17.75	29.75	23.21
ENSMUSG00000004798	15.28	16.41	15.22	15.91	18.52	21.33	15.56	18.46	21.54	18.62	13.96	14.77
ENSMUSG00000004814	1.08	2.67	3.44	2.45	8.4	3.83	1.54	0.52	3.68	4.98	4.11	2.12
ENSMUSG00000004815	9.18	9.16	7.11	7.93	5.03	6.93	5.31	10.57	10.7	7.09	7.17	6.17
ENSMUSG00000004821	0	0	0	0	0	0	0	0	0	0	0	0
ENSMUSG00000004837	3.88	3.38	3.88	4.06	3.19	3.47	2.8	2.73	4.37	2.54	2.47	2.97
ENSMUSG00000004842	0.08	0.08	0.02	0.09	0.03	0.02	0	0.02	0	0	0	0
ENSMUSG00000004843	17.69	17.25	14.28	16.67	17.31	18.24	20.8	22.36	17.86	16.96	16.02	18.59
ENSMUSG00000004846	36.28	35.62	34.47	43.79	47.44	40.74	24.91	30.25	34.13	34.01	42.3	25.26
ENSMUSG00000004849	30.06	28.01	27.99	33.17	31.89	28.36	26.47	26.06	32.61	35.48	29.32	25.22
ENSMUSG00000004864	60.72	45.19	52.64	61.52	41.16	52.76	54.75	64.61	64.03	67.62	42.57	65.85
ENSMUSG00000004865	65.51	62.85	72.81	67.85	54.65	68.63	60.98	68.47	67.88	67.1	71.02	47.41
ENSMUSG00000004872	0	0	0	0	0	0	0	0	0	0	0.04	0
ENSMUSG00000004880	30.67	30.14	27.06	37.73	29.75	36.23	24.65	29.47	34.18	33.72	40.53	22.58
ENSMUSG00000004885	0.12	0.98	0.55	0.67	0.62	1.02	0.79	0.56	0.14	1.18	5.46	0.34
ENSMUSG00000004891	8.33	10.26	9.48	12.29	12.66	14.52	7.3	8.97	11.35	10.73	10.05	9.23
ENSMUSG00000004892	0.1	0	0	0	0.2	0.03	0	0	0.16	0	0.09	0
ENSMUSG00000004894	0	0	0	0	0	0	0.05	0	0	0.04	0	0
ENSMUSG00000004895	26.33	21.47	24.59	27	22.95	25.47	24.28	20.48	29.07	26.65	21.31	25.57
ENSMUSG00000004896	7.48	8.61	9.16	8.37	7.1	8.45	7.56	9.49	9.59	10.44	6.96	7.31
ENSMUSG00000004897	74.62	66.14	66.2	76.68	60.37	76.36	54.75	64.89	70.1	65.48	71.13	61.16
ENSMUSG00000004902	1.14	1.05	0.9	1.77	0.69	1.17	1.36	1.23	0.83	1.25	0.9	0.88
ENSMUSG00000004929	11.19	10.17	9.7	10.11	9.11	9.48	7.65	7.33	9.63	8.45	8.06	8.6
ENSMUSG00000004931	14.16	12.15	14.15	14.65	16.74	13.19	15.41	19.01	13.24	13.94	18.5	18.33
ENSMUSG00000004933	2.09	2.13	2.28	1.82	1.8	1.48	2.15	1.17	1.99	2.86	1.46	1.6
ENSMUSG00000004934	9.43	7.48	10.89	8.2	7.22	7.73	8.96	9.96	8.83	8.5	8.14	8.44
ENSMUSG00000004936	37.24	40.77	41.3	44.59	43.74	43.24	35.32	41.04	35.81	38.52	51.38	38.44
ENSMUSG00000004937	36.86	34.03	45.1	40.04	33.55	40.23	33.83	41.13	41.23	37	35.86	33.62
ENSMUSG00000004939	0.03	0.07	0	0	0	0	0.02	0	0	0.19	0	0
ENSMUSG00000004945	30.13	25.74	19.37	27.26	24.11	26.8	21.49	26.45	24.96	27.44	24.14	22.39
ENSMUSG00000004947	6.42	5.27	4.68	7.27	4.95	5.49	4.11	4.81	5.04	4.4	6.33	4.29
ENSMUSG00000004948	0	0	0	0	0	0	0.02	0	0	0	0	0
ENSMUSG00000004951	11.44	8.62	5.27	7.01	8.22	17.78	11.67	3.69	5.22	8.29	11.79	3.27
ENSMUSG00000004952	29.44	31.51	23.37	31.62	22.14	19.67	16.88	21.92	15.99	22.03	21.64	20.56
ENSMUSG00000004961	0.05	0	0.1	0.05	0.1	0.17	0.11	0.03	0.03	0	0.02	0.09
ENSMUSG00000004980	187.73	183.04	216.64	245.75	205.58	251.24	153.46	227.78	202.18	242.41	235.05	163.37
ENSMUSG00000004988	0.97	1.09	0.68	2.04	0.54	1.8	2.57	1.44	1.75	0.61	2.17	0.9
ENSMUSG00000004994	30.86	8.53	30.6	16.6	16.87	22.95	21.92	19.81	11.39	13.38	12.86	12.43
ENSMUSG00000004996	8.59	7.14	7.2	6.07	6.1	6.79	7.69	9.03	6.5	7.91	5.31	7.99
ENSMUSG00000005034	56.99	44.25	56.62	51.94	55.99	60.5	57.85	58.32	69.06	66.3	54.16	60.93
ENSMUSG00000005043	5.52	5.87	4.83	5.65	5.06	5.66	3.68	3.7	5.36	5.88	3.84	4.03
ENSMUSG00000005045	0.19	0.19	0.2	0.19	0.26	0.15	0.16	0.22	0.15	0.17	0.15	0.13
ENSMUSG00000005054	21.38	18.31	26.71	22.6	22.01	22.55	17.24	18.39	21.86	20.31	19.56	20.29
ENSMUSG00000005057	5.27	5.87	6.02	6.08	4.6	7.02	5.47	7.64	7.09	6.02	9.85	5.04
ENSMUSG00000005069	19.24	16.54	15.48	16.75	13.95	12.88	16.51	21.63	19.93	14.1	15.4	15.99
ENSMUSG00000005078	30.85	26.91	35	32.77	28.71	37.84	24.54	33.6	31.03	36.73	31.26	22.01
ENSMUSG00000005087	101.22	127.8	87.15	106.31	137.01	125.14	89.46	93.61	102.02	96.2	153.12	94.71
ENSMUSG00000005089	2.83	0.3	0.08	0.07	0.09	0.13	1.22	0.06	0.11	0.23	0.24	0.04
ENSMUSG00000005102	12.85	9.13	10.86	11.42	9.08	9.38	9.12	12.17	13.53	10.51	8.86	9.45
ENSMUSG00000005103	122.48	119.87	118.16	137.16	135.05	149.81	104.31	127.36	135.16	121.42	170.06	108.06
ENSMUSG00000005107	12.23	11.54	9.77	12.85	9.94	11.31	7.55	9.54	16.49	11.23	9.7	10.65
ENSMUSG00000005124	15.37	11.51	9.09	11.34	11.11	12.04	7.81	12.63	10.85	8.96	11.83	6.58
ENSMUSG00000005125	159.52	130.26	209.69	182.5	178.68	133.07	187.89	227.53	146.29	164.86	235.35	214.68
ENSMUSG00000005131	0.39	0.33	0.79	1.29	0.15	0.46	0.29	0.29	0.43	0.26	0.28	0.98
ENSMUSG00000005142	57.69	60.41	53.11	58.64	53.06	59.8	34.24	37.5	54.11	64.65	41.08	40.2
ENSMUSG00000005148	16.3	18.42	17.17	19.74	19.53	18.8	18.78	18.11	19.89	17.5	23.44	19.35
ENSMUSG00000005150	11.87	7.67	14.61	13.37	11.12	14.4	12.44	15	12.36	13.31	13.97	10.96
ENSMUSG00000005161	330.91	279.44	355.44	344.79	331.3	365.08	283.58	347.17	396.63	405.25	348.01	285.15
ENSMUSG00000005198	51.39	48.09	51.67	44.24	44.62	47.78	49.95	59.4	58.47	39.65	46.95	43.51
ENSMUSG00000005202	0	0	0	0	0	0	0	0	0	0	0	0
ENSMUSG00000005204	33.26	26.29	31.79	31.24	25.52	30.09	34.08	37.25	40.11	31.63	27.78	27.68
ENSMUSG00000005220	0.07	0.06	0.12	0.02	0.03	0.13	0.03	0.05	0.07	0.03	0.08	0
ENSMUSG00000005225	4.6	3.83	4.06	4.74	4.77	4.97	3.28	4.06	4.35	3.84	4.5	3.45
ENSMUSG00000005232	0	0	0	0	0	0	0	0	0	0	0	0
ENSMUSG00000005233	7.7	13.12	9.09	12.47	7.63	11.86	4.88	5.94	8.73	6.68	11.79	6.51
ENSMUSG00000005237	0.67	0.18	0.36	0.69	0.36	0.09	0.54	0.12	0.21	0.07	0.14	0.27
ENSMUSG00000005251	10.65	7.63	9.75	10.89	8.66	8.42	9.32	11.74	8.7	8.87	8.14	11.4
ENSMUSG00000005262	21.71	25.09	21.85	26.88	23.54	22.74	26.07	33.64	28.91	22.22	23.49	22.74
ENSMUSG00000005267	1.19	1.28	1.04	1.27	1.02	1.36	0.5	0.9	0.93	1.09	0.81	0.67
ENSMUSG00000005268	1.1	2.5	0.26	1.04	0.67	0.57	0.06	0	0.11	0.3	1.17	0
ENSMUSG00000005299	6.79	7.35	5.48	6.02	7.38	8.78	8.07	5.52	9.58	6.53	7.9	7.07
ENSMUSG00000005312	34.85	32.76	37.02	36.47	37.74	41.22	35.93	36.85	36.94	33.26	40.31	30.12
ENSMUSG00000005320	0.04	0	0	0	0	0.05	0.05	0	0	0	0.46	0
ENSMUSG00000005338	0.2	0.58	0.65	0.21	0.73	1.19	0.41	0.26	0.53	0.64	0.92	0.27
ENSMUSG00000005339	1.01	0.34	1.59	0.42	0.7	0.78	0.14	0.07	0	0.81	1.52	0.39
ENSMUSG00000005354	42.71	33.73	48.2	40.93	37.7	41.37	33.43	39.78	42.04	37.82	40.17	26.5
ENSMUSG00000005355	0	0.06	0	0	0	0.28	0	0	0	0	1.84	0
ENSMUSG00000005357	0	0.02	0.59	0	0.01	0.06	0	0	0	0	0	0
ENSMUSG00000005360	0.76	0.99	0.89	0.42	0.86	0.58	0.07	0	0.29	0.07	0.62	0.14
ENSMUSG00000005362	15.67	15.83	19.45	17.51	16.59	17.82	17.93	20.5	20.82	20.82	16.05	15.48
ENSMUSG00000005364	0	0.19	0.4	0	0.02	0.05	0	0	0.06	0.15	0.05	0
ENSMUSG00000005370	19.92	21.39	19.79	22.21	19.42	23.71	14.16	20.74	21.03	20.68	23.43	15.65
ENSMUSG00000005371	25.02	23.03	32.02	30.9	29.54	30.46	26.43	31	31.06	30.54	29.75	25.22
ENSMUSG00000005373	0.04	0.13	0.16	0.17	0.45	0.1	0.01	0.16	0.1	0.11	0.04	0.04
ENSMUSG00000005374	6.1	7.75	8.53	7.26	7.7	6.48	5.6	5.49	7.48	5.26	8.24	5.51
ENSMUSG00000005378	13.79	12.59	10.2	12.48	14.2	10.98	9.41	10.36	17.18	10.16	15.81	9.96
ENSMUSG00000005397	32.74	30.25	31.05	35.16	37.63	35.63	25.6	32.62	36.98	27.8	27.59	26.98
ENSMUSG00000005410	32.75	31.34	25.4	30.06	33.61	41.66	15.93	15.8	29.01	27.8	39.61	18.15
ENSMUSG00000005413	23.61	28.91	38.47	23.61	44.95	32.78	51.52	35.85	37.57	13.1	53.62	25.09
ENSMUSG00000005417	75.34	67.92	79.4	77.51	70.12	80.99	70.29	87.59	79.61	74.13	71.31	62.92
ENSMUSG00000005442	44.15	33.92	48.71	39.31	33.68	36.28	35.12	37.84	36.11	40.17	25.86	40.55
ENSMUSG00000005447	46.45	37.55	39.81	40.29	41.08	39.81	37.85	44.02	34.45	40.24	44.06	42.52
ENSMUSG00000005465	1.05	1.63	1.88	1.37	1.1	2.32	0.48	1.46	1.15	1.02	0.59	0.65
ENSMUSG00000005469	38.8	35.49	35.99	36.57	37.98	44.82	33.57	34.86	41.14	40.14	40.15	29.84
ENSMUSG00000005470	7.02	6.71	9.54	6.85	6.56	9.8	3.4	3.79	6.75	6.29	9.76	3.86
ENSMUSG00000005474	0	0	0	0	0	0	0	0	0	0	0	0
ENSMUSG00000005481	48.98	46.6	35.12	41.73	43.94	48.89	44.22	34.72	42.94	35.49	58.05	29.52
ENSMUSG00000005483	9.58	9.9	12.02	10.95	14.95	13.68	14.79	10.72	10.6	12.79	15.79	10.82
ENSMUSG00000005493	0.06	0.02	0.15	0.2	0.08	0	0.15	0.05	0.13	0.12	0.06	0.08
ENSMUSG00000005501	28.75	23.85	28.1	28.64	23.79	29.37	23.5	29.52	34.57	31.7	26.14	23.72
ENSMUSG00000005503	0	0.19	0.06	0	0	0	0	0	0	0	0	0.02
ENSMUSG00000005505	10.76	9.26	10.52	8.73	10.48	10.5	7.61	7.91	7.79	9.67	10.77	7.46
ENSMUSG00000005506	35.12	34.8	32.85	38.05	33.02	38.46	32.98	34.67	36.75	36.26	36.92	31.62
ENSMUSG00000005510	37.08	39.65	42.12	36.82	40.35	46.58	32.14	36.34	43.44	36.4	42.64	32.03
ENSMUSG00000005514	36.51	37.77	40.76	42.56	37.79	32.79	31.43	36.66	38.31	33.44	43.47	28.12
ENSMUSG00000005533	51.07	48.16	53.45	52.9	45.14	45.27	49.02	70.55	47.28	49.67	57.68	38.89
ENSMUSG00000005534	42.75	34.62	44.09	42.04	40.65	44.56	40.69	49.3	53.09	52.94	34.43	49.78
ENSMUSG00000005540	0.6	0.54	0.98	0.72	0.88	0.81	0.87	0.91	0.94	0.55	0.39	0.58
ENSMUSG00000005547	0	0	0.13	0	0	0	0	0	0	0	0.02	0
ENSMUSG00000005553	0	0	0	0.03	0.06	0	0	0.07	0.04	0	0	0.21
ENSMUSG00000005566	190.77	171.5	231	205.16	172.94	180.17	175.86	170.56	161.28	153.61	177.8	143.04
ENSMUSG00000005575	34.14	29.51	38.79	30.96	35.37	40.19	24.41	33.16	30.17	29.66	36.06	25.64
ENSMUSG00000005580	3.12	2.95	2.36	3.01	2.22	3.24	2.26	2.7	2.66	3.29	2.4	2.38
ENSMUSG00000005583	6.83	10.55	9.68	12.12	7.81	11.85	5.83	8.12	7.54	11.14	7.41	9.35
ENSMUSG00000005609	26.89	21.87	32.22	23.73	18.58	26.37	21.33	28.49	26.7	29.93	23.4	23.24
ENSMUSG00000005610	295.78	284	330.69	328.25	295.71	361.55	285.24	286.32	327.3	324.92	384.58	250.61
ENSMUSG00000005611	1	0.39	0.58	0.52	0.18	0.44	0.33	1.21	0.53	2.1	0.28	0.77
ENSMUSG00000005615	11.67	9.09	8.87	9.72	9.27	10.4	8.19	10.2	9.69	9.45	8.67	7.18
ENSMUSG00000005621	10.63	9.62	10.7	11.34	11.27	8.58	9.21	9.98	13.73	9.11	11.15	7.88
ENSMUSG00000005625	57.09	48	65.02	49.58	49.79	55.87	45.77	52.75	52.54	57.7	52.52	49.2
ENSMUSG00000005628	1.8	1.77	1.9	2.36	2.28	2.34	1.52	2	1.03	3.06	2.71	1.53
ENSMUSG00000005640	0.6	0.53	0.32	0.57	0.39	0.82	0.29	0.54	0.3	0.33	0.3	0.49
ENSMUSG00000005649	0	0.03	0	0.06	0.02	0	0	0.04	0.09	0	0	0
ENSMUSG00000005656	53.33	60.14	60.33	66.57	61.07	66.9	43.89	57.29	56.02	61.5	61.26	46.75
ENSMUSG00000005667	3.49	3.68	4.27	5.18	4.24	6.58	2.04	2.37	2.33	2.79	6.6	2.31
ENSMUSG00000005672	6.53	5.13	5.17	5.1	3.88	6.88	3.74	5.97	4.72	6.68	3.69	5.42
ENSMUSG00000005674	8.28	9.92	8.23	6.1	6.94	5.21	4.76	6.14	7.24	7.47	7.2	5.51
ENSMUSG00000005677	0.22	0.08	0.04	0.25	0.07	0	0.18	0.16	0.2	0.23	0.17	0.15
ENSMUSG00000005681	0	0	0	0	0.14	0	0.41	0	0	0	0	0
ENSMUSG00000005682	11.74	11.62	12.68	12.1	9.67	12.11	13.59	16.57	14.54	12.99	9.74	13.96
ENSMUSG00000005683	50.13	51.63	47.56	48.45	57.16	52.99	54	52.13	53.57	45.32	58.94	43.49
ENSMUSG00000005686	16.84	14.9	17.63	13.54	15.61	18.62	15.15	19.59	13.28	16.71	13.8	15.22
ENSMUSG00000005687	53.49	45.74	54.28	57.45	54.01	65.66	50.59	51.12	59.4	62.48	54.54	48.84
ENSMUSG00000005696	0.8	0.81	0.21	0.42	0.57	0.67	0.04	0.04	0	0.07	0	0.01
ENSMUSG00000005698	30.15	29.25	31.9	29.19	28.77	33.68	23.32	30.77	29.1	30.53	33.05	24.09
ENSMUSG00000005699	2.77	2.49	4.52	3.39	2.48	5.15	1.76	3.19	3.13	2.39	4.84	3.34
ENSMUSG00000005705	0	0.1	0.37	0.17	0.11	0	0.13	0.32	0.11	0	0	0.16
ENSMUSG00000005716	7.21	3.34	0.75	0	0.34	4.94	0.38	0	0.13	0.76	1.72	0
ENSMUSG00000005718	5.56	4.09	6.4	6.37	5.05	6.07	6.19	6.77	5.74	4.76	3.68	5.29
ENSMUSG00000005732	26.57	29.17	26.78	34.21	28.55	36.6	22.74	29.83	31.26	23.72	36.72	20.31
ENSMUSG00000005763	2.23	2.36	2.62	2.46	2.08	1.76	1.39	1.5	2.01	2.32	2.05	1.27
ENSMUSG00000005774	15.03	16.2	15.06	15.67	11.14	12.64	11.27	18.43	14.1	14.42	11.54	10.68
ENSMUSG00000005779	135.11	119.53	103.33	125.11	116.39	123.84	94.53	92.04	130.16	118.58	108.89	98.66
ENSMUSG00000005800	1.43	1.8	1.69	1.1	3.36	2.01	2.13	1.53	2.19	0.74	3.22	1
ENSMUSG00000005802	16.42	17.16	11.65	15.98	17.01	18.01	17.33	15.99	15.55	15.34	21.45	16.83
ENSMUSG00000005803	2.34	3.08	2.67	4.48	3.47	4.34	1.71	1.78	2.71	3.4	2.74	2.08
ENSMUSG00000005804	15.55	20.43	20.9	16.61	14.13	12.07	18.33	15.58	22.56	19.17	17.19	14.06
ENSMUSG00000005813	33.21	28.95	30.23	34.62	30.75	39.26	29.76	33.8	37.06	38.96	38.44	30.05
ENSMUSG00000005823	15.62	15.76	19.46	15.37	13.99	16.7	15.11	12.81	14.98	13.86	16.5	12.44
ENSMUSG00000005824	1.34	1.82	1.61	0.98	1.21	1.17	0.63	0.52	0.89	1.11	2.32	0.57
ENSMUSG00000005836	0.42	0.47	0.16	0.29	0.29	0.3	0.12	1.1	0.39	0.31	0.33	0.4
ENSMUSG00000005846	68.19	67.62	71.81	74.08	62.17	70.31	63.1	75.2	78.59	65.34	70.21	55.03
ENSMUSG00000005864	0	0	0	0	0.03	0	0	0.06	0.06	0.01	0	0.03
ENSMUSG00000005871	22.54	20.26	20.75	24.26	21.09	24.37	22.6	33.71	26.13	25.13	19.4	21.11
ENSMUSG00000005873	29.03	32.04	19.72	24.46	29.02	30.66	22.61	20.77	26.36	27.18	26.99	21.47
ENSMUSG00000005881	143.72	104.08	150.01	116.53	107.3	111.54	93.32	121.43	125.31	116.44	129.82	87.14
ENSMUSG00000005882	17.09	11.89	9.03	10.27	7.02	12.48	11.99	9.16	9.02	10.75	8.32	7.82
ENSMUSG00000005883	1.41	0.7	2.48	1.76	1.03	1	0.88	1.92	1.02	1.2	0.17	0.68
ENSMUSG00000005886	24.38	16.75	22.39	22.81	18.92	21.76	19.77	28.43	25.48	25.23	21.18	22.57
ENSMUSG00000005891	0	0	0	0	0	0	0	0	0	0	0	0
ENSMUSG00000005892	0	0	0	0.03	0	0	0	0	0	0	0	0
ENSMUSG00000005893	29.73	26.55	26.98	29.65	23.77	29.47	27.68	34.97	30.4	26.24	28.62	25.33
ENSMUSG00000005897	12.73	8.59	14.68	10.85	10.65	11.92	12.07	17.51	16.13	14.16	11.84	12.41
ENSMUSG00000005899	15.77	15.77	20.85	17.48	12.12	17.6	18.28	26.1	21.52	16.92	19.75	15.26
ENSMUSG00000005907	17	15.27	13.37	18.11	12.74	16.18	15.41	25.74	21.69	16.84	16.72	15.21
ENSMUSG00000005917	0.18	0.29	0.36	0.21	0.31	0.25	0.66	0.23	0.42	0.24	0.43	0.27
ENSMUSG00000005936	32.47	31.81	24.81	27.59	28.11	32.04	27.69	35.42	36.81	32.91	25.59	26.79
ENSMUSG00000005947	3.14	2.7	4.01	2.93	1.31	3.53	0.94	1.12	2.36	9.23	2.47	2.71
ENSMUSG00000005949	7.64	9.13	15.35	8.87	7.01	10.62	10.85	10.66	14.82	13.15	8.3	13.92
ENSMUSG00000005950	0.21	0.36	0.28	0.39	0.36	0.55	0.16	0.39	0.58	0.36	0.37	0.12
ENSMUSG00000005951	0.94	1.59	2.57	1.15	1.06	1.52	1.68	1.12	2.81	1.36	0.48	1.75
ENSMUSG00000005952	0.02	0	0.03	0	0.04	0	0.03	0	0	0.03	0	0.01
ENSMUSG00000005958	4.71	2.14	3.52	4.5	2.68	3.94	2.31	2.78	4.14	3.85	5.15	2.99
ENSMUSG00000005968	20.71	13.11	21.66	14.25	12.33	11.89	12.07	20.47	24.05	18.35	11.79	10.56
ENSMUSG00000005973	49.91	52.68	60.18	55.82	55.33	62.03	35.7	43.08	51.17	50.2	49.38	42.76
ENSMUSG00000005980	4.35	4.83	5.97	5.5	3.78	5.84	3.92	4.33	6.02	3.87	3.09	3.12
ENSMUSG00000005981	32.21	30.34	33.48	34.11	26.89	30.76	23.72	32.09	35.49	26.88	25.63	23.74
ENSMUSG00000005982	18.84	24.09	21.05	28.33	27.57	29.83	16.61	32	32.42	42.01	18.28	17.26
ENSMUSG00000005983	3.55	0.86	1.54	1.31	0.91	1	1.34	3.63	2.02	1.77	2.48	1.14
ENSMUSG00000005986	2.26	1.05	1.26	1.01	1.08	1.1	0.8	1.42	1.17	1.97	2.3	1.15
ENSMUSG00000005994	0	0	0	0	0	0	0	0	0	0	0.08	0
ENSMUSG00000006005	50.62	53.04	53.68	54.63	51.28	57.42	42.27	51.35	60.41	58.71	56.47	46.01
ENSMUSG00000006007	0.01	0.09	0.08	0.01	0.02	0.07	0	0.25	0.03	0	0	0.03
ENSMUSG00000006010	17.97	14.62	15.87	16.25	17.23	17.31	14.06	20.8	20.44	15.78	21.61	14.32
ENSMUSG00000006014	5.06	1.89	6.36	5.65	11.04	12.64	1.64	1.17	2.66	4.33	7.22	0.67
ENSMUSG00000006019	5.54	4.8	7.08	4.71	4.35	4.36	4.2	6.33	6.46	5.48	5.27	5.13
ENSMUSG00000006021	5.77	2.98	4.79	7.75	3.93	4.05	5.45	4.76	4.1	4.06	4.32	5.89
ENSMUSG00000006024	29.46	30.27	37.42	29.56	29.37	24.31	25.93	35.62	28.73	28.06	32.59	22.88
ENSMUSG00000006050	28.52	32.44	32.09	28.94	37.3	35.2	28.72	29.99	31.91	34.03	36.67	24.65
ENSMUSG00000006056	0	0.05	0	0	0	0	0	0	0	0	0	0
ENSMUSG00000006057	62.8	57.41	52.93	55.2	53.43	64.2	46.97	43.58	66.07	51.54	50.62	45.09
ENSMUSG00000006058	30.55	25.56	29.68	25.44	30.73	32.73	23.17	28.15	36.02	31.22	29.82	23.65
ENSMUSG00000006095	7.07	11.48	10.53	12.39	14.52	10.48	9.4	8.3	12.51	12.58	19.51	6.6
ENSMUSG00000006127	17.43	18.82	23.23	15.02	15.53	15.75	18.6	19.84	23.79	20.67	11.95	16.83
ENSMUSG00000006134	28.22	21.53	32.4	24.88	27.97	29.61	26.13	32	30.17	23.28	25.28	25.62
ENSMUSG00000006143	3.39	1.63	1.37	1.87	1.6	1.11	2.66	1.96	1.44	0.37	2.16	0.49
ENSMUSG00000006154	2.27	0.7	0.94	0.59	0.62	1.11	0.81	2.11	0.47	1	1.54	2.58
ENSMUSG00000006169	30	24.47	32.08	29.32	25.63	30.25	27.64	28.8	27.98	26.77	25.5	24.3
ENSMUSG00000006179	2.43	1.82	2.35	2	1.28	2.86	0.69	1.81	3.24	2.28	1.78	1.84
ENSMUSG00000006191	13.54	14.62	16.83	15.44	12.79	11.19	11.04	14.49	15.15	16.23	10.3	11.68
ENSMUSG00000006200	0	0	0	0	0	0	0	0	0	0	0	0
ENSMUSG00000006204	0	0	0	0	0	0	0	0	0	0	0.03	0.01
ENSMUSG00000006205	51.16	79.58	48.03	63.53	84.11	70.81	49.09	57.83	50.12	51.97	81.67	51.74
ENSMUSG00000006215	7.29	6.83	8.09	6.95	6.22	7.21	8.65	10.35	8.39	8.44	7.95	6.8
ENSMUSG00000006216	0	0	0	0	0.04	0.03	0	0	0.19	0	0	0
ENSMUSG00000006218	0.21	0.03	0.22	0.18	0.09	0.03	0.61	0.43	0.16	0.13	0.25	0.17
ENSMUSG00000006219	15.76	15.17	20.93	20	17.61	20.14	20.77	18.19	28.43	16.93	19.15	22.53
ENSMUSG00000006221	1.57	1.04	0.38	0.12	0.49	1.85	0.43	0.21	0.11	0.45	0.46	0.06
ENSMUSG00000006235	0.14	0.41	0.28	0.53	0.03	0.47	0.18	0.11	0.6	0.05	0.55	0.34
ENSMUSG00000006241	2.46	2.28	2.76	2.39	2.24	4.2	1.8	4.66	3.27	3.15	2.86	3.48
ENSMUSG00000006262	15.94	16.2	11.83	18.27	16.96	16.5	17.57	20.34	20.78	17.52	18.61	13.6
ENSMUSG00000006269	11.62	4.64	6.31	5.73	1.68	3.42	6.03	12.76	7.08	9.69	4.15	2.78
ENSMUSG00000006270	0	0	0	0	0	0	0	0	0	0	0	0
ENSMUSG00000006273	45.22	49.07	36.04	41.83	44.09	50.35	45.32	44.78	51.45	51.35	43.54	45.66
ENSMUSG00000006276	35.28	31.18	41.38	39.3	33.71	34.75	32.44	42.78	40.62	40.38	35.16	33.31
ENSMUSG00000006281	21.16	20.34	19.86	21.72	18.61	18.46	15.72	21.98	23.35	22.52	15.21	16.54
ENSMUSG00000006288	18.32	18.07	20.58	20.22	16.28	16.32	17.53	20.09	20.41	21.56	16.73	17.83
ENSMUSG00000006289	14.83	16.03	17.01	15.09	14.1	14.29	13.27	10.85	11.81	14.63	9.96	11.01
ENSMUSG00000006299	44.48	37.57	37.29	40.32	35.09	44.74	38.54	39.53	44.37	43.94	42.92	37.45
ENSMUSG00000006301	47.63	40.13	35.89	44.9	46.59	49.82	36.74	35.01	44.93	44.42	50.51	37.76
ENSMUSG00000006304	228.49	250.44	247.6	276.48	289.26	344.35	216.69	226.74	259.28	266.88	352.21	209.38
ENSMUSG00000006307	10.54	11.06	18.28	11.27	11.16	13.58	10.53	14.94	15.12	12.67	12.6	11.07
ENSMUSG00000006310	1.47	0.93	0.82	1.32	0.41	1.43	0.28	0.41	0.06	0.36	0.97	0.45
ENSMUSG00000006311	0	0	0	0	0	0	0	0	0	0	0	0
ENSMUSG00000006313	0.07	0.27	0.29	0.74	0.43	0.19	1.03	0.39	0.43	0.35	0.67	0.39
ENSMUSG00000006315	33.11	23.09	22.5	19.41	18.76	18.62	18.78	16.48	21.81	15.93	22.26	15.33
ENSMUSG00000006333	442.12	451.7	517	460.63	446.12	435.41	529.23	525.1	420.03	470.08	382.49	457.84
ENSMUSG00000006335	5.13	7.84	5.54	4.69	5.83	4.79	4.69	6.48	3.79	4.36	7.32	3.6
ENSMUSG00000006342	0.83	1.38	1.05	1.02	1.11	1.08	0.63	0.72	0.63	0.71	2.22	0.58
ENSMUSG00000006344	3.11	1.88	2.8	2.03	2.81	3.28	0.93	1.52	2.78	4.38	2.59	1.33
ENSMUSG00000006345	1.67	2.49	2.84	1.24	1.83	1.88	2.11	3.76	2.84	2.94	0.9	1.04
ENSMUSG00000006356	8.4	9.61	8.7	7.27	7.9	10.28	7.78	5.74	8.68	7.82	11	6.27
ENSMUSG00000006360	281.58	267.69	104.27	214.39	246.1	221.41	214.3	169.14	195.38	152.35	244.8	147.99
ENSMUSG00000006362	1.15	1.45	1.92	1.76	1.45	1.89	0.74	1.05	1.5	2.49	1.62	1.77
ENSMUSG00000006369	4.47	8.27	4.99	5.64	9.84	8.41	2.24	2.86	3.46	4.51	6.43	2.84
ENSMUSG00000006373	39.81	32.91	35.54	42.15	35.98	42.81	34.86	44.19	39.66	38.33	37.33	37.11
ENSMUSG00000006378	34.33	30.05	24.82	37.17	25.96	33.44	21.99	21.67	22.38	27.73	30.68	24.64
ENSMUSG00000006386	1.5	1.88	1.63	1.4	1.91	2.58	1.7	1.48	2.22	1.86	1.93	1.47
ENSMUSG00000006389	0.07	0.19	0.03	0	0	0	0.03	0.05	0	0	0.07	0
ENSMUSG00000006390	19.51	17.56	13.11	14.37	15.48	17.98	10.18	12.96	15.09	13.47	16.98	9.93
ENSMUSG00000006392	12.85	13.79	13.58	14.9	12.33	16.84	10.58	12.16	13.37	15.98	12.16	10.17
ENSMUSG00000006395	8.13	11.56	9.7	8.38	8.04	8.79	6.81	8.18	8.41	6.03	7.55	7.94
ENSMUSG00000006398	29.82	31.19	18.95	31.01	23.79	30.63	15.07	12.75	30.12	16.75	34.35	18.93
ENSMUSG00000006403	16.07	10.71	10.16	15.94	15.32	16.03	8.09	9.82	11.94	8.91	14.36	10.6
ENSMUSG00000006411	4.96	2.54	3.62	3.04	2.31	3.85	3.51	5.08	3.59	4.12	3.34	3.17
ENSMUSG00000006412	12.23	6.9	12.39	17.36	11.54	14.21	10.79	19.32	22.61	19.32	14.54	14.55
ENSMUSG00000006418	63.9	59.53	56.95	64.69	55.56	54.64	45.48	51.97	51.48	55.76	54.78	49.82
ENSMUSG00000006423	14.19	11.83	16	15.48	11.36	15.03	12.61	15.71	14.52	16.31	12.75	12.46
ENSMUSG00000006435	2.24	2.01	1.19	2.5	1.87	2.23	1.14	1.52	2.83	2.33	1.23	1.8
ENSMUSG00000006442	18.2	18.86	22.58	26.89	22.82	24.46	14.9	14.85	15.88	16.96	20.1	12.47
ENSMUSG00000006445	44.4	40.56	33.45	48.07	41.86	43.33	40.39	41.32	40.23	36.55	49.41	36.11
ENSMUSG00000006456	33.59	27.05	30.23	28.86	23.8	25.57	18.28	44.54	26.9	29.43	26.05	28.3
ENSMUSG00000006457	4.85	3.08	1.06	0.47	1.12	7.11	0.94	0.71	0.32	1.61	1.98	0.24
ENSMUSG00000006462	1.31	0.75	1.37	1.45	1.28	1.52	1.33	1.75	1.01	1.03	1.74	0.91
ENSMUSG00000006463	6.42	7.69	4.94	6.2	4.47	5.93	4.21	6.49	6.47	5.99	6.27	4.24
ENSMUSG00000006464	2.18	2.63	3.05	4.75	2.55	2.37	2.23	4.8	2.5	3.36	2.78	3.33
ENSMUSG00000006469	0	0	0	0	0	0	0	0	0	0.08	0	0.02
ENSMUSG00000006471	12.2	10.42	12.27	10.69	9.37	8.15	9.01	10.95	12.32	12.96	8.47	10.64
ENSMUSG00000006476	37	36	50.35	38.16	25.4	38.38	36.11	74.87	60.71	70.48	25.32	38.85
ENSMUSG00000006488	0	0	0	0	0.04	0	0	0	0	0	0	0
ENSMUSG00000006490	0	0	0	0	0.04	0	0	0	0	0	0.22	0
ENSMUSG00000006494	28.81	37.65	40.07	37.79	38.05	33.81	32.19	38.27	34.08	20.61	36.64	28.05
ENSMUSG00000006498	187.49	151.28	204.28	195.61	161.35	202.91	143.35	150.26	182.08	165.5	196.08	140.93
ENSMUSG00000006517	3.47	4.15	1.98	5.02	3.31	3.61	2.23	2.25	2.93	2.78	8.47	2.51
ENSMUSG00000006519	98.04	98.04	87.71	87.51	103.6	100.15	66.96	72.08	90.58	92.36	85.84	65.73
ENSMUSG00000006522	0	0.02	0.03	0.02	0.01	0.06	0	0	0	0	0.64	0
ENSMUSG00000006526	8.06	7.45	5.28	6.27	6.34	5.14	5.41	7.3	6.35	4.82	5.76	3.52
ENSMUSG00000006527	7.89	6.45	7.13	8.76	7.24	8.2	5.7	8.65	8.26	7.81	6.03	6.01
ENSMUSG00000006529	0	0	0	0	0	0	0	0	0	0	0	0
ENSMUSG00000006538	0	0.07	0	0	0.01	0.1	0.04	0	0	0.08	0.02	0.11
ENSMUSG00000006542	0.09	0	0.17	0.13	0.01	0.08	0.06	0	0.02	0.07	0.12	0.03
ENSMUSG00000006546	0	0	0	0	0	0	0	0	0	0	0	0
ENSMUSG00000006567	0.01	0.06	0.14	0.08	0.07	0.06	0.08	0.07	0.03	0.11	0.09	0.05
ENSMUSG00000006570	0	0	0	0	0	0	0	0	0	0	0	0
ENSMUSG00000006574	0.07	0.19	0.06	0.1	0.11	0.08	0.04	0.07	0.14	0.71	0.08	0.14
ENSMUSG00000006575	0.68	1.33	0.82	1.26	0.64	0.71	0.64	0.97	0.87	1.46	0.64	0.85
ENSMUSG00000006576	3.29	2.45	2.04	2.73	2.47	4.2	2.12	3.7	3.21	4.59	2.93	3.37
ENSMUSG00000006585	33.31	31.06	22.94	32.37	25.3	37.1	28.38	24.81	29.05	18.52	27.69	27.12
ENSMUSG00000006586	0.51	0.27	0.31	0.42	0.24	0.17	0.49	0.3	0.13	0.34	0.35	0.23
ENSMUSG00000006587	0.09	0.25	0.14	0.08	0.04	0.1	0.12	0.58	0.27	0	0.14	0
ENSMUSG00000006589	194.3	180.55	136.35	168.68	161.21	163.77	139.75	134.49	185.96	142.92	166.09	153.11
ENSMUSG00000006599	18.85	14.41	17.87	18.74	16.91	19.27	16.52	17.2	12.2	15.53	17.88	13.53
ENSMUSG00000006611	7.28	12.14	10.84	8.41	7.47	11.62	4.04	7.4	8.62	11.16	7.36	5.45
ENSMUSG00000006638	3.26	2.83	2.93	2.87	2.72	2.41	1.93	2.23	3.04	2.4	2.93	2.8
ENSMUSG00000006641	2.39	3.24	3.4	3.23	2	3.55	2.1	2.95	3.47	2.1	3	2.64
ENSMUSG00000006642	0	0	0.05	0.01	0	0.01	0	0	0	0	0.03	0
ENSMUSG00000006649	0.07	0.04	0.02	0.02	0.03	0.1	0.05	0.1	0.03	0.04	0.06	0.06
ENSMUSG00000006651	1.47	1.67	1.03	1.53	1.68	1.49	1.65	1.36	1.09	0.75	0.87	1.07
ENSMUSG00000006673	64.55	63.32	72.19	73.55	62.15	77.58	76.33	81.52	75.38	73.43	70.23	65.29
ENSMUSG00000006675	0.53	0.44	0.98	0.44	0.42	0.65	0.28	0.29	0.18	0.51	0.21	0.53
ENSMUSG00000006676	65.56	51.45	51.19	56.6	49.09	55.41	60.76	77.08	65.69	60.06	57.41	58.87
ENSMUSG00000006678	15.46	13.51	11.91	15.5	13.44	16.91	8	11.14	12.69	14.09	15.82	10.55
ENSMUSG00000006699	160.43	167.18	143.12	163.63	171.75	184.6	131.46	144.91	181.64	164.28	178.25	137.58
ENSMUSG00000006705	9.21	7.35	6.32	8.17	8.61	8.98	6.54	9.17	8.96	9.39	8.9	6.88
ENSMUSG00000006711	0.02	0	0.03	0	0	0.01	0.03	0	0	0	0.03	0
ENSMUSG00000006715	5.46	8.19	5.45	8.88	7.51	7.08	4.2	3.09	5.76	6.01	8.66	3.94
ENSMUSG00000006717	8.95	11.33	12.42	10.36	9.47	14.82	9.46	11.59	9.31	15.63	13.35	12.07
ENSMUSG00000006720	1.78	1.66	2.63	0.88	1.55	2.06	1.9	4.65	2.24	1.57	1.89	1.59
ENSMUSG00000006724	0.29	0.29	0.14	0.45	0.53	0.19	0.59	0.76	0.17	0.48	0.25	0.39
ENSMUSG00000006728	211.3	191.83	213.18	209.11	178.72	204.73	164.33	198.5	214.77	192.35	197.84	182.36
ENSMUSG00000006731	68.62	64.57	57.8	71.26	66.62	60.79	48.4	50.94	71.84	65.71	61.32	56.83
ENSMUSG00000006732	9.41	10.04	11.08	9.2	7.36	11.05	6.99	8.67	12.33	9.29	8.38	7.59
ENSMUSG00000006736	56.28	50.54	47.37	52.15	56.53	53.96	42.91	46.82	60.38	52.55	55.91	44
ENSMUSG00000006740	37.09	41.15	34.1	37.75	43.93	41.52	37.19	42.86	38.36	40.09	44.87	35.53
ENSMUSG00000006763	6.33	6.34	7.8	7.47	5.62	6.6	5.62	6.33	5.14	5.94	5.73	4.84
ENSMUSG00000006764	0	0.02	0	0	0	0	0	0	0	0.05	0.02	0
ENSMUSG00000006777	0.44	0.06	0.34	0.21	0.64	0.85	0.2	0.38	0.7	0.23	0.54	0.67
ENSMUSG00000006782	18.66	12.76	17.51	14.12	12.98	15.36	15.05	16.15	17.05	16.41	13.64	15.53
ENSMUSG00000006784	0.04	0.12	0.13	0.04	0.05	0.07	0.46	0.19	0.02	0.11	0.08	0.02
ENSMUSG00000006800	16.29	15	22.43	10.53	12.7	13.53	11.7	10.08	21.86	21.25	6.82	10.2
ENSMUSG00000006818	26.62	34.17	32.96	34.8	34.61	34.16	27.29	27.82	27.98	28.93	36.32	23.55
ENSMUSG00000006850	3.86	4.2	4.17	3.17	3.67	4.82	3.04	3.61	3.45	2.76	3.24	3.63
ENSMUSG00000006906	13.43	9.65	10.36	10.82	8.86	10.85	10.1	12.52	12.3	10.33	9.62	9.59
ENSMUSG00000006920	24.42	25.78	39.22	27.5	20.67	22.94	19.94	33.68	30.9	28.64	21.34	24.02
ENSMUSG00000006930	14.52	17.04	15.04	13.14	10.05	16.43	8.96	12.8	9.19	13.84	12.35	13.26
ENSMUSG00000006931	2.66	2.17	3.35	3.44	2.56	3.22	1.95	3.37	3.07	3.3	3.06	2.26
ENSMUSG00000006932	362.65	299.41	393.8	373.8	314.19	414.03	392.25	498.48	533.47	433.41	355.48	431.15
ENSMUSG00000006941	22.09	23.92	23.52	27.62	22.4	31.86	21.48	20.38	23.56	28.73	31.22	25.61
ENSMUSG00000006948	0	0.08	0.07	0.07	0.16	0	0	0	0	0	0	0
ENSMUSG00000006958	0.5	0.66	0.38	0.42	0.47	0.35	0.39	0.39	0.38	0.15	0.23	0.42
ENSMUSG00000006998	65.36	64.7	63.96	65.01	66.74	74.15	57.23	68.04	65.97	61.49	69.02	54.03
ENSMUSG00000007021	0.03	0.2	0.05	0.15	0.15	0.07	0.05	0.11	0	0.07	0.12	0
ENSMUSG00000007029	113.93	106.08	97.98	106.88	99.6	104.12	83.62	92.42	113.12	105.11	125.2	104.55
ENSMUSG00000007030	0.68	1.05	0.49	0.54	0.91	1.24	1.02	0.91	1.28	1.78	0.66	1.3
ENSMUSG00000007033	0.74	0.64	0.41	1.12	0.68	0.85	1.38	0.63	0.95	1.21	0.76	0.66
ENSMUSG00000007034	0.1	0.12	0	0.02	0.04	0.05	0.46	0.02	0.03	0.02	0.13	0
ENSMUSG00000007035	4.19	4.81	7.37	3.36	4.47	3.73	1.93	1.6	1.95	4.58	2.77	3.07
ENSMUSG00000007036	38.54	38.42	35.3	43.58	30.71	43.47	25.76	28.8	36.02	30.65	37.88	28.21
ENSMUSG00000007038	7.8	8.97	10.03	8.92	8.03	8.45	8.05	8.84	9.47	9.94	8.48	7.97
ENSMUSG00000007039	6.44	8.83	4.74	6.2	6.54	8.34	9.6	12.24	9.95	11.34	9.02	5.07
ENSMUSG00000007041	169.96	201.22	215.61	190.92	236.14	233.57	143.39	143.5	171.28	206.67	294.23	160.43
ENSMUSG00000007050	16.81	20.02	25.75	22.75	19.81	26.62	16.21	10.17	22.41	12.16	21.53	17.37
ENSMUSG00000007080	9.53	9.42	6.44	9.74	7.44	8.91	3.83	4.89	8.85	5.39	9.43	5.86
ENSMUSG00000007097	3.89	2.66	2.69	1.66	2.21	5.35	2.09	1.7	1.64	4.12	3.07	1.51
ENSMUSG00000007107	0.03	0.04	0.1	0.01	0.1	0.01	0.07	0.04	0.06	0.13	0.17	0.06
ENSMUSG00000007122	1.49	1.02	0.66	0.56	1.27	2.71	0.7	0.23	0.37	0.4	0.33	0.18
ENSMUSG00000007207	10.86	11.05	11.64	12.17	9.87	8.14	9.05	14.36	13.65	12.97	9.42	10.77
ENSMUSG00000007209	0	0	0	0	0	0	0	0	0	0	0	0
ENSMUSG00000007216	0.71	0.72	1.25	0.67	0.87	1.36	1.29	1.1	1.02	0.91	0.94	1.24
ENSMUSG00000007279	0.02	0.01	0.07	0	0.08	0.48	0.02	0	0.04	0.02	0.26	0
ENSMUSG00000007338	16.51	17.04	19.56	19.77	14.23	19.59	13.99	15.84	22.45	17.63	22.47	12.36
ENSMUSG00000007379	2.58	2.74	2.41	2.7	2.4	2.59	1.91	3.38	2.84	2.65	2.61	2.14
ENSMUSG00000007411	34.06	31.88	33.45	41.28	37	40.55	30.65	49.61	42.85	41.75	49.42	32.01
ENSMUSG00000007415	35.62	37.15	37.99	43.38	36.79	45.99	29.49	37.31	46.43	40.79	42	43.87
ENSMUSG00000007440	0.11	0.05	0	0.02	0.01	0.06	0	0	0.02	0.03	0	0
ENSMUSG00000007457	0	0	0	0	0	0	0	0	0	0	0	0
ENSMUSG00000007458	60.49	65.47	57.31	63.91	57.75	64.5	46.06	55.02	53.67	52.54	57.72	47.07
ENSMUSG00000007476	16.32	16.18	15.06	16.44	17.22	16.33	12.3	13.1	16.25	13.49	18.63	13.59
ENSMUSG00000007480	0	0.04	0.02	0	0.01	0	0.24	0.19	0	0	0.3	0.29
ENSMUSG00000007564	100.34	95.82	89.82	91.65	93.11	104.78	100.95	106.2	109.2	100.52	102.33	96.98
ENSMUSG00000007570	12.6	12.16	11.91	13.55	12.07	10.9	12.59	13.73	15.41	14.61	10.21	11.34
ENSMUSG00000007589	8.91	9.73	8.6	10.18	8.41	12.15	6.94	7.76	10.02	7.87	12.03	7.24
ENSMUSG00000007591	0.47	0.53	0.34	1.13	0.88	1.03	0.52	0.84	0.66	1.27	0.8	0.39
ENSMUSG00000007594	0.22	0.36	0.37	0.66	0.72	0.24	0.89	0.55	0.26	0.28	0.21	0.4
ENSMUSG00000007603	13.59	13.55	11.63	12.61	12.22	12.29	10.62	12.85	14.27	12.75	10.57	10.43
ENSMUSG00000007610	10.99	9.83	15.24	10.81	9.41	12.04	10.9	15.45	11.53	16.04	11.78	11.57
ENSMUSG00000007613	39.39	37.59	34.63	48.68	41.72	44.32	42.29	46.02	47.07	48.47	41.59	40.04
ENSMUSG00000007617	9.69	9.24	7.95	10.29	10.27	11.72	7.81	9.3	8.34	12.9	12.68	8.4
ENSMUSG00000007646	1.95	1.81	2.38	2.04	2.16	2.63	1.13	2.51	1.71	2.37	2.4	0.88
ENSMUSG00000007653	0	0	0	0.03	0	0	0	0	0	0	0	0
ENSMUSG00000007655	29.84	36.67	32.37	38.71	39.15	40.18	38.69	38.27	34.97	30.75	31.47	35
ENSMUSG00000007656	20.59	23.62	25.94	23.8	24.5	30.07	20.58	29.13	29.48	28.88	26.86	21.94
ENSMUSG00000007659	24.81	28.2	24.06	26.81	24.55	23.73	26.32	25.61	22.52	17.14	26.81	20.82
ENSMUSG00000007670	41.44	36.32	36.35	39.97	35.98	39.84	34.21	42.19	40.54	37.57	38.79	36.39
ENSMUSG00000007682	14.16	5.32	29.62	11.96	8.51	13.58	21.99	31.89	18.87	20.18	6.1	18.72
ENSMUSG00000007721	11.29	9.21	8.81	10.06	11.28	9.32	9.32	7.97	7.45	10.49	11.35	9.34
ENSMUSG00000007739	134.62	136.02	135.97	126.95	137.27	146.2	134.97	168.21	157.18	143.97	133.38	127.69
ENSMUSG00000007777	11.93	10.98	13.63	11.39	9.87	17.94	9.67	16.01	17.13	18.04	16.72	10.89
ENSMUSG00000007783	1.95	1.9	0.96	2.65	1.58	1.43	1	1.15	1.1	1.27	1.23	1.64
ENSMUSG00000007805	4.13	3.28	3.32	3.7	3.29	5.11	3.53	4.34	4.33	2.01	5.92	3.11
ENSMUSG00000007812	27.61	23.29	25.66	28.52	22.73	24.94	28.76	36.51	28.83	25.02	28.23	25.02
ENSMUSG00000007815	143.2	155.42	128.81	141.46	149.16	169.17	129.38	141.16	161.71	151.81	160.08	132.55
ENSMUSG00000007817	22.55	28.38	29.89	30.84	25.78	23.87	21.19	24.75	25.89	22.77	23.43	25.35
ENSMUSG00000007827	2.66	4.23	3.87	4.8	3.08	3.53	2.16	2.88	3.2	5.69	2.94	2.5
ENSMUSG00000007833	13.94	14.94	19.53	7.91	9.88	6.06	6.01	10.42	8.74	47.6	7.8	8.95
ENSMUSG00000007836	25.63	23.86	16.95	22.53	24.02	21.72	22.35	22.74	25.29	20.17	23.32	21.33
ENSMUSG00000007837	7.7	7.85	11.36	6.3	7.52	7.66	6.66	6.32	5.45	9	10.85	8.26
ENSMUSG00000007850	221.79	195.71	214.22	223.6	210.13	233.58	218.93	320.02	305.21	280.4	216.97	233.33
ENSMUSG00000007867	10.63	9.26	13.4	12.89	13.77	13.09	11.23	16.37	12	13.94	8.09	10.6
ENSMUSG00000007872	18.51	23.9	19.68	17.56	23.76	17.55	20.36	16.78	13.94	26.73	18.96	21.61
ENSMUSG00000007877	2.94	1.91	0.54	0.71	0.57	5.45	0.93	0.97	0.2	1.15	1.19	0.23
ENSMUSG00000007880	27.13	23.17	27.87	29.96	21.95	26.23	18.66	24.19	29.79	24.94	26.08	22.29
ENSMUSG00000007888	16.78	19.71	15.93	12.23	16.19	22.82	16.8	13.38	25.14	16.92	7.04	10.56
ENSMUSG00000007891	216.85	230.08	269.76	214.33	262.34	247.46	212.34	196.82	252.58	208.28	204.89	201.97
ENSMUSG00000007892	2204.51	2173.98	1735.67	2260.52	1916.77	2278.06	2591.1	2541.68	2253.92	2080.56	1933.63	2092.81
ENSMUSG00000007907	0	0	0	0	0	0	0	0	0	0	0	0
ENSMUSG00000007908	0.01	0.33	0.12	0.06	0.13	0.18	0.2	0.28	0.26	0.21	0.23	0.15
ENSMUSG00000007944	0.08	0	0.11	0.04	0.14	0.12	0.13	0.14	0.06	0.18	0.02	0.06
ENSMUSG00000007946	0	0.14	0.05	0.33	0.02	0.11	0	0.06	0.33	0	0	0.1
ENSMUSG00000007950	16.22	10.8	9.7	11.7	11.31	10.43	11.12	9.15	13.7	12.97	12.44	12.14
ENSMUSG00000007987	11.38	13.99	17.91	16.94	12.23	11.9	10.91	16.02	15.15	13.42	14.47	13.72
ENSMUSG00000007989	2.4	2.23	2.24	3.07	2.74	2.87	2.31	2.97	3.43	3.17	2.71	2.12
ENSMUSG00000008028	0	0.2	0	0.02	0.19	0	0.17	0	0	0	0	0
ENSMUSG00000008035	6.53	10.4	4.54	6.99	8.05	8.6	10.37	11.87	5.61	7.13	6.86	6.83
ENSMUSG00000008036	80.3	68.05	60.52	59.68	70.97	63.27	45.15	44.54	57.85	53.56	69.08	42.81
ENSMUSG00000008090	11.1	11.02	9.73	11.91	9.15	10.15	10.64	15.06	12.23	8.69	10.3	13.89
ENSMUSG00000008129	1.69	0.48	2.35	0.81	0.93	1.06	1.09	1.61	1.99	1.27	0.88	0.86
ENSMUSG00000008136	65.81	53.9	44.01	56.72	61.2	55.87	56.11	68.53	67.61	56.39	92.9	54.7
ENSMUSG00000008140	30.48	30.35	27.44	29.89	23.56	29.77	24.39	27.33	30.97	27.42	28.48	21.76
ENSMUSG00000008153	0.03	0.11	0.16	0.17	0.02	0.04	0	0.04	0	0	0.56	0.07
ENSMUSG00000008167	12.32	11.1	8.2	8.47	9.52	7.98	9.23	10.28	14.45	11.52	14.6	10.66
ENSMUSG00000008193	0.29	0.61	0.06	0.34	0.27	0.2	0.05	0.1	0	0.04	0.35	0.1
ENSMUSG00000008200	98.81	77.84	115.7	97.95	66.2	72.24	67.49	106.19	101.12	101.23	91.86	73.44
ENSMUSG00000008206	1.49	1.67	3.62	1.46	1.76	1.27	0.61	2.53	2.53	1.34	3.02	2.15
ENSMUSG00000008226	2.63	1.96	2.08	2.24	2.36	3.1	2.17	2.44	2.49	2.19	2.02	2.82
ENSMUSG00000008301	12.42	11.99	13.21	10.3	12.23	13.15	10.45	11.46	10.56	9.68	11.79	10.41
ENSMUSG00000008305	17.76	14.42	34.43	23.76	18	19.78	11.03	18.25	14.16	21.57	16.59	15.21
ENSMUSG00000008307	4.78	5.13	9.45	6.05	7	6.49	6.85	5.88	6.29	6.56	5.75	3.35
ENSMUSG00000008318	1.44	1.99	3.15	1.77	4.3	3.05	1.48	1.27	2.34	1.52	1.54	1.97
ENSMUSG00000008333	15.24	14.95	12.87	16.26	15.68	13.04	12.62	17.67	14.44	16.05	13.93	13.98
ENSMUSG00000008348	794.36	652.58	783.35	736.61	625.59	613.03	537.43	722.52	759.83	595.83	817.31	755.35
ENSMUSG00000008373	14.47	11.35	14.83	15.79	11.26	15.36	9.22	9.19	14.6	11.98	12.96	9.57
ENSMUSG00000008384	18.05	13.76	14.8	13.85	12.98	15.2	10.4	11.61	11.05	7.59	16.27	12.24
ENSMUSG00000008393	28.38	32.32	27.32	29.81	30.91	33.27	31.29	32.48	32.38	23.45	30.24	27.3
ENSMUSG00000008398	39.41	37.77	34.34	44.27	44.17	40.11	34.49	38.06	43.13	33.32	48.77	32.6
ENSMUSG00000008429	25.57	23.11	27.23	26.72	25.41	30.58	25.54	31.35	26.42	28.37	25.26	22.96
ENSMUSG00000008435	5.23	5.31	4.13	4.57	3.62	3.95	3.65	4.66	4.04	3.07	5.76	3.38
ENSMUSG00000008438	0.4	0.29	0.43	0.56	0.21	0.85	0.15	1.06	0.41	0.55	0.15	0.62
ENSMUSG00000008450	47.78	44.02	41.51	45.26	39.45	44.94	35.68	34.62	45.71	40.16	42.59	35.25
ENSMUSG00000008461	0.18	0	0.02	0.16	0.01	0.2	0.06	0.1	0	0.45	0.22	0.01
ENSMUSG00000008475	82.84	76.84	66.42	88.7	81.5	97.4	67.41	78.27	97.02	82.33	89.86	73.68
ENSMUSG00000008482	0.75	0.17	0	0.63	0.89	0.51	0.17	0.47	0.42	1.1	0.17	0.35
ENSMUSG00000008489	0.01	0	0	0	0	0.01	0	0	0.05	0	0	0.02
ENSMUSG00000008496	0.87	1.41	2.56	2.09	2.44	1.14	0.75	1.12	1.02	1.78	1.74	0.91
ENSMUSG00000008540	66.27	45.63	80.19	58.65	54.53	69.99	55.64	46.39	60.53	46.39	45.47	59.15
ENSMUSG00000008575	84.35	66.22	87.86	83.65	63.56	83.22	84.02	110.56	107.84	102.88	64.62	80.66
ENSMUSG00000008590	0	0	0	0	0	0	0	0	0	0	0	0
ENSMUSG00000008601	35.41	24.69	34.47	32.8	29.54	28.78	25.63	27.29	30.42	32.63	25.83	26.73
ENSMUSG00000008604	41.98	32.87	39.01	34.96	30.07	35.59	28.43	32.37	35.15	34.32	27.84	31.88
ENSMUSG00000008658	0.21	0.4	0.16	0.03	0.09	0.34	0.08	0.09	0.16	0.13	0.14	0
ENSMUSG00000008668	896.17	741.35	685.77	782.19	681.68	751.96	889.73	811.16	809	783.9	612.76	747.62
ENSMUSG00000008682	1911.25	1689.55	1905.3	1776.68	1809.21	1765.03	1796.75	1903.86	1734.27	1754.81	1715.01	1514.81
ENSMUSG00000008683	379.5	508.96	447.8	474.4	429.68	442.11	530.41	417.41	479.75	430.44	397.07	487.15
ENSMUSG00000008690	50.06	46.83	46.36	46.68	37.33	46.21	36.76	37.43	41.9	45.57	55.64	41.02
ENSMUSG00000008730	41.42	50.21	59.67	48.69	49.6	60	45.79	60.34	50.48	54.92	60.8	44.58
ENSMUSG00000008734	5.72	4.42	7.51	3.51	4.99	6.88	4.58	7.12	4.99	3.54	5.41	5.41
ENSMUSG00000008763	30.08	33.71	43.86	39.14	27.51	37.58	23.58	29.54	30.29	26.83	28.01	22.95
ENSMUSG00000008789	0	0	0	0	0	0	0	0	0	0	0	0
ENSMUSG00000008813	0	0	0	0	0	0	0	0	0	0	0	0
ENSMUSG00000008822	2.28	2.09	3.05	1.37	2.61	1.86	2.67	1.48	0.93	2.28	1.33	1.64
ENSMUSG00000008843	0	0	0	0	0	0	0	0	0	0	0	0
ENSMUSG00000008845	2.25	3.44	6.63	2.48	6.28	7.99	0.31	0.1	2.73	3.6	13.63	0.47
ENSMUSG00000008855	22.9	17.97	21.25	23.3	19.53	17.7	20.22	24.81	23.07	21.85	17.62	23.24
ENSMUSG00000008859	13.98	16.86	12.87	12.44	16.02	19.16	14.03	12.15	15.73	13.46	15.61	13.45
ENSMUSG00000008874	0	0	0	0	0	0	0	0	0	0	0	0
ENSMUSG00000008892	122.02	113.85	94.76	120.26	126.29	143.15	109.09	111.17	135.74	130.16	137.7	106.29
ENSMUSG00000008932	0	0	0	0	0.02	0.02	0.01	0	0.03	0	0	0.07
ENSMUSG00000008958	22.18	20.03	31.01	21.53	20.83	17.69	24.46	25.65	24.42	23	19.15	21.68
ENSMUSG00000008976	14.98	14.95	18.15	17.26	18.35	21.9	15.53	17.82	18.96	17.55	16.8	12.49
ENSMUSG00000008999	0.3	0.38	0.21	0.41	0.31	0.77	0.43	0.55	2.32	1.35	1.14	1.24
ENSMUSG00000009013	100.75	141.8	119.11	120.37	140.44	147.21	57.98	71.83	97.53	133.08	143.85	97.68
ENSMUSG00000009030	7.44	9.17	8.94	8.16	8.75	10.03	10.05	9.31	11.06	10.33	8.59	8.45
ENSMUSG00000009035	23.98	21.73	20.15	24.56	22.67	25.09	20.74	22.58	23.79	23.05	23.84	17.4
ENSMUSG00000009047	0	0	0	0	0	0	0	0	0	0	0	0
ENSMUSG00000009070	0	0	0	0	0	0	0.02	0	0	0	0	0
ENSMUSG00000009073	29.23	29.2	27.57	30.46	27.05	30.98	30.17	31.63	33.26	29.65	25.27	24.25
ENSMUSG00000009075	0.05	0.05	0.12	0.03	0.2	0	0.05	0.02	0.19	0.11	0.1	0.09
ENSMUSG00000009076	1.87	3.31	4.36	3.6	3.2	2.71	2.08	3.31	3.81	3.3	2.44	2.7
ENSMUSG00000009079	116.96	121.6	130.33	112.04	99.83	109.85	116.37	132.78	134.17	108.92	103.09	105.78
ENSMUSG00000009090	20.13	25.81	28.8	24.03	22.03	24.73	16.36	19	21.14	19.86	27.95	20.91
ENSMUSG00000009092	1.13	1.8	2.43	2.57	0.96	0.7	1.17	1.53	1.03	0.82	1.63	2.09
ENSMUSG00000009093	0	0	0	0	0	0	0	0	0	0	0.11	0
ENSMUSG00000009097	1.41	1.63	1.84	0.64	1.17	0.98	0.26	0.6	0.55	0.94	1	1.02
ENSMUSG00000009108	3.8	2.32	2.77	4.29	1.61	4.04	3.02	2.1	1.64	2.55	1.18	2.04
ENSMUSG00000009112	9.78	7.64	11.28	12.43	7.08	11.2	8.78	11.58	10.68	7.89	10.28	10.03
ENSMUSG00000009114	0	0	0	0	0	0	0	0	0	0	0	0
ENSMUSG00000009115	0	0	0	0	0.07	0	0	0	0	0	0	0
ENSMUSG00000009145	3.25	3.49	2.28	2.55	1.57	1.43	2.06	2.66	2.39	2.26	2.58	2.07
ENSMUSG00000009185	142.12	301.36	210.72	163.18	333.55	226.51	29.97	22.12	88.64	105.24	291.27	31.56
ENSMUSG00000009207	14.26	15.75	10.44	13.2	12.76	17.31	10.65	13.37	16.48	15.59	16.27	11.48
ENSMUSG00000009210	0.16	0.3	0.21	0.34	0.03	0	0	0.28	0	0.1	0	0.29
ENSMUSG00000009214	0	0.03	0	0.04	0	0.35	0.07	0	0	0	0.03	0
ENSMUSG00000009216	0	0.01	0.1	0	0.01	0	0	0	0	0	0	0.05
ENSMUSG00000009246	0.12	0.65	0.88	0.1	0.13	0.73	0.82	0.51	0.33	0.74	0.57	0.24
ENSMUSG00000009248	0	0	0.08	0	0.12	0	0.04	0	0	0	0.07	0.05
ENSMUSG00000009281	64.52	126.22	81.44	98.27	126.9	76.56	26.9	43.33	48.53	43.26	72.19	48.91
ENSMUSG00000009291	83.01	91.43	81.12	83.55	107.22	89.84	95.78	91.92	99.11	84.49	110.44	89.01
ENSMUSG00000009292	3.69	7.54	3.39	4.34	3.03	3.44	1.89	2.9	1.9	3.26	2.27	2.78
ENSMUSG00000009293	14.11	12.51	12.28	13.02	16.05	14.57	13.28	10.13	13.2	12.03	13.79	10.74
ENSMUSG00000009350	0	0.45	0.12	0.19	0.5	0.32	0	0	0	0.02	0.44	0
ENSMUSG00000009356	0	0	0	0	0	0	0	0	0	0	0.21	0
ENSMUSG00000009376	21.22	22.54	20.13	22.73	18.97	23.36	17.32	16.99	16.41	18.4	22.93	12.91
ENSMUSG00000009378	0.41	0.25	0.2	0.29	1.5	0.54	0.17	0.31	0.65	0.71	1.18	0.6
ENSMUSG00000009394	0.08	0.16	0.13	0.16	0.22	0.12	0.15	0.17	0.02	0.09	0.13	0.05
ENSMUSG00000009406	3.55	3.34	3.01	3.4	2.84	3.45	2.58	3.2	3.02	3.12	2.71	3.58
ENSMUSG00000009418	56.7	51.91	74.62	60.95	53.35	70.88	57.1	83.7	110.72	84.14	68.4	73.93
ENSMUSG00000009470	63.93	61.98	71.12	69.65	65.14	71.17	63.56	69.54	68.48	63.81	66.76	58.36
ENSMUSG00000009471	0.33	0.19	0.07	0.04	0.11	0.16	0.12	0.05	0	0.14	0.3	0
ENSMUSG00000009487	0	0.05	0	0	0	0	0.01	0	0	0	0	0
ENSMUSG00000009535	18.49	22.49	13.56	20.11	19.09	16.91	18.67	24.22	20.36	17.05	18.03	19.28
ENSMUSG00000009545	1.45	3.25	1.38	1.94	2.3	1.37	1.37	2.61	2.59	1.3	4.81	1.34
ENSMUSG00000009549	35.92	41.52	37.89	36.32	33.83	42.9	39.26	39.7	44.39	50.79	39.25	37.56
ENSMUSG00000009551	2.01	3.42	1.94	2.82	1.85	2.09	1.21	2.24	2.71	2	2.08	2.13
ENSMUSG00000009555	33.98	29.71	30.65	38.38	31.07	30.75	32.83	38.5	38.62	35.86	28.79	31.38
ENSMUSG00000009563	18.05	17.17	13.42	10.06	10.47	11.28	9.87	6.21	13.63	8.24	12.49	11.4
ENSMUSG00000009566	21.01	17.05	16.32	22.92	15.26	18.44	15.23	14.6	16.97	14.82	18.4	14.36
ENSMUSG00000009569	10.45	11.7	12.09	11.26	11.42	13.19	12.24	15.44	13.18	11.92	10.75	10.71
ENSMUSG00000009575	57.49	45.59	51.16	49.7	47.9	53.97	38.82	49.32	49.8	48.02	52.7	39.08
ENSMUSG00000009580	0	0	0	0	0	0	0	0	0	0	0	0
ENSMUSG00000009585	35.88	34.16	35.2	34.63	29.91	35.05	30.4	37	37.08	29.88	26.65	23.3
ENSMUSG00000009588	0	0	0	0	0	0	0	0	0.09	0	0	0
ENSMUSG00000009596	0	0	0	0	0.03	0.02	0	0	0.03	0	0.07	0.02
ENSMUSG00000009614	7.03	3.97	6.03	4.93	2.08	5.2	3.75	3.01	9.53	10.28	1.68	3.69
ENSMUSG00000009621	8.56	10.25	8.22	12.24	6.41	9.08	7.07	8.6	13.03	12.44	8.73	8.24
ENSMUSG00000009628	0.09	0.16	0	0.06	0.05	0.05	0.03	0.11	0.06	0.07	0.12	0
ENSMUSG00000009630	54.9	52.14	57.77	57.22	65.68	63.75	88.33	69.11	70.12	64.35	72.17	64.29
ENSMUSG00000009633	1.49	3.48	2.72	3.3	5.53	1.36	7.94	5.97	3.03	2.15	15.24	3.16
ENSMUSG00000009640	14.44	9.99	11.76	12.92	12.71	13.63	9.22	12.01	15.77	11.64	10.14	11.48
ENSMUSG00000009646	0	0	0	0.06	0	0	0	0	0.11	0	0	0
ENSMUSG00000009647	8.27	10.65	6.78	8.01	11.71	11.65	7.53	10.34	12.1	11.87	9.71	7.79
ENSMUSG00000009654	0.45	1.12	0.35	0.04	0.6	0.29	0.19	1.08	0.09	0.12	0.61	0.2
ENSMUSG00000009670	0.07	0	0	0.04	0.02	0	0.02	0	0.02	0	0	0.01
ENSMUSG00000009681	35.26	30.4	31.25	33.23	35.25	31.7	29.74	35.9	38.01	30.81	34.81	29.3
ENSMUSG00000009687	48.73	77.67	58.92	62.81	82.74	75.06	44.32	33.5	44.12	39.61	69.95	43.67
ENSMUSG00000009731	0.45	0.19	0.26	0.35	0.35	0.54	0.14	0.26	0.31	0.56	0.15	0.3
ENSMUSG00000009733	8.28	7.66	6.7	7.52	6.69	7.34	6.15	7.21	9.03	6.38	5.68	5.77
ENSMUSG00000009734	0	0	0	0.01	0	0	0.01	0	0	0	0	0
ENSMUSG00000009739	10.15	10	11.53	8.65	9.81	7.48	10.86	12.38	14.72	7.6	8.48	10.99
ENSMUSG00000009741	37.28	34.01	39.2	45.39	37.19	42.16	40.12	52.78	50.79	45.17	42.36	37.9
ENSMUSG00000009772	23.52	19.37	18.18	18.44	19.97	20.87	17.14	20.17	19.54	18.63	23.12	18.49
ENSMUSG00000009828	8.74	9.16	9.47	9.35	8.15	9.53	10.52	11.94	11.39	9.8	8.72	9.73
ENSMUSG00000009863	49.77	48.23	33.06	46.44	46.99	49.36	35.79	34.16	47.16	46.98	46.48	32.66
ENSMUSG00000009876	0.27	0.75	0.47	0.45	0.96	0	0.34	0.54	1.3	0.72	0.08	0.41
ENSMUSG00000009894	28.5	26.96	28.31	25.59	22.16	28.72	17.5	30.63	32.24	25.95	21.26	19.45
ENSMUSG00000009900	0	0	0	0	0	0	0	0	0	0	0.04	0
ENSMUSG00000009905	12.85	9.36	14.34	11.38	10.21	12.96	10.59	12.47	16.35	14.37	10.87	11.51
ENSMUSG00000009907	34.22	30.31	35.14	37.27	38.71	45.77	42.07	50.39	38.66	41.37	37.87	41.28
ENSMUSG00000009927	709.03	792.32	827.89	883.02	759.26	837.36	925.67	953.27	827.83	858.27	800.64	752.63
ENSMUSG00000009941	0.06	0.07	0	0	0.16	0.05	0.08	0	0	0.05	0.02	0.12
ENSMUSG00000009995	18.58	15.99	17.67	20.98	13.23	14.98	16.16	23.17	18.36	20.66	10.36	19.49
ENSMUSG00000010021	2.27	0.28	0.83	0.73	0.83	0.43	0.46	0.17	1	0.54	0.07	0.76
ENSMUSG00000010025	35.64	32.59	33.28	30.3	29.65	34.31	29.01	28.92	37.62	35.02	24.89	31.28
ENSMUSG00000010044	0.05	0.11	0.31	0.13	0.46	1.16	0.89	1.26	0.67	1.23	0.61	0.03
ENSMUSG00000010045	10.74	11.34	12.96	14.31	12.66	14.17	13.08	13.48	12.67	13.19	14.86	12.83
ENSMUSG00000010047	21.93	16.25	16.55	20.95	20.43	24.06	27.82	20.56	22.96	22.01	17.65	18.82
ENSMUSG00000010048	13.82	10.08	11.79	12.11	10.58	12.93	10.33	9.97	10.25	12.56	12.05	9.59
ENSMUSG00000010051	4.07	1.92	2.65	2.13	2.42	3.05	2.35	3.52	2.86	2.11	2.46	1.74
ENSMUSG00000010054	7.01	5.43	7.5	6.49	6.89	7.7	6.78	6.73	10.34	7.51	7.28	6.9
ENSMUSG00000010057	8.02	6.89	9.44	7.94	7.27	9.89	7.47	10.5	10.18	9.32	8.5	8.88
ENSMUSG00000010064	0.1	0.4	0.17	0	0	0.05	0	0	0.08	0	0	0
ENSMUSG00000010066	0.07	0.09	0	0.03	0.03	0.09	0.02	0.01	0	0	0.44	0
ENSMUSG00000010067	22.64	28.58	23.99	32.39	28.89	33.84	27.98	30.39	29.74	28.25	34.57	24.75
ENSMUSG00000010080	13.49	7.24	9.32	9.88	7.07	9.68	7.69	11.76	13.28	13.5	14.23	8.96
ENSMUSG00000010086	0	0	0	0	0	0	0	0	0	0	0	0
ENSMUSG00000010095	67.78	65.07	82.16	63.8	65.23	71.02	60.46	83.16	63.89	81.22	84.71	63.76
ENSMUSG00000010097	71.65	64.61	66.9	72.56	64.9	64.1	60.57	68.84	72.55	77.57	78.95	61.81
ENSMUSG00000010110	47.9	44.79	55.33	49.94	49.59	54.91	45.52	58.63	59.26	61.12	51.4	43.58
ENSMUSG00000010122	0	0	0.02	0.01	0	0.01	0	0	0.04	0	0	0.04
ENSMUSG00000010136	0	0	0	0	0	0	0	0	0	0	0	0
ENSMUSG00000010142	2.75	4.06	4.87	3.89	3.22	4.23	1.5	2.43	3.02	4.37	3.49	1.87
ENSMUSG00000010154	1.72	2.8	1.33	1.34	1.76	1.98	1.07	0.42	2.02	1.46	1.92	1.28
ENSMUSG00000010175	0.16	0.56	0.08	0.16	0.07	0.38	0.05	0.14	0.09	0.06	0.45	0.04
ENSMUSG00000010205	15.77	16.9	17.56	19.54	17.6	21.61	11.92	16.21	14.42	17.78	20.32	14.3
ENSMUSG00000010277	75.76	63.88	74.33	67.45	65.25	67.87	51.15	64.87	76.3	56.91	61.68	54.2
ENSMUSG00000010290	7.32	5.78	6.74	8.18	7.75	9.41	6.99	7.96	8.64	10.54	8.22	8.31
ENSMUSG00000010307	15.2	14.6	18.05	14.1	15.98	17.59	8.21	9.82	16.47	12.93	12.59	13.95
ENSMUSG00000010311	0	0	0.04	0.03	0	0	0.14	0	0	0.03	0	0
ENSMUSG00000010342	0.05	0.18	0.19	0.11	0.09	0.13	0.29	0.01	0.43	0.13	0.16	0.56
ENSMUSG00000010358	30.95	35.3	26.39	27.88	28.28	26.18	20.82	23.35	23.25	28.22	21.76	20.65
ENSMUSG00000010362	9.95	7.82	6.97	6.37	7.36	8.59	5.63	8.07	7.46	8.7	5.38	5.29
ENSMUSG00000010376	106.09	116.06	135.5	118.94	144.75	142.61	102.11	71.38	104.24	114.97	132.58	73.94
ENSMUSG00000010392	12.23	11.75	12.95	10.49	11.18	14.19	11.4	13.01	14.25	13.52	11.71	11.86
ENSMUSG00000010406	20.61	37.33	24.82	25.56	38.46	35.56	27.63	33.98	27.87	25.46	33.84	26.64
ENSMUSG00000010435	0	0	0	0	0	0	0	0	0	0	0	0
ENSMUSG00000010453	44.6	41.73	40.41	43.03	41.02	45.32	43.65	52.89	55.32	45.92	48.51	45.27
ENSMUSG00000010461	0.45	0.71	0.71	0.95	1.04	0.79	0.36	0.36	0.43	0.39	0.28	0.48
ENSMUSG00000010476	0.64	1.63	0.93	0.87	0.72	1.15	0.53	0.5	0.51	0.8	0.69	0.56
ENSMUSG00000010492	2.57	2.78	2.42	2.75	1.93	2.53	2.24	3.31	3.83	3.25	1.62	1.63
ENSMUSG00000010505	0.05	0.01	0	0	0	0	0.01	0.03	0	0	0	0.53
ENSMUSG00000010517	19.93	17.53	14.98	19.94	18.16	20.79	17.75	19.55	19.67	18.36	21.52	15.75
ENSMUSG00000010529	0.21	0.16	0.39	0.07	0.33	0.11	0.22	0.17	0	0.08	0	0.03
ENSMUSG00000010538	0.52	1.76	1.22	1.89	2.05	1.54	0.57	1.41	2.13	1.06	1.6	1.12
ENSMUSG00000010554	10.32	11.24	12.8	9.25	10.71	14.62	6.76	8.68	8.49	12.23	9.73	7.13
ENSMUSG00000010592	0	0	0	0	0	0	0	0	0	0	0	0.05
ENSMUSG00000010601	8.04	6.53	4.15	6.09	4.62	7.01	5.42	5.94	7.05	4.7	4.28	4.47
ENSMUSG00000010607	4.32	4.98	3.99	5.54	3.69	5.1	5.54	4.84	4.94	3.73	3.63	5.69
ENSMUSG00000010608	106.91	104.84	102.94	112.59	93.27	104.02	115.31	166.78	112.89	135.09	105.36	95.16
ENSMUSG00000010609	9.51	9.03	10.56	12.05	9.72	11.83	7.24	8.25	12.57	10.8	6.98	8.06
ENSMUSG00000010651	0.06	0.16	0.03	0.27	0.04	0.03	0.02	0.03	0.18	0.14	0.17	0.15
ENSMUSG00000010660	4.32	2.92	2.15	3.18	2.63	3.09	3.6	4.11	4.79	3.95	3.67	3.35
ENSMUSG00000010663	13.27	15.85	13.3	15.94	14.21	17.69	8.02	12.09	16.57	18.91	15.72	11.81
ENSMUSG00000010721	5	3.39	3.76	3.53	2.94	3.93	3.07	4.94	4.44	4.75	3.73	3.74
ENSMUSG00000010751	14.14	15.37	10.15	11.08	12.77	11.4	10.24	11.22	7.28	8.38	15.2	15.19
ENSMUSG00000010755	27.34	20.49	19.75	22.42	26.96	24.59	26.22	24.3	17.5	20.59	31.61	18.58
ENSMUSG00000010760	13.23	15.25	12.05	21.72	12.95	12.27	11.6	11.76	12.84	11.68	9.58	10.68
ENSMUSG00000010796	0	0	0	0	0	0	0	0	0	0	0	0
ENSMUSG00000010797	0.63	0.54	0.74	0.95	0.92	1.14	0.31	0.35	1.65	1.39	0.6	1.02
ENSMUSG00000010803	0	0	0	0	0	0	0	0	0	0	0	0
ENSMUSG00000010825	0.03	0.02	0	0	0	0	0.01	0.01	0	0	0.24	0
ENSMUSG00000010830	22.2	22.02	16.13	27.11	25.4	27.18	19.13	21.27	18.48	16.31	28.1	21.61
ENSMUSG00000010841	0	0	0	0	0	0	0	0	0	0	0	0
ENSMUSG00000010911	2.63	5.86	8.36	3.95	6.35	8.82	2.91	6.39	5.47	6.5	5.17	4.83
ENSMUSG00000010914	9.11	4.9	7.81	7.1	8.06	10.55	6.74	7.27	8.8	5.96	8.72	7.37
ENSMUSG00000010936	13.31	13.19	14.09	12.98	12.41	14.37	12.66	16.03	16.36	13.91	13.44	8.76
ENSMUSG00000011008	3	7.46	1.92	2.48	4.86	4.85	1.53	1.39	3.78	1.99	2.96	1.61
ENSMUSG00000011034	0.02	0.03	0.01	0.02	0	0.03	0	0	0	0.01	0.36	0
ENSMUSG00000011096	23.22	17.53	18.9	16.92	13.89	16.19	24.18	15.91	18.07	14.42	16.93	18.94
ENSMUSG00000011114	119.74	121.37	132.25	121.43	114.37	131.22	116.75	119.63	104.79	110.96	147.69	103.95
ENSMUSG00000011118	0.1	0	0.02	0.02	0	0.13	0	0	0	0	0.16	0
ENSMUSG00000011148	9.14	8.45	8.06	7.4	10.71	12.18	9.68	10.26	12.97	8.95	9.68	13.74
ENSMUSG00000011154	0	0.11	0	0	0	0	0.08	0	0	0	0	0
ENSMUSG00000011158	36.32	39.54	40.22	39.13	29.5	36.04	34.02	56.35	43.86	42.13	39	30.05
ENSMUSG00000011171	0.16	0.22	0.34	0.3	0.17	0.19	0.08	0.22	0.72	0.13	0.06	0.12
ENSMUSG00000011179	152.46	145.97	141.83	141.32	137.35	148.94	101.49	129.5	107.5	111.05	191.88	104.92
ENSMUSG00000011254	8.24	11.9	13.86	12.77	12.75	10.8	9.41	11.96	11.85	14.67	9.21	8.15
ENSMUSG00000011256	7.98	9.49	8.7	11.53	9.42	11.14	5.99	9.88	10.47	10.03	8.67	8.9
ENSMUSG00000011257	49.32	38.02	47.47	40.18	40.6	44.42	48.38	53.21	53.67	43.04	44.87	36.76
ENSMUSG00000011263	0.86	0.61	0.69	1.31	1.24	1.11	0.72	0.56	0.47	0.81	0.92	0.54
ENSMUSG00000011267	3.49	2.31	2.69	2.34	1.5	2.73	1.5	1	2.38	2.23	1.51	2.03
ENSMUSG00000011305	0.28	0.51	0.19	0.28	0.09	0.35	0.21	0.05	0.05	0.04	0	0
ENSMUSG00000011306	24.14	20.97	23.86	21.83	19.38	22.42	23.98	30.31	26.12	25.32	21.16	22.35
ENSMUSG00000011349	0	0	0	0	0	0	0	0	0	0	0	0
ENSMUSG00000011350	0	0	0	0	0	0	0	0	0	0.09	0	0
ENSMUSG00000011382	0.74	0.91	1.14	1.02	0.8	0.84	0.38	0.36	0.78	0.87	0.73	0.46
ENSMUSG00000011427	4.22	3.79	4.66	5.04	3.96	4.31	3.4	3.14	4.05	4.57	3.73	3.75
ENSMUSG00000011463	0.08	0.24	0.06	0.04	0.05	0.1	0.02	0.03	0	0	0.05	0
ENSMUSG00000011486	0	0	0	0.11	0	0	0.14	0.17	0	0.16	0	0
ENSMUSG00000011589	0	0	0.02	0	0	0	0	0.03	0.09	0.05	0	0.17
ENSMUSG00000011632	0	0	0	0	0	0	0	0	0	0	0.51	0
ENSMUSG00000011658	10.91	7.93	12.18	7.71	8.42	6.17	3.85	9.47	8.78	7.94	5.71	7.9
ENSMUSG00000011751	0.01	0.03	0.02	0.01	0.04	0	0.08	0	0.03	0.01	0.03	0.01
ENSMUSG00000011752	125.75	161.15	158.14	187.12	209.47	171.31	156.17	157.4	136.07	136.09	260.23	152.64
ENSMUSG00000011831	23.48	19.92	20.08	27.55	28.26	29.48	21.24	28.88	31.61	28.25	27.46	19.8
ENSMUSG00000011832	7.95	8.19	10.19	9.44	7.45	8.9	8.9	12.29	11.98	12.23	9.43	8.81
ENSMUSG00000011837	9.88	10.52	8.48	9.16	9.02	8.92	11.02	10.99	10.31	7.69	9.89	9.48
ENSMUSG00000011877	26.47	24.58	37.84	26.98	27.98	29.69	28.38	36.75	29.5	26.94	23.9	27.25
ENSMUSG00000011884	14.21	11.45	12.27	13.84	11.77	16.68	6.83	9.75	11.81	10.16	17.49	10.13
ENSMUSG00000011958	41.9	43.55	36.01	45.67	41.47	54.57	45.92	48.66	50.42	41.52	49.96	37.34
ENSMUSG00000011960	22.44	21.64	24.42	24.78	21.75	22.94	19.7	28	22.71	21.42	28.4	17.69
ENSMUSG00000012017	10.88	11.19	14.97	11.93	8.99	12.27	10.6	14.48	14.47	9.87	10.08	9.41
ENSMUSG00000012042	0	0	0	0	0	0	0	0	0	0	0	0
ENSMUSG00000012076	8.21	8.9	8.84	8.93	8.69	11.91	9.38	9.23	10.76	9.61	8.58	6.95
ENSMUSG00000012114	30.16	29.89	31.32	33.16	30.17	33.44	28.63	34.6	31.72	25.92	29.79	27.7
ENSMUSG00000012117	9.21	9.71	7.58	7.74	10.5	10.32	8.88	6.81	9.41	9.65	8.86	7.11
ENSMUSG00000012123	2.41	0.65	0.3	1.24	0.82	0.9	1.25	0.41	5.4	3.38	0.97	1.12
ENSMUSG00000012126	3.35	2.87	5.45	3.37	2.43	2.56	2.37	3.15	3.04	2.71	2.25	2.65
ENSMUSG00000012187	0	0.14	0.21	0.13	0	0	0	0.32	0	0	0	0
ENSMUSG00000012211	0.33	0.15	0	0.1	0.91	0.07	0.03	0.17	0.14	0	0.09	0.13
ENSMUSG00000012282	0	0	0	0	0	0	0	0	0	0	0	0
ENSMUSG00000012296	20.19	18.2	17.67	12.38	13.57	15.77	15.98	20.63	17.62	21.5	15.47	17.73
ENSMUSG00000012350	9.04	4.31	2.8	2.31	4.75	4.63	6.68	10.16	4.89	5.8	12.17	3.75
ENSMUSG00000012396	0.94	1.3	0.63	1.16	1.4	0.99	0.71	0.79	0.72	0.9	1.03	0.99
ENSMUSG00000012405	438.91	510.11	458.07	496.36	460.56	469.2	456.47	436.36	400.74	434.02	493.11	376.16
ENSMUSG00000012422	9.6	8.24	7.52	8.36	9.87	10.45	8.89	8.91	8.7	8.86	8.69	6.96
ENSMUSG00000012428	6.46	11.61	9.25	10.05	11.41	8.56	9.52	9.38	7.14	4.92	9.7	3.21
ENSMUSG00000012429	13.34	16.62	19.95	15.7	18.75	23.49	14.34	19.43	22.52	20.34	12.52	15.08
ENSMUSG00000012443	13.94	16.14	9.89	17.32	15.63	17.73	8.68	10.06	14.75	13.33	22.81	10.54
ENSMUSG00000012483	16.1	10.08	10.16	10.21	12.9	17.22	10.62	14.38	13.88	12.6	10.99	9.54
ENSMUSG00000012519	18.17	19.27	17.19	25.64	20.12	19.18	11.11	15.09	13.26	13.03	17.87	13.77
ENSMUSG00000012520	0	0	0	0	0	0	0	0	0	0	0	0
ENSMUSG00000012535	45.96	32.41	38.9	44.01	35.26	39.64	32.71	46.28	41.42	38.01	43.53	32.24
ENSMUSG00000012609	36.16	29.48	30.57	28.11	22.86	27.08	27.81	37.82	34.52	36.07	28.83	31.72
ENSMUSG00000012640	6.05	5.92	7.33	8.09	7.54	8.42	5.4	6.26	8.99	8.6	6.56	6.02
ENSMUSG00000012705	0.27	2.52	3.79	3.86	1.19	1.22	0.45	0.07	0.45	0.1	2.5	0
ENSMUSG00000012777	0.12	0	0.32	0.28	0.25	0.13	0.15	0.51	0.1	0.05	0.05	0.28
ENSMUSG00000012819	3.01	1.01	3.22	4.61	1.84	2.13	2.5	4.27	2.84	1.79	2.78	2.09
ENSMUSG00000012848	1188.55	992.95	1273.89	1136.09	993.22	1009.6	1173.71	1199.12	945.36	1053.63	1081.95	904.25
ENSMUSG00000012889	6.05	4.85	8.65	6.18	7.22	6.87	4.22	4.38	9.27	4.84	10.1	3.54
ENSMUSG00000013033	7.47	4.93	4.53	6.03	4.52	5.65	6.19	5.73	5.6	5.52	5.21	4.44
ENSMUSG00000013076	139.45	118.45	168.57	158.79	129.69	154.2	169.96	217.19	198.72	193.64	120.44	147.95
ENSMUSG00000013083	0	0	0	0	0	0	0	0	0	0	0	0
ENSMUSG00000013089	20.37	18.14	24.11	19.88	16.47	20.28	12.72	19.96	22.21	18.21	16.08	14.16
ENSMUSG00000013091	4.44	2.86	6.06	5.98	6.07	4.08	3.66	4.4	6.82	4.15	9.85	4.69
ENSMUSG00000013150	6.2	3.53	9.2	4.88	5.7	8.02	6.59	5.34	7.99	9.13	5.48	7.16
ENSMUSG00000013155	5.57	5.37	4.49	6.25	6.02	5.85	4.33	4.35	7.47	4.28	7.29	4.31
ENSMUSG00000013158	0.09	0.16	0	0.04	0	0.19	0.14	0	0	0	0.04	0.08
ENSMUSG00000013160	42.57	36.93	35.76	36.18	40.5	42.11	34.29	36.9	42.74	43.59	41.61	34.45
ENSMUSG00000013236	135.01	96.91	116.89	128.45	100.58	102.18	114.5	143.67	137.95	139.48	111.31	111.9
ENSMUSG00000013275	8.3	6.22	8.62	7.41	8.06	8.72	6.89	9.39	9.69	9.43	8.94	8.28
ENSMUSG00000013338	0.09	0.13	0.05	0.02	0.04	0.02	0.03	0	0	0	0	0
ENSMUSG00000013353	0.72	1.41	0.44	0.74	0.75	1.31	1.14	2.03	0.94	1.04	1.52	0.89
ENSMUSG00000013367	1.13	0.44	0.34	0.6	0.58	0.62	0.31	0.59	0.27	0.28	0.57	0.23
ENSMUSG00000013415	3.88	3.73	2.95	4.92	3.56	6.29	3.74	3.13	4.25	1.91	2.25	2.8
ENSMUSG00000013418	0.08	0.26	0.48	0.5	0.6	0.29	0.22	0	0.25	0.18	0.25	0.18
ENSMUSG00000013419	13.05	12.01	11.71	11.69	8.54	11.11	11.09	13.95	14.98	11.85	8.84	9.64
ENSMUSG00000013465	35.43	34.12	30.68	46.16	39.07	44.23	34.57	51.57	44.07	44.54	34.95	36.71
ENSMUSG00000013483	0.32	0.42	0.15	0.12	0.19	0.36	0.3	0.16	0	0.07	0.72	0.1
ENSMUSG00000013495	9.5	7.12	9.48	8.81	7.22	7.91	4.7	7.29	9.71	11.3	6.58	7.22
ENSMUSG00000013523	0.24	0.06	0.09	0.25	0.17	0.09	0.01	0	2.68	0.8	0.09	0.09
ENSMUSG00000013539	17.04	19.57	14.08	15.78	13.61	12.33	15.92	13.59	16.16	13.94	16.47	11.29
ENSMUSG00000013562	0.3	0.19	0.04	0.04	0.03	0.17	0.12	0	0.11	0.17	0.4	0
ENSMUSG00000013584	1.4	1.37	1.01	0.69	0.67	1.96	0.83	2.44	1.53	2.8	0.35	0.73
ENSMUSG00000013593	55.18	46.24	48.32	44.01	50.34	56.86	45.14	51.92	53.76	52.26	53.48	47.01
ENSMUSG00000013611	0	0	0	0	0	0	0	0	0	0.04	0	0
ENSMUSG00000013622	32.37	35.81	38.27	32.95	31.48	31.92	35.9	35.72	37.56	29.61	31.11	32.31
ENSMUSG00000013629	25.52	19.88	20.81	27.43	17.49	27.24	16.9	17.58	26.41	16.81	22.09	15.96
ENSMUSG00000013643	0	0	0	0.12	0	0	0	0	0	0	0	0
ENSMUSG00000013646	7.28	8.04	8.96	7.8	7.76	9.81	9.44	8.47	10.09	9.56	7.33	7.84
ENSMUSG00000013653	0.19	0.06	0	0.05	0	0.22	0	0	0	0	0.06	0.15
ENSMUSG00000013662	55.44	47.75	50.29	56.53	54.77	63.58	54.77	59.14	61.74	64.05	64.86	50.93
ENSMUSG00000013663	40.02	40.65	41.34	46.2	47.8	46.9	34.19	47.4	45.55	52.19	49.58	37.24
ENSMUSG00000013668	0	0	0	0	0	0	0	0	0	0	0	0
ENSMUSG00000013698	50.72	47.38	47.05	51.76	48.4	58.75	33.25	40.15	57.78	57.87	60.77	48.6
ENSMUSG00000013701	75.47	84.8	86.39	97.01	79.85	93.75	62.98	59.95	68.36	73.59	104.94	47.74
ENSMUSG00000013707	7.15	10.21	9.14	8.51	8.23	10.88	3.79	3.53	8.01	12.62	7.31	4.72
ENSMUSG00000013736	21.6	20.52	20.33	28.23	18.64	19.87	18.69	19.57	21.48	17.72	22.51	14.97
ENSMUSG00000013766	0.25	0.87	0.25	0.91	0.16	0.44	0.05	0	0	0.23	0.89	0.07
ENSMUSG00000013787	68.94	55.59	48.61	61.93	46.71	49.76	51.3	61.56	67.91	59.58	50.48	55.49
ENSMUSG00000013822	53.76	53.45	53.07	60.85	50.75	67.5	48.48	58.36	53.04	51.92	70.4	46.89
ENSMUSG00000013833	11.63	11.23	12.31	9.15	10.94	11.13	10.42	11.2	13.44	11.84	9.07	11.73
ENSMUSG00000013846	26.07	19.89	20.04	26.09	22.71	19.66	16.09	18.28	23.33	15.75	29.68	20.46
ENSMUSG00000013858	31.25	28.85	28.02	29.14	28.9	30.14	27.96	29.62	28.32	30.29	27.83	27.47
ENSMUSG00000013878	13.77	11.21	13.68	12.36	10.4	15.16	13.93	13.62	14.4	16.35	13.21	8.64
ENSMUSG00000013921	2.19	2.01	2.75	2.46	2.66	2.5	1.64	1.71	1.87	3.23	1.84	1.26
ENSMUSG00000013928	0.08	0.05	0	0.1	0	0.18	0.05	0.23	0	0	0	0.09
ENSMUSG00000013936	0	0	0	0	0	0	0	0	0	0	0	0
ENSMUSG00000013973	31.34	23.08	37.06	26.45	25.12	29.51	29.11	29.8	38.16	28.31	35.01	28.67
ENSMUSG00000013974	1.13	3.59	0.57	1.51	2.68	1.6	1.68	1.28	0.82	1.4	2.2	0.76
ENSMUSG00000013997	12.05	9.44	13.08	13.47	11.12	11.12	8.4	12.63	13.67	13.87	10.36	12.84
ENSMUSG00000014030	0.15	0.43	0.11	0.07	0.08	0.07	0.72	0.05	0.13	0.15	0.31	0.04
ENSMUSG00000014039	7.74	7.69	5.74	6.91	9.1	8.99	4.69	7.34	7.51	8.57	8.86	6.71
ENSMUSG00000014074	6.61	5.9	6.59	9.55	6.47	7.87	6.39	5.98	6.49	6.19	7.68	6.36
ENSMUSG00000014075	6.79	6.73	6.34	6.33	7.25	6.5	4.98	4.07	7.03	5.5	7.78	5.28
ENSMUSG00000014077	34.01	42.78	44.09	35.99	38.54	36.54	29.31	31.88	34.75	37.92	47.14	25.62
ENSMUSG00000014104	0	0	0	0	0	0	0	0	0	0	0	0
ENSMUSG00000014158	20.2	18.67	16.04	19.88	16.09	14.41	17.6	19.27	18.5	13.4	18.1	12.61
ENSMUSG00000014164	0.46	0.48	0.6	0.48	0.61	0.38	0.49	0.71	0.87	0.45	0.54	0.5
ENSMUSG00000014177	16.5	15.03	13.1	16.48	17.12	20.25	11.66	15.14	18.55	19.77	13.98	14.44
ENSMUSG00000014195	48.88	54.27	55.27	51.44	46.31	54.59	46.25	63.87	60.86	56.62	40.43	47.5
ENSMUSG00000014198	0.42	0.29	0.21	0.43	0.26	0.27	0.18	0.33	0.22	0.43	0.59	0.27
ENSMUSG00000014226	24.35	27.08	27.45	29.28	32.32	40.4	25.02	24.61	28.96	33.36	35.76	21.97
ENSMUSG00000014232	11.68	9.51	6.87	8.23	8.23	8	5.45	10.67	12.36	8.38	11.56	6.34
ENSMUSG00000014243	2.74	3.12	5.09	1.85	1.5	2.92	1.81	2.67	3.06	1.6	1.91	3.27
ENSMUSG00000014245	2.96	2.26	3.71	3.45	2.56	3.85	2.36	2.76	3.96	3.01	3.28	2.38
ENSMUSG00000014294	21.83	21.26	15.03	21.64	13.96	16.5	13.38	11.29	10.01	12.27	13.07	17.56
ENSMUSG00000014301	18.51	15.34	14.4	13.19	11.47	14.32	16.64	14.4	14.32	14.46	14.43	15.51
ENSMUSG00000014303	23.32	20.2	21.45	18.96	17.22	17.9	25.26	27.97	25.18	20.48	17.67	20.87
ENSMUSG00000014313	119.37	104.17	144.05	118.76	130.24	163.4	80.05	112.01	113.51	122.06	139.17	69.13
ENSMUSG00000014329	4.94	4.34	4.45	4.79	5.54	7.31	2.22	4.35	6.35	4.94	4.54	3.87
ENSMUSG00000014349	37.19	36.77	36.41	38.52	38.65	42.73	37.11	37.88	37.97	37.12	41.79	34.27
ENSMUSG00000014351	0	0	0	0	0	0	0	0	0	0	0	0
ENSMUSG00000014353	15.34	15.99	16.14	13.81	14.76	16.14	13.11	18.55	16.5	19.45	14.12	16.59
ENSMUSG00000014355	60.53	63.89	59.82	69.2	59.08	63.45	53.27	80.5	82.41	67.33	68.52	63.24
ENSMUSG00000014361	2.98	3.54	3.34	3.09	3.6	4.82	1.81	2.18	3.88	5.27	2.06	2.62
ENSMUSG00000014402	21.41	18.4	29.28	22.4	25.69	26.7	21.47	25.12	24.19	20.21	26.22	19.65
ENSMUSG00000014418	15.39	15.23	17.51	19.23	11.38	18.26	10.27	18.72	14.59	14.77	14.22	14.09
ENSMUSG00000014426	15.4	18.37	17.06	20.85	14.77	17.91	15.94	17.86	17.29	18.14	19.98	15.94
ENSMUSG00000014444	36.74	38.32	28.78	32.85	31.18	31.19	28.04	41.4	34.65	28.78	38.04	25.55
ENSMUSG00000014453	0.49	0.24	0.29	0.08	0.38	0.34	0.31	0.24	0.11	0.29	0.45	0.19
ENSMUSG00000014470	12.17	17.25	19.12	18.08	14.6	16.68	14.82	19.62	9.95	18.28	19.37	14.31
ENSMUSG00000014496	59.38	62.47	41.82	58.2	59.54	54.71	55.51	56.84	55.63	49.92	73.39	45.15
ENSMUSG00000014498	34.47	31.43	25.45	34.64	26.79	36.36	25.39	34.04	36.99	31.76	29.28	26.18
ENSMUSG00000014503	0.95	0.64	0.54	0.9	0.77	0.76	0.77	1.22	0.88	1.15	0.94	0.75
ENSMUSG00000014504	20.25	28.77	27.23	26.82	28.42	30.93	23.55	27.07	23.27	27.99	27.84	20.12
ENSMUSG00000014529	0	0	0	0.17	0.05	0	0	0	0	0	0	0
ENSMUSG00000014542	0	0	0	0	0	0	0	0	0	0	0	0
ENSMUSG00000014543	0.36	0.34	0.45	0.11	0.09	0.24	0.21	0.18	0.41	0.52	0.33	0.04
ENSMUSG00000014547	12.73	12.14	11.38	12.48	11.32	12.73	9.49	12.01	12.88	12.61	9.71	9.36
ENSMUSG00000014550	9.45	8.18	9.2	9.12	8.83	9.92	9.08	9.92	8.73	10.18	9.02	8.17
ENSMUSG00000014551	10.39	10.52	14.66	11.29	9.11	10.21	7.7	7.94	11.81	13.49	12.3	8.79
ENSMUSG00000014554	25.09	15.89	21.71	26.46	17.16	22.8	17.98	20.54	22.31	28.63	23.65	18.33
ENSMUSG00000014592	5.78	5.71	4.94	6.33	5.25	6.34	5.06	5.04	6.13	5.86	7.85	5.24
ENSMUSG00000014599	27.4	36.16	25.89	36.81	31.26	35.42	25.66	23.9	31.19	20.73	30.15	23.17
ENSMUSG00000014601	15.04	13	13.96	16.19	13.59	15.59	18.74	17.66	17.77	14.91	14.89	16.73
ENSMUSG00000014602	0.72	1.11	1.02	0.89	0.75	0.91	0.48	0.45	1.14	0.82	0.81	0.89
ENSMUSG00000014603	0	0.02	0	0	0	0.04	0	0.84	0.16	0.02	0	0
ENSMUSG00000014606	32.86	29.8	30.95	28.97	27.45	34.18	25.32	32.38	34.99	29.67	28.81	26.33
ENSMUSG00000014609	0	0.06	0	0	0	0	0.52	0	0	0	0.03	0
ENSMUSG00000014633	4.47	4.5	3.6	3.21	3.72	7.5	3.05	2.41	7.76	5.62	5.19	5.33
ENSMUSG00000014668	11.46	14.54	15.59	12.63	13.8	12.87	12.38	15.72	14.3	13.58	16.55	13.03
ENSMUSG00000014686	0.12	0.35	0.03	0.13	0.2	0.1	0.12	0.24	0.04	0.11	0.22	0
ENSMUSG00000014704	9.56	10.32	12.24	10.27	10.32	10.4	7.71	10.68	10.2	10.42	9.92	7.16
ENSMUSG00000014725	0.58	0.07	0.11	0.66	0.38	0.23	0.58	0.07	1.87	1.48	0.17	0.21
ENSMUSG00000014747	0.25	0.04	0.33	0.05	0.21	0.15	0.18	0.51	0.06	0.13	0.15	0.22
ENSMUSG00000014748	16.59	15.09	12.99	18.29	13.02	14.11	12.12	14.08	15.11	13.18	14.22	11.52
ENSMUSG00000014763	18.69	17.55	19.27	19.91	17.31	20.72	18.36	23.02	21.27	23.34	15.79	18.17
ENSMUSG00000014767	17.2	11.75	19.25	16.14	14.2	17.48	13.74	12.11	19.43	17.34	17.85	13.97
ENSMUSG00000014769	66.99	63.89	58.6	64.16	67.82	71.87	56.51	58.84	67.46	70.58	72.96	57
ENSMUSG00000014771	17.31	13.93	13.46	11.72	12.21	14.88	14.57	17.87	16.44	11.51	13.19	16.03
ENSMUSG00000014773	3.43	5.03	3.44	3.13	5.51	4.51	4.97	5.05	2.78	5.05	5.04	3.3
ENSMUSG00000014776	0.46	0.35	0.7	0.37	0.38	0.49	0.17	0.19	0.38	0.24	0.27	0.5
ENSMUSG00000014778	21.69	27.57	18.36	24.27	20.06	22.73	17.09	19.38	26.15	20.16	19.53	22.24
ENSMUSG00000014782	0.5	0.26	0.35	0.93	0.66	0.91	0.48	0.8	0.4	0.88	0.76	0.21
ENSMUSG00000014786	4.68	6.63	2.84	5.52	4.25	4.34	3.89	4.47	5.89	5.12	5.31	5.01
ENSMUSG00000014791	21.44	21.06	21.95	19.59	16.61	14.01	18.23	22.67	17.55	19.19	17.68	18.28
ENSMUSG00000014813	8.63	6.84	7.12	11.31	6.83	7.67	4.66	5.17	17.49	11.96	4.68	6.35
ENSMUSG00000014837	4.11	2.76	4.09	3.37	3.1	3.96	3.63	4.3	5.4	4.16	2.93	3.82
ENSMUSG00000014846	7.61	5.98	7.54	6.95	7.32	10.83	4.96	4.9	6.85	8.24	8.73	3.7
ENSMUSG00000014850	11.69	10.18	9.59	12.88	7.73	9.3	7.61	10.62	11.26	10.14	8.2	8.64
ENSMUSG00000014852	0	0.01	0	0	0.02	0	0	0.04	0	0.06	0.01	0
ENSMUSG00000014856	36.68	35.85	27.23	33.07	32.43	40.7	31.76	32.35	39.81	45.4	36.59	28.74
ENSMUSG00000014859	26.89	30.2	29.45	30.01	30.59	30.59	25.79	25.12	24.43	25.13	29.74	23.03
ENSMUSG00000014867	50.51	49.8	58.35	52.88	53.4	58.12	41.31	44.96	50.46	51.42	55.84	43.42
ENSMUSG00000014873	8.24	5.07	12.01	9.35	6.02	9.13	8.61	7.33	8.71	10.45	6.11	5.87
ENSMUSG00000014905	13.98	12.91	26.09	16.18	20.17	22.25	15.6	16.01	14.31	19.48	17.02	15.49
ENSMUSG00000014907	12.53	11.87	9.17	14.17	12.52	15.36	12.59	13.88	14.93	12.94	11.56	12.65
ENSMUSG00000014932	18.84	17.18	18.53	21.41	20.76	20.39	17.76	24.8	22.14	23.51	20.64	19.61
ENSMUSG00000014956	61.92	58.45	73.45	66.05	66.38	68.2	57.9	66.45	62.34	66.65	72.45	60.96
ENSMUSG00000014959	29.76	35.85	29.89	34.58	36.6	39.19	30.68	32	32.95	31.41	41.27	28.73
ENSMUSG00000014980	17.66	13.85	18.21	19.47	13.63	24.31	16.47	21.15	19.66	20.9	26.14	15.27
ENSMUSG00000015001	0.39	0.11	0.49	0.26	0.17	0.21	0.18	0.13	0.1	0.14	0.19	0.17
ENSMUSG00000015002	88.98	78.26	82.06	93.04	80.52	86.13	71.48	84.16	80.34	79.56	83	75.91
ENSMUSG00000015013	13.38	10.46	13.22	5.37	11.18	9.01	13.02	11.03	8.14	14.63	13.26	12.34
ENSMUSG00000015016	9.82	8.11	6.83	7.4	6.52	8.15	8.05	8.97	9.92	8.64	6.75	7.4
ENSMUSG00000015023	17.62	15.56	15.31	16.36	17.78	20.15	18.02	18.36	19.33	16.38	17.38	19.84
ENSMUSG00000015027	10.78	9.28	10.43	10.08	9.2	10.74	8.24	9.6	10.77	9.56	13.47	9.82
ENSMUSG00000015053	0.52	0.4	0.8	0.26	0.79	0.94	0.37	0.34	0.43	0.58	0.68	0.23
ENSMUSG00000015083	0.18	0.09	0.21	0.58	0	0.08	0.15	1.01	0.15	0.17	0.29	0.11
ENSMUSG00000015085	0.44	0.06	1.03	0.82	1.02	0.83	0.26	0.31	0.46	0.61	0.82	0.41
ENSMUSG00000015087	29.52	28.42	30.2	32.61	20.36	32.7	21.55	34.14	37.2	25.14	33.76	21.94
ENSMUSG00000015090	0	0.1	0	0.09	0	0	0	0.11	0.07	0	0	0
ENSMUSG00000015092	14.12	15.99	16.47	12.75	13.34	16.11	15.78	17.25	15.28	11.76	15.07	9.81
ENSMUSG00000015093	0.61	0.89	0.11	0.37	0.41	0.22	0.12	1.2	0.84	0.11	1.64	0.33
ENSMUSG00000015094	38.51	33.1	42.64	30.19	30.72	38.01	30.54	36.91	38.81	30.41	39.72	32.64
ENSMUSG00000015095	22.25	17.53	17.26	17.48	15.03	16.39	18.23	18.65	21.6	18.43	13.92	18.41
ENSMUSG00000015112	28.51	18.11	28.27	22.33	16.06	24.23	21.32	24.74	21.87	22.89	17.45	20.62
ENSMUSG00000015120	205.62	183.92	193.42	199.58	176.94	199.3	186.99	205.61	215.46	194.14	201.85	179.95
ENSMUSG00000015126	4.8	7.54	7.42	6.34	6.03	7.55	6.07	5.81	7.1	6.32	7.56	6.1
ENSMUSG00000015127	10.6	8.58	12.77	11.46	9.24	9.24	8.31	13.63	11.65	11.4	11.07	8.87
ENSMUSG00000015133	41.69	43.98	34.95	46.88	41.3	38.08	33.06	38.44	36.23	32.48	37.29	33.4
ENSMUSG00000015134	0.43	0.97	0.72	1.4	0.54	1.03	0.39	0.29	0.4	0.94	1.5	0.32
ENSMUSG00000015143	140.48	137.74	135.67	154.47	138.92	152.86	159.25	191.81	148.47	143.69	168.24	156.47
ENSMUSG00000015149	18.57	19.38	20.17	17.32	18.57	16.82	16.89	18.34	20.99	16.54	18.27	16.14
ENSMUSG00000015165	223.31	215.53	221.73	228.09	192.84	206.13	189.38	203.29	211.92	194.21	204.5	201.87
ENSMUSG00000015176	16.44	15.34	15.63	19.08	20.25	20.62	15.58	17.2	17.2	14.97	22.16	12.92
ENSMUSG00000015189	15.55	14.03	14.34	16.3	14.8	15.38	11.45	15.31	14.84	17.37	14.59	13.63
ENSMUSG00000015202	2.26	2.76	3.93	2.97	2.22	2.7	2.75	2.6	2.28	3.34	2.47	2.92
ENSMUSG00000015214	9.81	10.63	7.88	8.45	8.27	8.55	7.02	9.98	10.41	9.46	10.19	7.28
ENSMUSG00000015217	19.74	17.97	23.98	21	20.13	22.99	18.02	21.41	23.01	19.08	19.23	18.43
ENSMUSG00000015222	13.3	7.99	21.84	15.19	6.78	11.93	15.3	24.51	13.54	17.46	10.23	15.05
ENSMUSG00000015224	0.14	0.07	0.04	0.22	0.04	0.12	0.03	0.02	0.1	0.02	0.06	0.04
ENSMUSG00000015242	0	0	0	0	0	0	0	0	0	0	0	0
ENSMUSG00000015243	19.19	22.26	22.26	21.92	24.45	24.1	16.5	21.25	21.94	18.35	17.41	18.37
ENSMUSG00000015247	5.69	6.07	5.12	5.45	6.52	7.15	5.25	4.99	6.31	4.9	5.18	4.71
ENSMUSG00000015289	20.7	22.29	20.03	18.94	17.64	17.56	13.58	16.74	22.74	18.17	18.1	20.1
ENSMUSG00000015290	20.9	14.75	23.8	20.14	18.15	21.69	13.85	11.9	18.04	21.85	24.27	12.9
ENSMUSG00000015291	37.18	36.57	49.68	43.91	29.28	46.09	37.49	45.95	51.79	48.79	41.9	41.74
ENSMUSG00000015305	24.4	23.56	21.95	23.15	22.64	23.36	19.89	25.31	29.64	23.43	22.08	20
ENSMUSG00000015312	4.75	6.27	3.65	3.35	5.65	6.43	4.56	5.82	4.17	3.22	10.75	2.57
ENSMUSG00000015314	2.33	4.44	2.91	3.46	2.66	2.96	0.52	0.59	1.25	2.46	1.13	0.93
ENSMUSG00000015316	0.49	0.2	0.4	0.31	0.15	0.13	0.12	0.3	0.31	0.19	0.21	0.18
ENSMUSG00000015335	9.9	7.22	6.98	9.6	5.6	9.06	6	7.83	10.1	8.41	7.98	7.74
ENSMUSG00000015337	3.54	2.43	2.36	2.58	2.14	2.67	2.32	1.71	2.43	1.27	2.98	2.5
ENSMUSG00000015340	31.18	36.3	32.48	38.39	32.03	35.57	15	15.68	29.42	32.15	19.82	19.03
ENSMUSG00000015341	55.69	51.8	63.94	53.67	54.01	60.69	55.43	47.1	65.71	60.97	60.46	48.81
ENSMUSG00000015342	0.83	0.81	0.63	0.96	0.64	0.89	0.54	1.08	0.97	0.98	0.59	0.59
ENSMUSG00000015354	7.44	9.85	4.93	9.09	9.24	16.15	6.97	7.17	11.39	9.54	14.17	9.55
ENSMUSG00000015355	10.07	12.04	10.46	11.31	11.16	11.71	3.36	4.82	8.94	11.92	7.57	5.19
ENSMUSG00000015357	9.61	9.71	11.11	11.61	11.53	12.6	11.1	15.78	12.21	13.68	13.62	11.34
ENSMUSG00000015363	18.43	15.02	16.73	16.06	15.73	14.25	11.72	12.2	14.07	13.58	16.09	13.4
ENSMUSG00000015365	0	0.04	0.07	0	0	0	0	0	0	0	0	0
ENSMUSG00000015377	2.86	2.36	2.13	2.74	2.26	2.23	2.65	3.16	3.1	2.42	1.78	2.7
ENSMUSG00000015396	4.61	5.78	8.01	7.91	5.65	9.61	1.91	3.39	5.8	17.44	3.46	5.79
ENSMUSG00000015401	0	0	0	0	0	0	0.11	0	0	0	0	0
ENSMUSG00000015405	0	0	0	0	0	0.25	0	0	0	0	0.62	0
ENSMUSG00000015437	3.1	3.44	3.33	5.87	5.53	6.4	3.32	1.73	1.4	3.28	1.77	2.69
ENSMUSG00000015441	2.7	3.93	0.56	2.9	2.58	2.19	10.87	4.76	0.84	1.83	1.02	4.11
ENSMUSG00000015443	0	0	0	0	0	0	0.18	0	0	0	0	0
ENSMUSG00000015451	2.38	2.98	3.62	3.34	2.63	2.48	2.98	3.57	2.4	2.62	0.87	2.18
ENSMUSG00000015452	0.56	0.59	0.39	0.62	0.38	0.73	0.95	1.25	0.48	0.45	0.58	0.84
ENSMUSG00000015461	15.09	15.3	15.01	17.78	14.05	16.92	10.76	12.64	15.28	15.04	12.45	11.98
ENSMUSG00000015467	0.94	0.05	0.33	0.25	0.28	0.13	0.2	0.39	0.19	0.57	0.23	0.64
ENSMUSG00000015468	12.24	4.53	6.74	9.45	5.93	6.7	8.53	8.92	8.64	11.11	4.77	10.36
ENSMUSG00000015474	15.58	13.59	13.67	16.39	14.41	15.37	10	13.66	12.61	15.57	10.64	12.02
ENSMUSG00000015476	0.61	0.67	1.43	0.78	0.37	0.31	0.18	0	0.03	0.45	0.13	0.84
ENSMUSG00000015478	20.71	18.7	23.14	21.48	18.07	19.17	13.98	17.51	21.75	20.7	18.62	19.02
ENSMUSG00000015484	0	0.01	0	0.04	0.03	0	0	0.06	0	0	0	0.02
ENSMUSG00000015488	13.76	13.95	15.94	15.3	12.54	12.88	11.12	12.02	12.51	16.29	12.56	11.34
ENSMUSG00000015501	44.29	41.39	32.87	48.6	43.84	37.64	46.05	51.14	42.25	39.25	44.55	43.55
ENSMUSG00000015519	0	0	0	0	0	0	0	0	0	0	0	0
ENSMUSG00000015522	35.15	34.76	33.52	30.87	30.52	35.72	30.52	38.97	40.55	45.91	34.02	34.95
ENSMUSG00000015533	17.76	23.08	13.05	23.91	27.53	24.01	13.83	18.55	19.99	16.14	31.91	17.53
ENSMUSG00000015536	10.81	11.92	14.96	11.36	13.07	12.15	11.56	13.47	15.56	11.74	14.45	10.28
ENSMUSG00000015542	5.92	7.74	7.63	6.29	6.51	7.86	4.68	6.75	7.01	7.26	6.57	5.39
ENSMUSG00000015568	1.31	7.56	10.49	6.29	6.51	5.72	0.73	0.76	2.03	2.27	7.35	1.27
ENSMUSG00000015575	76.16	63.74	73.63	70.06	68.05	72.75	64.41	70.05	72.52	69.91	83.44	64.54
ENSMUSG00000015579	0	0	0	0	0	0	0	0	0	0	0	0
ENSMUSG00000015597	9.01	8.82	7.95	6.84	6.7	9.63	7.57	9.47	8.59	13.65	7.09	8.07
ENSMUSG00000015599	0.03	0.03	0.05	0.03	0.01	0.04	0.04	0.02	0.02	0.02	0.01	0.03
ENSMUSG00000015605	23.34	22.27	26.5	19.65	16.98	21.68	17.41	23.51	16.94	17.65	30.05	20.31
ENSMUSG00000015619	36.54	34.97	59.39	28.15	27.44	27.11	26.94	32.86	43.74	36.91	30.7	34.24
ENSMUSG00000015627	0	0	0	0	0	0	0	0	0	0	0	0
ENSMUSG00000015647	116.14	99.4	87.69	117.6	113.12	92.19	98.05	131.17	111.62	92.09	111.74	107.7
ENSMUSG00000015652	3.34	4.69	3.05	3.99	2.93	5.55	3.2	2.28	2.79	3.48	9.03	3.49
ENSMUSG00000015653	29.33	33.61	30.86	35.23	34.67	35.85	22.26	26.94	28.51	27.81	44.9	29.09
ENSMUSG00000015656	2349.71	2263.88	2863.9	2248.74	2570.18	2603.64	1928.89	1941.06	2080.3	2285.47	2836.67	1748.97
ENSMUSG00000015659	7.91	6.11	7.89	7.09	7.97	8.94	6.15	7.96	9.52	10.54	7.74	9.6
ENSMUSG00000015665	0	0.1	0	0	0	0.16	0	0	0	0.07	2.14	0
ENSMUSG00000015668	10.48	12.74	13.91	13.33	12.18	17.41	10.52	11.68	13.49	14.63	13.84	8.81
ENSMUSG00000015671	19.34	16.49	18.3	18.55	19.75	23.11	16.29	16.47	20.68	21.01	19.57	14.66
ENSMUSG00000015672	3.23	5.29	5.09	5.07	6.31	4.09	5.86	5.37	3.66	4.83	4.07	3.69
ENSMUSG00000015697	31.91	26.31	30.98	34.38	25.9	31.58	26.51	33.88	36.38	30.77	23.62	28.99
ENSMUSG00000015702	5.26	4.91	3.7	4.87	3.59	5.71	2.46	4.52	6.2	4.82	3.63	4.4
ENSMUSG00000015709	0.46	0.56	0.64	0.43	0.52	0.95	0.27	0.2	0.81	0.76	0.69	0.08
ENSMUSG00000015711	8.82	9.99	10.01	8.21	7.95	8.63	9.1	8.49	11.12	9.25	8.53	9.03
ENSMUSG00000015714	70.42	66.7	62.16	72.58	65.44	70.7	61.45	64	76.28	66.41	65.51	63.72
ENSMUSG00000015721	0	0	0	0	0	0	0	0	0	0	0	0
ENSMUSG00000015733	55.47	56.27	48.16	67.85	59.61	70.09	48.69	53.48	56.82	53.7	63.35	43.3
ENSMUSG00000015745	31.68	40.2	41.42	39.63	33.79	46.46	19.44	24.1	33.43	41.95	30.32	25.78
ENSMUSG00000015747	7.37	11.07	14.76	10.5	6.36	8.95	5.77	7.93	19.28	13.88	11.61	10.54
ENSMUSG00000015748	14.86	16.82	27.95	22.65	18.36	25.14	19.36	19.17	18.79	21.81	20.77	21.44
ENSMUSG00000015749	37.46	43.02	36.98	47.3	43.97	49.05	26.49	39.1	40.59	42.2	39.87	33
ENSMUSG00000015750	45.92	46.38	37.41	47.17	40.54	44.3	40.63	43.1	47.88	40.51	44.17	39.48
ENSMUSG00000015755	34.54	34.71	42.42	44.42	41.3	39.52	33.04	41.47	39.41	38.56	40.64	35.74
ENSMUSG00000015757	7.38	8.04	7.89	10.1	7	9	9	13.57	10.25	10.44	9.37	9.7
ENSMUSG00000015759	37.99	49.39	35.17	45.69	47.15	47.35	29.33	33.54	44.1	36.66	44.45	26.9
ENSMUSG00000015766	42.76	37.32	44.83	42.97	41.38	45.85	37.88	47.32	47.77	55.63	46.25	41.07
ENSMUSG00000015776	15.63	11.99	14.49	13.07	9.82	12.88	11.72	14.23	15.72	13.39	10.59	11.37
ENSMUSG00000015787	0	0	0	0	0	0	0	0	0	0	0	0
ENSMUSG00000015790	19.79	14.98	15.99	15.66	15.99	16.79	14.44	17.33	18.7	20.12	15.05	14.8
ENSMUSG00000015804	16.82	15.33	12.47	18.58	17.36	13.5	17.68	20.42	18.75	17.57	15.77	14.77
ENSMUSG00000015806	23.27	21.1	19.26	18.75	23.8	20.65	12.56	17.87	29.03	25.41	20.54	22.76
ENSMUSG00000015812	0.29	0	0	0.71	0	0.23	0.36	0	0.33	0	0	0
ENSMUSG00000015829	0.72	1.39	5.19	4.59	0.51	0.77	2.45	4.23	3.1	2.41	0.17	3.78
ENSMUSG00000015837	149.34	131.94	159.8	115.26	140.27	143.88	161.55	169.34	160.85	155.07	160.11	174.46
ENSMUSG00000015839	38.48	32.78	46.54	43.43	40.31	43.78	30.98	36.13	46.29	42.43	42.78	34.3
ENSMUSG00000015843	0.09	0	0	0.05	0	0.31	0	0	0	0	0.1	0
ENSMUSG00000015846	26.55	19.33	25.32	22.14	19.43	24.62	20.11	22.97	27.35	22.11	19.56	21.43
ENSMUSG00000015850	2.39	3.28	2.12	2.41	2.65	2.74	4.28	2.32	2.91	2.43	3.77	2.02
ENSMUSG00000015852	1.13	4.8	3.5	2.75	1.82	3.62	1.23	1.69	2.37	2.9	3.34	1.34
ENSMUSG00000015854	0.02	0.04	0.08	0.17	0.22	0.06	0	0	0	0	0.13	0.07
ENSMUSG00000015869	27.79	24.45	25.79	27.61	27.38	30.54	23.19	27.75	32.65	35.07	29.67	26
ENSMUSG00000015879	0.33	0.25	0.22	0.19	0.29	0.45	0.23	0.27	0.44	0.28	0.24	0.2
ENSMUSG00000015880	8.46	9.02	4.88	10.76	10.3	14.48	5.3	5.96	8.18	8.8	12	5.64
ENSMUSG00000015882	8.61	6.67	8.79	9.78	9.85	9.23	8.84	8.77	10.71	11.6	9.47	10
ENSMUSG00000015889	29.82	30.56	24.38	27.33	28.05	29.87	20.42	30.4	31.35	30.92	31.59	27.75
ENSMUSG00000015890	0.21	0.07	0.05	0.08	0.14	0.25	0.17	0.13	0.23	0.19	0.29	0.06
ENSMUSG00000015932	120.63	107.75	121.11	107.99	115.24	131.85	122.87	134.2	129.64	131.83	149.74	110.21
ENSMUSG00000015937	59.89	65.68	79.47	68.77	60.05	82.96	58.49	63.63	74.22	70.9	60.84	61.71
ENSMUSG00000015942	11.18	10.51	10.21	9.08	7.2	10.34	10.86	12.43	10.57	9.23	6.64	6.35
ENSMUSG00000015943	3.24	4.21	4.55	4.04	4.94	4.23	5.56	2.69	4.33	4.14	1.95	6.06
ENSMUSG00000015944	4.6	4.4	2.71	4.17	4.1	4.74	3.19	3.03	4.15	3.17	4.25	2.36
ENSMUSG00000015947	17.83	20.96	11.07	22.67	15.36	17.84	7.9	5.94	14.32	16.18	12.53	11.39
ENSMUSG00000015950	12.45	17.99	17.24	18.71	17.49	19.32	8.46	9.32	15.26	18.67	14.36	9.8
ENSMUSG00000015957	0.76	0.82	1.32	1.54	3.03	2.07	1.89	1.35	2.2	1.62	1.76	0.93
ENSMUSG00000015961	43.56	42.37	46.33	44.29	47.2	54.28	48.84	53.43	54.13	48.52	55.39	42.42
ENSMUSG00000015962	0.74	0	0	0.82	0.47	0.5	2.26	1.16	1.19	0.07	0.07	1.33
ENSMUSG00000015966	1.82	3.79	2.16	2.62	1.68	2.59	1.3	1.35	3.09	3.09	1.56	1.91
ENSMUSG00000015968	1.58	2.24	2.4	2.4	1.78	1.83	1.08	1.06	2.6	2.19	1.39	1.4
ENSMUSG00000015970	2.66	1.58	1.27	1.06	0.97	1.07	1.41	0.83	0.94	1.38	1.64	0.55
ENSMUSG00000015971	17.92	17.55	15.23	18.86	18.82	16.63	18.1	20.35	19.62	18.65	17.38	16.57
ENSMUSG00000015980	1.34	1.53	2.08	1.51	0.87	1.55	2.89	4.24	6.17	1.34	2.26	1.92
ENSMUSG00000015981	0.25	0.14	0.32	0.4	0.61	0.7	0.18	0.23	0.28	0.35	0.23	0.12
ENSMUSG00000015994	44.43	43.26	41.18	44.84	41.18	50.78	41.88	44.88	53.49	51.21	44.07	37.14
ENSMUSG00000016018	18.58	15.74	20.59	20.37	18.79	22.54	16.43	21.12	20.17	17.12	16.61	14.49
ENSMUSG00000016024	3.29	4.78	12.21	4.93	9.02	12.17	2.45	3.21	4.27	6.45	6.59	1.76
ENSMUSG00000016028	6.18	2.07	2.83	2.86	2.5	1.86	4.05	5.28	5.34	3.62	2.32	2.17
ENSMUSG00000016087	5.49	6.75	7.14	9.25	7.86	8.7	4.26	5.52	7.19	7.25	4.82	4.69
ENSMUSG00000016128	9.43	6.06	6.28	6.8	5.99	5.69	8.18	7.34	7.95	7.53	7.32	5
ENSMUSG00000016150	0	0	0.01	0	0	0	0	0	0	0	0	0
ENSMUSG00000016179	0.47	0.38	0.2	0.5	0.36	0.15	0.47	0.36	0.13	0.28	0.35	0.23
ENSMUSG00000016181	12.91	10.07	17.27	11.99	7.52	11.44	12.13	19.51	16.69	14.88	12.91	13.13
ENSMUSG00000016194	1.64	2.4	2.16	2.27	2.51	5.3	1.18	0.43	3.4	1.08	2.97	0.64
ENSMUSG00000016200	0	0	0	0.01	0	0	0.02	0.03	0	0	0.08	0.07
ENSMUSG00000016206	17.51	20.07	20.09	21.24	20.8	21.2	12.97	14.6	14.44	14.22	16.81	14.34
ENSMUSG00000016239	0.33	0.46	0.73	0.5	0.97	0.39	0.64	0.78	0.71	0.31	0.72	0.55
ENSMUSG00000016252	49.56	52.33	37.49	47.73	46.49	51.97	39.55	37.79	49.75	35.79	43.01	34.77
ENSMUSG00000016253	6.24	8.66	7.42	7	7.66	7.86	5.32	11	8.45	6.87	8.59	5.32
ENSMUSG00000016255	0.04	0	0	0.03	0.09	0.03	0.21	0.55	0.08	0.07	0.16	0
ENSMUSG00000016256	138.56	145.42	149.62	160.92	150.93	160.36	97.53	110.28	138.78	152.61	119.99	108.7
ENSMUSG00000016257	7.87	7.91	9.17	9.85	8.95	9.77	5.84	6.82	10.55	8.08	10.21	4.92
ENSMUSG00000016262	13.32	8.63	12.36	11.14	9.82	13.74	12.73	14.24	17.99	14.19	12.24	9.86
ENSMUSG00000016283	0.69	3.62	1.03	0.13	0.99	0.27	0	0.04	0.35	0.83	1.33	0.09
ENSMUSG00000016308	14.3	21.64	13.8	21.62	17.8	18.08	17.1	15.98	20.39	17.23	19.1	17.3
ENSMUSG00000016319	111.44	127.84	108.73	142.06	139.47	144.59	110.36	93.11	105.75	108.75	149.88	78.01
ENSMUSG00000016327	0.27	0.26	0.15	0.2	0.22	0.12	0.19	0.06	0.09	0.19	0.06	0.1
ENSMUSG00000016344	32.8	27.07	43.55	25.37	28.7	25.93	27.12	28.31	35.07	31.68	25.42	25.12
ENSMUSG00000016346	0	0	0	0	0	0	0	0	0	0	0.02	0
ENSMUSG00000016349	4.16	1.39	0.75	0.13	0.63	2.76	0.97	0.43	0.35	0.57	1.47	0.2
ENSMUSG00000016356	0.87	0.82	1.84	1	0.72	0.79	1.97	2.23	1.45	1.19	0.65	1.1
ENSMUSG00000016382	74.65	70.84	56.58	79.21	74.15	71.14	68.11	77.36	49.32	59.89	76.78	51.31
ENSMUSG00000016386	0	0	0	0.03	0	0	0	0	0	0.03	0	0
ENSMUSG00000016409	6.03	5.86	6.01	8.28	7.94	8.26	6.62	10.92	6.96	9.94	6.74	6.07
ENSMUSG00000016427	13.56	27.17	18.25	21.21	21.01	19.07	15.31	10.63	21.35	21.24	16.88	19.88
ENSMUSG00000016458	0.32	1.25	0.97	0.67	0.59	0.58	0.12	0.15	0.08	0.43	0.79	0.27
ENSMUSG00000016477	7.23	6.02	7.4	7.99	6.54	7.99	5.68	6.18	7.53	4.77	6.56	5.54
ENSMUSG00000016481	35.42	39.4	46.83	44.03	40.53	46.14	31.79	37.88	44.95	47.15	34.29	33.6
ENSMUSG00000016487	43.57	47.18	47.03	49.54	45.12	52.6	40.18	52.98	49.79	42.5	64.26	38.79
ENSMUSG00000016493	4.64	3.15	3.24	4.69	3.27	3.47	3.82	4.72	6.01	4.84	2.41	3.09
ENSMUSG00000016494	23.02	15.04	19.62	23.22	23.1	21.63	18.01	22.28	27.38	23.24	15.19	17.62
ENSMUSG00000016495	27.55	34.88	29.66	34.43	28.61	30.06	20.89	38.02	36.18	41.45	29.33	25.32
ENSMUSG00000016496	17.38	21.08	19.92	24.48	24.79	21.19	13.09	15.16	9.47	15.22	17.66	13.75
ENSMUSG00000016498	3.71	5.73	4.51	3.28	8.79	6.34	1.85	1.23	2.87	5.46	2.25	1.81
ENSMUSG00000016503	22.52	18.64	20.7	17.98	17.75	17.53	18	21.05	19.61	16.84	15.15	13.64
ENSMUSG00000016510	9.65	8.06	6.85	9.36	5.69	7.63	7.91	6.91	6.47	5.26	6.11	6.17
ENSMUSG00000016520	5.87	5.68	6.45	6.5	6.46	5.85	5.42	5.36	5.54	5.56	8.52	4.51
ENSMUSG00000016524	0	0.19	0.06	0.23	0.17	0.3	0.38	0	0.12	0.12	1.42	0.07
ENSMUSG00000016526	7.14	6.02	5.78	8.31	7.9	7.15	10.12	10.15	11.98	9.28	12.67	10.14
ENSMUSG00000016528	61.78	53.4	53.39	56.4	58.74	62.32	63.34	62.85	71.57	52.55	54.99	56.73
ENSMUSG00000016529	1.64	0.66	1.58	1.15	1.26	2.19	1.69	0.71	0.96	0.68	1.42	0.52
ENSMUSG00000016534	105.8	103.27	109.95	106.28	109.89	112.84	85.31	99.52	101.62	109.12	107.95	88.92
ENSMUSG00000016541	58.3	48.62	44.23	48.16	49.86	50.57	46.06	54.26	60.52	45	55.83	46.64
ENSMUSG00000016552	0.48	0.32	0.54	0.67	0.2	0.63	0.29	0.33	0.36	0.39	0.37	0.26
ENSMUSG00000016554	76.54	69.83	67.36	60.5	62.64	65.05	63.34	62.91	67.3	58.06	75	53.95
ENSMUSG00000016559	387.63	360.06	422.15	336.07	370.43	365.45	376.62	470.42	430.26	362.66	475.68	383.53
ENSMUSG00000016619	11.21	11.67	11.96	12.04	11.42	11.34	9.63	10.77	11.39	10.66	12.46	9.4
ENSMUSG00000016624	1.61	0.79	1.2	2.27	0.79	1.48	1.42	2.36	1.54	0.71	1.12	0.4
ENSMUSG00000016626	0	0	0	0	0	0	0	0	0	0	0	0
ENSMUSG00000016637	3.81	2.95	2.86	4.62	3.29	5.67	2.93	2.69	1.83	2.1	2.57	1.61
ENSMUSG00000016664	32.82	36.84	27.44	32.26	29.35	33.41	25.51	27.2	26.45	27.13	33.27	22.07
ENSMUSG00000016756	0.57	1.37	1.62	0.79	1.63	1.43	0.23	0.43	0.53	1.03	1.94	0.2
ENSMUSG00000016757	10.47	10.29	10.24	10.61	9.72	10.26	7.72	9.11	11.07	7.93	11.13	8.29
ENSMUSG00000016758	1.58	1.23	2.51	1.91	0.61	1.6	1.48	2	1.65	1.32	0.84	1.55
ENSMUSG00000016763	0.14	0.18	0.09	0.39	0.06	0.35	0.09	0.35	0.42	0.71	0.09	0.16
ENSMUSG00000016831	20.84	18.79	17.26	19.42	17.09	18.58	15.95	16.24	16.21	16.56	16.14	13.54
ENSMUSG00000016833	15.43	29.67	15.76	20.2	19.56	15.42	12.3	22.86	17.92	17.22	24.45	15.15
ENSMUSG00000016918	14.13	13.94	12.92	17.57	13.63	16.24	7.64	10.73	12.27	11.97	14.42	10.22
ENSMUSG00000016921	79.09	69.26	65.1	77.64	62.29	76.54	67.99	83.15	91.93	74.51	61.49	60.04
ENSMUSG00000016933	28.51	24.23	30.09	30.45	19.84	25.76	27.1	36.38	34.3	29.61	24.89	31.09
ENSMUSG00000016940	9.51	11.4	7.83	7.44	8.31	10.22	8.73	9.87	11.92	8.58	8.48	7.7
ENSMUSG00000016942	54.8	37.08	34.81	41.5	56.74	49.09	51.08	50.25	52.94	26.86	43.27	51.25
ENSMUSG00000016946	16.09	16.55	16.24	16.62	15.67	17.67	17.98	16.77	19.71	14.26	18.77	14.82
ENSMUSG00000016982	0	0	0	0	0.02	0.02	0	0	0	0	0	0
ENSMUSG00000016984	5.53	5.9	7.54	5.71	6.6	7.45	5.95	6.4	6.52	7.32	5.75	5.65
ENSMUSG00000016995	0.06	0.31	0.02	0.04	0.07	0.1	0.06	0.05	0	0	0.01	0.09
ENSMUSG00000016998	0	0	0	0	0	0	0	0	0	0	0	0
ENSMUSG00000017000	0	0	0	0	0	0	0	0	0	0	0	0
ENSMUSG00000017002	110.7	137.73	115.1	69.75	87.99	51.53	66.07	81.6	77.31	55.14	56.84	42.76
ENSMUSG00000017003	0	0	0	0	0	0	0	0	0	0	0	0
ENSMUSG00000017004	0	0	0	0	0	0	0	0	0	0	0	0
ENSMUSG00000017007	0.06	0.02	0.01	0.09	0.03	0.08	0.04	0	0	0	0.03	0.01
ENSMUSG00000017009	153.81	190.88	155.29	170.57	174.7	161.59	180.52	180.78	130.53	111.91	198.72	140.2
ENSMUSG00000017049	0	0	0	0	0	0	0	0	0	0	0	0
ENSMUSG00000017057	55.34	55.29	46.74	63.61	64.63	61.12	48.94	56.58	49.89	48.64	67.5	48.4
ENSMUSG00000017064	0	0	0	0	0	0	0	0	0	0	0	0
ENSMUSG00000017119	51.8	52.47	63.73	54.26	48.08	54.69	50.49	64.58	70.62	62.3	50.55	54.86
ENSMUSG00000017132	14.61	14.44	22.52	15.6	15.1	15.91	11.98	17.56	14.69	17.62	13.21	12.66
ENSMUSG00000017144	34.11	21.52	55.36	33.11	20.61	33.11	30.32	49.19	43.26	37.89	27.39	29.51
ENSMUSG00000017146	5.09	5.85	4.23	5.75	5.15	7.26	2.43	3.76	5.23	4.65	7.83	3.23
ENSMUSG00000017165	0	0	0	0	0	0	0	0	0	0	0	0
ENSMUSG00000017167	1.17	1.15	1.84	1.29	0.92	0.76	1.04	1.32	1.31	1.54	1.02	1.06
ENSMUSG00000017176	18.25	12.67	18.69	18.42	12.18	20.41	9.65	14.58	17.32	17.22	14.47	12.83
ENSMUSG00000017188	15.66	14.94	17.12	15.75	14.72	20.31	10.81	19.27	17.9	16.22	16.78	15.95
ENSMUSG00000017195	0	0	0.04	0	0	0.53	0.36	0	0	0	0.11	0
ENSMUSG00000017204	0.02	0.13	0	0	0	0.17	0	0.05	0	0.09	0.93	0
ENSMUSG00000017210	37.2	41.81	40.41	41.93	42.25	46.98	36.05	36.97	38.98	48.05	32.39	47.79
ENSMUSG00000017211	0	0	0	0	0	0	0	0	0	0	0	0
ENSMUSG00000017221	54.43	54.24	53.91	50.38	47.5	55.34	44.07	44.47	55.16	46.29	45.06	45.31
ENSMUSG00000017264	25.78	27.86	26.66	26.36	25.85	29.55	21.78	27.06	29.68	28.58	28.21	25.77
ENSMUSG00000017286	31.21	36.38	31.98	29.77	35.55	38.81	24.28	36.94	34.25	48.94	28	30.75
ENSMUSG00000017288	18.98	25.08	23.56	19.9	19.16	22.59	15.35	24.13	20.64	24.88	18.49	18.2
ENSMUSG00000017291	27.61	28.61	28.98	30.77	30.91	33.9	30.56	36.38	33.84	32.57	30.12	28.08
ENSMUSG00000017299	10.04	10.29	10.81	11.09	8.81	9.52	8.96	10.9	9.7	10.18	8.33	9
ENSMUSG00000017300	2.37	1.85	0.42	0.24	0.72	3.23	0.61	0.29	0	0.17	0.6	0
ENSMUSG00000017307	9.18	5.93	7.56	7.13	6.51	5.97	6.03	6.75	6.31	7.97	6.71	6.46
ENSMUSG00000017309	0.31	0.47	0.69	0.42	0.63	0.66	0.09	0.22	0.35	0.17	0.86	0.2
ENSMUSG00000017310	0	0	0	0	0	0	0	0	0	0	0	0
ENSMUSG00000017311	0	0	0	0	0	0	0	0	0	0	0	0
ENSMUSG00000017314	1.31	0.85	0.59	0.48	1.76	0.62	0.29	0.67	0.76	0.41	0.97	0.37
ENSMUSG00000017316	0	0	0	0	0	0	0	0	0	0	0	0
ENSMUSG00000017344	0.5	0.62	0.84	0.56	0.87	2.95	0.21	0.51	1.04	0.65	0.6	0.3
ENSMUSG00000017376	8.97	10.98	13.98	12.41	9.66	12.19	9.01	9.5	12.18	12.99	12.46	8
ENSMUSG00000017386	22.38	19.38	24.51	19.53	16.9	18.64	25.83	26.67	25.29	18.32	20.83	19.07
ENSMUSG00000017390	15.58	18.25	23.67	18.1	13.19	14.79	11.09	17.75	10.84	16.74	21.93	11.22
ENSMUSG00000017400	0.5	0.46	0.37	0.62	0.58	0.56	0.21	0.15	0.47	0.38	0.63	0.32
ENSMUSG00000017404	471.53	480.16	621.63	472.18	479.13	485.22	505.48	508.62	424.89	473.77	442.01	463.44
ENSMUSG00000017405	5.51	4.29	3.57	3.45	2.33	2.98	2.48	4.73	4.11	3.38	2.4	4.97
ENSMUSG00000017412	0.26	0.38	0.44	0.49	0.26	0.26	0.17	0.55	0.49	0.41	0.08	0.14
ENSMUSG00000017417	1.11	2.41	1.16	1.25	1.38	1.25	0.84	1.61	1.29	0.81	1.36	1.25
ENSMUSG00000017418	10.75	13.18	15.28	14.67	13.71	13.87	13.67	18.27	15.87	17.21	17.34	14.95
ENSMUSG00000017421	106.74	99.71	113.17	114.36	110.08	130.11	84.51	111.28	114.07	127.08	112.6	90.88
ENSMUSG00000017428	82.47	92.17	120.85	93.92	77.49	103.95	71.89	79.44	89.43	88.21	108.29	71.23
ENSMUSG00000017446	24.12	31.33	25.83	25.7	28.16	26.75	14.28	20.93	27	22.25	28.12	19.74
ENSMUSG00000017453	1.16	0.2	1.19	1.54	0.28	0.58	0.58	0.84	0.93	0.85	0.95	0.52
ENSMUSG00000017466	64.35	74.24	68.62	55.44	68.44	67.82	53.18	68.07	70.27	59.35	64.51	56.04
ENSMUSG00000017478	25.43	35.47	33.83	30.08	32.08	26.63	24.47	33.83	33.9	28.63	28.38	24.52
ENSMUSG00000017485	25.74	30.62	34.22	28.26	30.64	22.72	24.7	34.36	24	30.56	35.07	22.15
ENSMUSG00000017491	0.67	0.15	1.01	0.2	0.36	1	0.21	0.52	0.65	0.55	0.36	0.2
ENSMUSG00000017493	271.17	289.13	282.75	263.64	298.9	322.04	242.26	255.61	308.26	361.12	303.43	246.85
ENSMUSG00000017499	3.56	4.11	3.64	3.62	4.25	5.04	1.4	1.46	2.66	2.77	4.62	1.51
ENSMUSG00000017548	32.89	37.34	25.08	32.11	31.28	35.19	23.33	34.86	36.16	37.15	39.76	26.53
ENSMUSG00000017550	4.08	3.88	4.05	4.43	3.62	5.51	3.15	3.45	6	5.5	4.58	4.98
ENSMUSG00000017561	16.02	18.08	13.38	17.22	17.54	20.74	8.81	12.24	15.18	19.27	15.38	11.27
ENSMUSG00000017588	0	0	0	0	0	0	0	0	0	0	0	0
ENSMUSG00000017607	128.19	126.81	114.34	102.5	125.93	108.71	99.9	96.83	120.48	99.28	120.54	96.58
ENSMUSG00000017615	25.27	25.16	27.53	26.49	25.63	28.9	23.61	26.2	27.93	26.13	25.67	22.72
ENSMUSG00000017631	38.25	40.29	38.07	40.43	37.26	42.37	23.27	29.98	40.22	37.59	36.58	30.55
ENSMUSG00000017639	2.58	1.08	5.12	2.91	1.09	2.17	2.54	2.32	1.42	1.97	1.71	1.75
ENSMUSG00000017652	12.72	17.28	16.19	15.65	13.09	16.53	9.51	10.18	11.8	9.12	11.53	10.36
ENSMUSG00000017664	12.95	12.61	13.13	10.82	9.73	13.61	8.12	9.04	12.57	13.3	8.95	9.7
ENSMUSG00000017667	4.96	4.31	6.04	5.34	4.39	4.93	3.91	5.03	5.68	5.15	5.12	4.55
ENSMUSG00000017670	19.26	18.13	15.76	24	22.94	21.07	11.69	16.87	22.37	19.48	26.7	13.45
ENSMUSG00000017677	61.43	59.71	76.9	56.16	59.62	62.95	75.47	111.27	78.84	67.93	73.91	72.32
ENSMUSG00000017679	14.74	17.14	15.56	14.03	12.6	16.27	9.8	15.03	17.28	15.66	11.03	9.96
ENSMUSG00000017686	21.17	20.82	20.25	19.97	21.28	25.45	20.08	26.14	23.37	22.42	20.42	20.07
ENSMUSG00000017688	0	0	0	0	0	0	0	0	0	0	0	0
ENSMUSG00000017692	0.93	1.1	0.8	0.79	0.73	1.1	0.49	0.84	0.8	1.5	0.64	0.54
ENSMUSG00000017697	3.07	4.58	3.97	5.29	5.71	4.13	3.3	1.95	4.7	4.01	3.19	6.46
ENSMUSG00000017707	89.24	106.16	101.65	108.93	94.3	118.57	75.27	83.92	102.99	110.97	89.67	78.59
ENSMUSG00000017713	1.74	1.38	0.73	1.1	0.93	1.98	0.53	0.99	0.94	1.69	0.88	0.8
ENSMUSG00000017715	31.49	30.41	28.27	29.3	34.07	33.48	29.6	35.04	31.12	25.37	43.91	22.99
ENSMUSG00000017716	23.64	31.05	23.36	24.57	30.3	32.57	13.31	14.52	24.41	21.67	44.56	17.23
ENSMUSG00000017718	1.81	3.35	2.88	2.65	3.85	3.17	3.36	3.68	2.7	3.13	3.87	2.98
ENSMUSG00000017720	0.12	0	0.16	0.05	0.23	0.91	0.2	0.06	0	0.17	0	0
ENSMUSG00000017721	31.59	34.05	36.82	32.19	28.73	32.08	23.78	28.62	33.62	31.29	30.6	25.16
ENSMUSG00000017723	376.19	327.42	331.43	346.74	336.76	279.32	301.3	294.18	287.18	235.19	294.17	269.8
ENSMUSG00000017724	49.56	40.54	51.06	33.03	34.4	39.81	26.83	34.53	48.35	29.69	37.77	35.81
ENSMUSG00000017733	0	0	0	0	0	0	0	0	0	0	0	0
ENSMUSG00000017734	6.72	8.87	5.31	8.17	6.79	8.25	6.92	6.36	5.37	4.79	9.61	6.81
ENSMUSG00000017737	232.2	249.04	207.53	426.03	459.56	261.71	133.73	96.59	157.16	180.55	783.24	109.82
ENSMUSG00000017740	3.06	2.95	3.19	3.4	3.69	2.47	2.14	1.71	2.36	2.11	4.7	2.62
ENSMUSG00000017747	3.24	6.22	3.42	2.62	3.97	4.83	3.51	4.78	4.4	5.16	3.29	4.55
ENSMUSG00000017754	14.02	36.73	23.64	22.71	24.78	24.31	5.1	6.33	10.33	16.73	17.48	6.18
ENSMUSG00000017756	33.49	31.28	44.4	37.46	31.51	34.93	33.44	43.12	35.63	30.74	26.63	34.26
ENSMUSG00000017760	92.46	105.76	105.49	99.99	94.02	112.65	62.8	74.82	103.18	91.19	78.7	83.91
ENSMUSG00000017764	1.8	2.31	1.93	1.37	1.37	1.62	1.35	1.54	2.59	1.38	2.31	1.32
ENSMUSG00000017765	10.88	15.32	13	13.98	12.43	11.36	9.05	8.56	11.33	8.73	12.88	9.71
ENSMUSG00000017767	0.08	0.07	0.84	0.07	0.1	0.14	0	0	0	0	0	0
ENSMUSG00000017774	61.49	66.28	56.11	53.52	62.54	60.74	46.18	47.53	55.92	53.34	58.85	51.65
ENSMUSG00000017776	45.19	47.49	41.28	50.04	53.58	56.42	44.38	50.96	51.06	52.87	54.38	43.19
ENSMUSG00000017778	186.84	194.16	222.03	178.24	175.01	200.96	170.16	177.89	179.97	184.25	207.72	164.61
ENSMUSG00000017781	75.24	83.94	80.89	76.89	78.88	90.45	60.15	71.89	89.92	80.92	67.93	69.58
ENSMUSG00000017801	14.09	20.42	19.55	21.4	18.9	18.6	15.35	13.84	20.81	21.17	20.93	13.7
ENSMUSG00000017802	19.3	17.36	18.35	16.54	15.64	18.43	13.86	16.52	22.06	16.87	13.93	15.62
ENSMUSG00000017817	1.85	1.15	0.87	1.4	0.88	1.45	0.87	1.38	1.21	1.7	0.91	1.48
ENSMUSG00000017830	22.81	24.57	15.39	25.18	18.32	19.77	13.78	10.78	13.81	15.03	11.36	12.82
ENSMUSG00000017831	38.44	35.57	35.19	38.76	40.26	44.82	47.95	46.61	38.79	43.83	46.22	36.41
ENSMUSG00000017832	0.96	0.83	1.27	0.82	0.94	1.49	2.12	1.17	1	0.58	1.15	0
ENSMUSG00000017837	19.55	17.78	26.31	16.96	17.13	22.73	23.41	22.44	25.42	20.61	19.59	20.9
ENSMUSG00000017843	80.49	70.93	72.31	72.02	64.36	74.42	70.05	79.46	74.07	73.42	68.65	65.02
ENSMUSG00000017858	21.9	21.85	22.86	19.92	17.45	20.66	14	19.47	24.39	20.71	16.81	14.38
ENSMUSG00000017861	4.05	10.1	4.95	5.44	5.55	6.83	2.39	2.51	5.69	2.94	6.88	5.01
ENSMUSG00000017868	0	0.02	0.02	0.13	0.05	0.06	0.13	0.01	0.09	0	0.05	0.09
ENSMUSG00000017897	34.85	11.76	28.34	20.4	15.7	23.39	25.17	31.7	32.15	35.84	15.5	33.12
ENSMUSG00000017922	0	0	0	0	0	0	0	0	0	0	0	0
ENSMUSG00000017929	55.76	60.12	50.31	86.08	72.2	70.2	36.15	37.44	55.53	62.54	61.95	45.91
ENSMUSG00000017943	0	0.03	0.02	0	0.14	0.13	0	0	0	0	0	0
ENSMUSG00000017950	0.01	0	0	0	0	0.01	0	0	0.01	0	0	0
ENSMUSG00000017969	0.46	0.64	1.67	0.73	1.94	1.75	0.86	0.14	0.82	1.19	0.87	0.54
ENSMUSG00000017978	2.66	4.1	2.41	2.98	2.33	2.41	2.13	1.77	2.24	1.98	2.15	2.39
ENSMUSG00000017999	14.36	14.44	15.22	15.22	13.58	13.25	12.67	15.04	17.68	13.57	14.96	10.58
ENSMUSG00000018001	29.95	27.07	40.3	28.6	25.5	28.53	21.41	29.76	29.81	34.39	29.25	22.5
ENSMUSG00000018008	48.87	40.01	48.82	45	42	51.91	20.6	18.85	37.39	39.78	27.49	21.07
ENSMUSG00000018012	7.1	5.73	6.13	2.64	3.93	5.67	2.13	4.25	9.3	4.46	4.78	4.19
ENSMUSG00000018040	27.61	29.83	26.59	25.63	22.16	21.91	22.32	17.62	21.33	17	21.41	15.05
ENSMUSG00000018042	71.3	51.77	53.95	54.22	48.04	56.53	50.35	50.81	56.44	48.38	59.14	45.19
ENSMUSG00000018068	19.82	16.06	19.39	17.38	18.09	19.04	14.83	20.64	25.35	20.26	15.71	15.71
ENSMUSG00000018076	32.37	26.07	28.91	32.55	29.39	27.95	31.35	33.88	32.87	28.11	29.02	25.43
ENSMUSG00000018102	40.54	42.25	34.15	49.38	55.96	54.58	28.69	28.75	38.73	47.89	63	28.58
ENSMUSG00000018126	0.02	0	0	0	0.03	0	0	0	0	0	0	0
ENSMUSG00000018143	10.15	9.22	9.16	8.48	8.35	8.82	8.34	9.91	7.59	7.84	9.38	8.12
ENSMUSG00000018160	31.09	30.94	31.92	30.49	29.42	38.68	28.3	36.25	30.87	30.41	28.9	25.95
ENSMUSG00000018166	20.85	12.8	12.09	11.58	10.33	9.8	10.66	17.86	13.21	11.32	12.83	10.28
ENSMUSG00000018167	17.5	18.6	22.87	18.26	16.53	19.63	15.18	18.29	17.86	22.05	17.31	16.76
ENSMUSG00000018168	3.75	3.43	3.67	3.85	3.43	3.96	0.97	2.04	2.68	2.78	1.27	2.43
ENSMUSG00000018169	3.83	4.1	4.24	4.69	3.98	5.59	2.43	3.42	3.61	5.61	2.74	2.68
ENSMUSG00000018171	110.56	118.67	114.29	107.88	126.85	126.87	120.86	152.13	141.59	144.74	161.31	117.02
ENSMUSG00000018189	7.79	12.61	10.41	11	10.9	17.4	6.79	8.51	9.73	12.17	10.92	10.34
ENSMUSG00000018196	33.76	35.38	42.59	40.25	42.23	48.88	31.24	35.93	52.97	43.77	44.15	31.39
ENSMUSG00000018199	17.38	15.99	15.1	17.35	18.86	20.57	16.93	20.99	19.31	20.8	19.6	15.76
ENSMUSG00000018209	16.25	18.07	16.82	16.37	14.03	18.19	11.12	14.11	17.64	15.78	14.87	11.86
ENSMUSG00000018211	0	0	1.56	0	0	0	1.03	0.18	0	0	0	0
ENSMUSG00000018217	5.13	7.19	8.17	6.22	6.79	6.66	4.53	2.98	4.94	6.37	6.11	3.35
ENSMUSG00000018238	0.11	0.15	0.19	0.22	0.25	1.11	0.17	0.3	0.33	0.2	0.44	0.36
ENSMUSG00000018239	4.48	3.6	4.55	4.12	3.8	6.57	4.17	4.93	4.24	4.35	4.55	3.85
ENSMUSG00000018259	0	0	0	0	0	0	0	0	0	0	0	0
ENSMUSG00000018263	0.02	0.01	0.08	0.11	0.06	0.08	0.07	0.01	0	0.05	0.48	0.24
ENSMUSG00000018286	130.2	120.7	119.73	114.21	112.12	135.09	105.29	107.1	120.35	112.92	122.98	103.71
ENSMUSG00000018287	22.2	18.22	18.38	18.8	16.38	21.49	16.93	19.75	21.26	20.39	24.78	14.76
ENSMUSG00000018293	449.15	493.71	487.82	459.57	460.66	515.96	317.11	335.28	442.31	415.48	502.21	337.82
ENSMUSG00000018322	11.9	10.93	14.94	11.51	8.97	12.05	9.83	10.6	12.35	11.39	10.03	9.66
ENSMUSG00000018326	42.98	44.46	40.55	44	43.91	49.66	33.37	37.75	46.68	42.3	41.47	34.31
ENSMUSG00000018334	4.95	5.35	5.84	4.9	6.81	8.58	3.91	5.19	8.42	6.03	8.79	6.14
ENSMUSG00000018339	40.69	45.6	54.41	39.09	56.74	75.4	15.32	21.08	22.61	32.21	44.57	20.9
ENSMUSG00000018340	93.03	98.93	90.45	98.21	101.35	112.68	84	100.21	115.57	107.66	97.63	85.22
ENSMUSG00000018341	0.35	0.64	0.31	0.34	0.87	0.25	0.18	0.24	0.51	0.39	0.5	0.18
ENSMUSG00000018347	7.15	5.41	5.96	6.61	6.42	5.89	4.68	6.11	6.4	5.99	5.51	5.33
ENSMUSG00000018362	46.16	48.03	28.32	43.51	48.91	53.42	24.3	25.99	42.37	33.75	62.04	28.54
ENSMUSG00000018363	51.06	42.44	51.16	55.53	53.15	56.07	45.94	58.52	53.12	58.32	52.25	41.52
ENSMUSG00000018372	12.89	8.17	12.39	9.83	11.71	9.92	9.3	11.62	9.13	14.06	9.09	8.32
ENSMUSG00000018377	21.95	18.36	25.74	20.54	22.72	23.96	21.82	28.15	25.19	24.15	22.25	21.68
ENSMUSG00000018378	16.99	12.46	18.97	9.6	10.99	12.28	10.92	15.93	14.53	20.47	11	14.53
ENSMUSG00000018379	71.73	71.63	61.5	70.48	71.28	82.47	56.75	67.25	78.3	67.74	68.14	49.67
ENSMUSG00000018381	5.6	4.31	4.5	5.36	4.87	7.13	2.05	3.82	5.3	4.51	2.16	6.2
ENSMUSG00000018387	2.98	2.89	3.91	2.5	2.3	2.73	2.96	3.07	4.19	2.76	2.25	2.56
ENSMUSG00000018395	15.62	15.79	22.14	14.71	14.17	14.31	16.94	19.53	22.23	19.06	19.69	12.38
ENSMUSG00000018398	23.47	24.59	26.49	24.04	27.03	30.91	19.81	23.87	28.2	27.91	24.65	22.11
ENSMUSG00000018401	19.9	18.48	22.69	21.7	21.25	23.35	15.83	17.37	20.02	23.69	18.35	17.24
ENSMUSG00000018405	4.99	7.02	6.91	6	4.82	8.03	4.86	7.48	7.94	5.43	4.95	5.18
ENSMUSG00000018411	0.76	2.15	1.84	0.94	0.67	2.56	1.88	1.37	1.51	1.78	1.45	1
ENSMUSG00000018412	28.76	26.83	33.9	27.13	24.69	28.33	27.67	32.65	33.99	29.79	23.18	27.55
ENSMUSG00000018415	11.91	11.25	13.61	11.75	9.94	12.78	9.31	11.95	12.67	11.85	9.49	11.06
ENSMUSG00000018417	29.33	32.25	32.85	29.75	34.75	34.83	29.12	36.45	41.95	30.93	41.07	30.89
ENSMUSG00000018425	12.53	12.71	13.58	10.9	10.91	12.1	10.86	13.1	11.26	12.06	10.35	12.02
ENSMUSG00000018427	2.86	2.31	5.17	1.99	1.97	4.95	1.54	6.64	1.57	6.47	2.13	2.12
ENSMUSG00000018428	14.91	13.18	13.81	12.72	10.62	13.06	9.95	13.71	13.77	13.41	8.95	8.9
ENSMUSG00000018433	14.86	13.95	13.72	14.61	15.51	16.94	13.63	17.98	16.61	15.65	17.2	12.15
ENSMUSG00000018442	13.59	14.54	18.25	17.52	16.79	22.22	11.44	12.91	15.73	17.77	17.28	10.81
ENSMUSG00000018446	59.98	59	70.1	60.23	57.24	66.78	59.13	67.06	69.33	58.7	57	50.47
ENSMUSG00000018449	9.9	11.09	17	13.16	9.67	17.97	8.35	14.81	13.69	12.84	14.4	12.92
ENSMUSG00000018451	0.06	0.44	0.34	0.24	0.08	0.12	0.18	0.32	0.03	0.21	0.28	0.15
ENSMUSG00000018459	0.76	0.92	0.48	0.5	0.33	0.59	0.2	0.16	0.76	1.28	0.64	0.19
ENSMUSG00000018470	0.14	0.12	0	0.22	0.18	0.37	0.01	0.09	0.05	0.08	0.12	0.07
ENSMUSG00000018474	40.8	37.74	51.95	33.78	34.13	35.53	28.85	38.77	36.03	45.51	35.59	32.21
ENSMUSG00000018476	6.45	6.79	6.29	6.67	6.18	7.1	6.78	9.18	8.51	7.29	7.05	8.4
ENSMUSG00000018479	0	0	0	0	0.11	0	0	0.06	0	0	0	0.3
ENSMUSG00000018481	15.98	16.45	16.05	17.47	17.66	19.18	15.29	18.52	18.38	17.26	15.78	15.66
ENSMUSG00000018486	0.27	0	0.03	0.01	0	0	0.02	0	0	0.02	0.05	0
ENSMUSG00000018500	0.93	1.36	1.73	1.04	1.1	1.98	0.97	1.15	1.56	2.12	1.62	0.8
ENSMUSG00000018501	104.42	99.79	109.13	106.59	98.53	109.19	102.05	127.36	121.13	124.7	100.83	97.46
ENSMUSG00000018507	6.17	6.36	5.57	6.4	7.41	7.38	3.05	4.95	5.98	5.39	4.42	4.48
ENSMUSG00000018509	20.43	20.46	21.02	13.49	16.65	20.49	13.38	15.33	17.9	16.03	12.84	17.94
ENSMUSG00000018537	8.17	9.84	12	10.52	10.36	11.32	9.27	11.96	9.41	11.03	10.05	9.88
ENSMUSG00000018541	7.8	8.76	11.48	8.93	7.64	8.5	8.72	8.68	9.98	7.36	7.43	8.09
ENSMUSG00000018543	0	0.11	0.81	0.1	0.51	0.1	0	0	0.52	0.21	0	0
ENSMUSG00000018547	15.52	18.9	18.63	17.9	17.53	20.19	13.77	14.53	19.3	16.93	15.35	13.58
ENSMUSG00000018548	9.82	12.05	10.51	9.01	9.62	12.02	8.75	9.3	10.36	11.64	10.59	7.6
ENSMUSG00000018554	0	0	0.04	0.17	0	0	0.59	0	0.21	0	0.16	0
ENSMUSG00000018559	40.85	43.35	49.25	45.43	47.33	46.91	37.3	37.91	44.09	37.47	41.64	39.33
ENSMUSG00000018565	26.62	21.13	17.38	22.8	22.1	25.73	20.95	26.54	22.92	19.79	22.44	21.28
ENSMUSG00000018566	0.41	0.56	0.74	1.21	0.62	1.79	0.55	0.58	0.71	0.44	0.94	0.82
ENSMUSG00000018567	119.07	128.8	138.55	110.88	139.56	137.18	119.58	124.27	128.03	132.93	145.65	119.5
ENSMUSG00000018569	65.09	54.58	42.01	59.79	61.59	60.31	58.29	61.43	54.5	45.48	64.56	44.84
ENSMUSG00000018570	1.95	2.07	4.16	3.52	2.58	2.54	3.7	5.49	6.52	3.05	2.77	2.69
ENSMUSG00000018572	44.53	42.89	73.52	48.27	42.45	46.97	44.33	46.94	49.96	49.28	69.2	43.99
ENSMUSG00000018574	32.7	28.26	32.01	30.38	30.38	35.77	27.25	33.87	35.59	32.5	25.83	29.18
ENSMUSG00000018581	0.02	0.01	0.01	0	0	0	0	0	0	0.01	0	0
ENSMUSG00000018583	42.04	37.7	38.35	38.21	37.8	41.88	40.79	41.44	44.23	35.15	36.12	33.46
ENSMUSG00000018585	90.19	71.28	67.01	72.15	81.33	79.38	58.43	62.85	91.59	73.53	63.03	55.68
ENSMUSG00000018589	0	0	0	0	0	0	0	0	0	0	0	0
ENSMUSG00000018593	472.12	504.31	464.5	508.24	578.89	666.92	336.49	383.38	498.33	458.86	465.77	378.16
ENSMUSG00000018595	0	0.21	0.06	0.16	0.26	0.36	0.19	0.39	0.36	0.22	0	0.08
ENSMUSG00000018599	2.69	1.68	1.25	1.68	1.56	2.83	1.7	1.86	2.46	2.23	1.69	1.63
ENSMUSG00000018604	2.75	1.54	1.29	2.85	1.58	2.38	1.81	2.3	1.23	0.93	1.71	1.47
ENSMUSG00000018620	0	0	0	0	0	0	0	0	0	0	0	0
ENSMUSG00000018623	0	0	0	0	0	0	0	0	0	0	0	0
ENSMUSG00000018634	0	0	0	0	0	0	0	0	0	0	0	0
ENSMUSG00000018648	3.24	2.3	2.68	2.04	2.83	2.57	2.81	2.71	2.78	1.93	3.68	1.66
ENSMUSG00000018651	9.07	8.7	9.14	15.99	7.51	10.37	5.55	13.64	8.96	8.22	8.25	7.63
ENSMUSG00000018654	6.21	7.52	5.48	7.74	6.27	6.65	2.7	3.64	6.02	5.3	4.17	2.72
ENSMUSG00000018656	0.11	0.19	0.11	0	0.05	0.05	0.26	0.13	0.2	0.01	0.03	0
ENSMUSG00000018659	8.62	9.24	7.76	7.66	6.89	7.99	6.2	8.03	8.53	8.32	5.12	5.42
ENSMUSG00000018661	12.09	8.93	11.18	8.43	9.32	12.34	7.54	8.97	9.89	11.13	9.99	8.63
ENSMUSG00000018666	17.36	18.05	20.41	16.98	18.16	18.58	15.87	21.39	18.75	21.46	15.11	16.71
ENSMUSG00000018669	27.18	21.87	28.34	29.28	22.84	29.69	24.28	27.45	32.18	29.58	22.74	27.61
ENSMUSG00000018672	7.85	8.27	8.51	6.16	10.01	10.35	5.09	3.28	4.1	10.9	4.98	4.27
ENSMUSG00000018677	36.17	35.6	46.43	37.36	30	43.4	22.64	27.56	42.84	30.51	32.36	30.17
ENSMUSG00000018678	2.11	2.81	3.38	2.33	3.23	2.73	3.21	4.49	4	2.99	2.78	3.2
ENSMUSG00000018697	42.48	34.35	34.19	35.09	34.98	36.17	30.74	41.37	41.97	30.76	29.88	28.6
ENSMUSG00000018698	0	0.02	0.07	0	0.01	0.04	0.04	0.05	0	0.04	0	0
ENSMUSG00000018707	124.94	118.92	99.48	129.48	106.96	114.37	106.4	135.74	132.57	114.05	100.7	117.16
ENSMUSG00000018727	1.25	0.51	1.24	1.66	0.87	2.07	0.85	1.26	0.19	1.38	0.64	0.42
ENSMUSG00000018733	7.12	6.37	6.38	5.48	4.81	7.14	5.9	6.13	9.19	5.85	4.56	5.05
ENSMUSG00000018736	46.81	45.37	37.48	41.59	39.75	45	42.82	45.96	44.85	40.41	48.7	38.1
ENSMUSG00000018740	1.78	1.04	1.48	1.27	0.5	1.29	1.01	1.47	1.19	2.01	0.66	1.74
ENSMUSG00000018750	12.25	14.9	14.76	12.72	11.42	13.17	10.18	13.53	18.9	15.08	11.64	15.11
ENSMUSG00000018752	2.54	4.69	1.78	2.85	2.48	1.68	1.52	2.1	1.79	1.81	1.5	1.21
ENSMUSG00000018761	38.58	28.98	35.58	24.67	32.71	34.94	27.83	33.23	31.45	32.88	39.12	30.09
ENSMUSG00000018765	21.6	24.54	29.55	21.5	26.61	26.6	20.93	29.68	25.7	26	25.54	26.39
ENSMUSG00000018770	55.04	57.48	46.18	53.5	53.67	55.54	41.37	46.7	56.11	50.92	43.47	45.18
ENSMUSG00000018774	22.31	36.84	36.51	27.83	32.96	30.12	18.84	24.63	24.58	22.65	26	19.8
ENSMUSG00000018776	0.17	0.34	0.18	0.45	0.08	0.12	0.06	0.03	0.07	0.58	0	0.08
ENSMUSG00000018796	5.18	8.32	7.33	6.99	6.62	5.57	3.26	3.68	4.63	4.38	7.78	4.06
ENSMUSG00000018800	0.7	0.76	1.13	1.14	1.7	1.65	0.61	0.99	0.35	0.59	1.05	1.31
ENSMUSG00000018809	2.83	3.18	3.95	3.62	3.4	3.77	1.78	4.77	3.12	2.72	2.52	2.93
ENSMUSG00000018819	45.01	54.81	52.29	66.62	53.4	60.51	47.49	39.92	53.35	57.55	43.23	38.54
[truncated: 53,418 more rows]
