# Supplementary material for: Single-cell RNA-sequencing uncovers compound kushen injection synergistically improves the efficacy of chemotherapy by modulating the tumor environment of breast cancer
Source: Front Immunol. 2022 Oct 31;13:965342. doi: 10.3389/fimmu.2022.965342 (PMC9660330; doi:10.3389/fimmu.2022.965342)
Supplement: Supplementary file 13 [file Table_6.xlsx]

## Sheet: Sheet1
Supplementary Table 6. RNA-seq data of CKI-perturbed MDA-MB-231 cells (TPM format).
Ensembl ID	CKI1	CKI2	CKI3	CKI4	CKI5	CKI6	Ctrl1	Ctrl2	Ctrl3	Ctrl4	Ctrl5	Ctrl6
ENSG00000000003	5.26	5	5.53	5.85	5.18	5.44	3.65	3.62	4.05	4.05	4.12	4.17
ENSG00000000005	0	0	0	0	0	0	0	0	0	0	0	0
ENSG00000000419	38.14	28.38	45.26	34.25	26.81	21.91	25.17	23.99	26.01	23	29.11	23.63
ENSG00000000457	2.61	1.92	2.18	2.37	1.94	1.83	1.58	1.76	1.7	1.39	1.7	1.84
ENSG00000000460	11.59	11.37	13.28	12.27	11.37	11.6	9.3	10.21	10.22	11.36	9.66	12.66
ENSG00000000938	0	0	0.01	0	0	0.03	0	0	0	0	0	0
ENSG00000000971	1.2	0.76	1.56	1.57	0.58	0.83	1.49	2.05	1.39	0.93	1.23	0.86
ENSG00000001036	28.84	25.83	30.47	28.96	28.38	28.41	20.89	20.97	20.42	21.18	20.6	24.2
ENSG00000001084	17.03	15.76	19.53	18.05	18.92	14.82	7.02	7.9	7.64	6.98	9.88	7.33
ENSG00000001167	23.19	21.03	25.21	25.23	22.87	22.01	11.61	11.15	11.74	11.72	11.66	13.34
ENSG00000001460	8.7	7.29	10.4	9.3	8.46	8.03	3.75	4.42	4.96	5.28	5.7	5.56
ENSG00000001461	18.8	18.4	21.44	21.68	20.11	20.27	8.47	10.98	10.05	10.18	9.61	11.62
ENSG00000001497	14.52	13.57	14.13	16.61	16.84	14.74	10	11	11.13	11.64	11.99	13.92
ENSG00000001561	6.46	5	7.83	6.35	4.12	4.85	3.36	3.36	3.52	2.28	3.14	2.63
ENSG00000001617	0.77	0.68	0.5	0.46	0.82	0.38	0.55	0.37	0.4	0.44	0.6	0.54
ENSG00000001626	0.11	0.04	0.01	0	0.05	0	0	0	0	0	0	0
ENSG00000001629	30.58	24.34	30.39	31.88	21.25	22.84	16.78	17.46	17.36	13.95	15.41	16.58
ENSG00000001630	79.54	71.75	86.09	74.1	58.2	66.1	34.23	37.98	37.04	38.83	47.48	44.43
ENSG00000001631	8.18	6.84	10.36	8.9	6.59	5.87	6.45	6.34	6.97	3.63	5.89	6.66
ENSG00000002016	1.38	2.03	2.54	2.33	1.52	1.96	1.93	1.77	2.34	2.34	2.21	2.36
ENSG00000002079	0.75	0.37	0.54	0.58	0.55	0.6	0.25	0.26	0.17	0.22	0.21	0.31
ENSG00000002330	49.93	47.83	49.86	48.22	48.76	50.09	52.39	46.86	51.23	47.63	49.48	53.08
ENSG00000002549	21.77	19.51	21.31	22.55	19.69	20.57	19.97	21.61	21	21.19	21.16	23.35
ENSG00000002586	147.76	149.61	154.76	143.01	145.84	141.58	107.9	111.16	107.92	124.84	113.4	133.08
ENSG00000002587	1.67	1.19	0.98	1.21	1.25	1.39	1.58	1.19	1.65	1.24	1.44	1.32
ENSG00000002726	0.01	0	0.01	0	0.03	0.01	0	0.01	0.02	0.03	0	0.01
ENSG00000002745	0	0	0	0	0	0.02	0.02	0.01	0.01	0	0.03	0.01
ENSG00000002746	2.72	2.88	3.41	3.81	2.29	2.52	1.03	1.09	1.43	0.75	1.29	1.46
ENSG00000002822	27.85	25.57	25.64	27.15	36.54	28.52	18.57	14.36	14.8	16.76	18.73	18.04
ENSG00000002834	164.27	162.15	164.72	172	164.19	177.55	100.66	107.44	101.65	119.06	104.8	145.29
ENSG00000002919	7.23	5.83	7.86	7.87	6.87	7.05	4.37	5.74	4.71	5.53	5.03	6.55
ENSG00000002933	0.03	0	0	0.02	0.01	0	0	0	0	0.01	0	0
ENSG00000003056	44.52	38.76	44.98	47.51	49.83	42.23	21.61	22.96	25.66	28.93	27.23	32.19
ENSG00000003096	0.04	0.08	0.06	0.07	0.02	0.04	0.07	0.26	0.05	0.06	0.04	0.03
ENSG00000003137	1.8	1.28	1.66	1.72	2.1	1.37	1.39	1.5	1.65	1.46	1.7	2.16
ENSG00000003147	2.06	1.86	1.32	1.98	1.97	1.24	2.15	1.54	1.78	2.42	2.39	2.13
ENSG00000003249	2.41	2.39	2.59	2.23	1.79	1.91	2.06	1.9	1.8	2.3	2.07	2.34
ENSG00000003393	11.16	9.53	12.56	11.13	10.81	8.63	5.17	5.2	4.97	4.53	5.46	5.57
ENSG00000003400	2.11	1.79	2.69	1.99	2.27	1.82	1.69	1.48	1.65	1.84	1.96	1.82
ENSG00000003402	20.88	20.12	22	21.98	18.73	19.66	20.24	21.31	19.16	22.53	20.57	25.55
ENSG00000003436	29.4	19.54	33.08	24.59	17.87	16.11	30.28	27.58	28.46	17.95	26.85	24.31
ENSG00000003509	4.66	4.1	4.56	4.23	4.11	4.05	2.98	2.39	3.63	2.96	3.63	3.04
ENSG00000003756	22.4	19.95	25.9	25.02	24.23	19.55	19.11	19.83	19.69	22.57	18.78	24.53
ENSG00000003987	0.25	0.19	0.39	0.36	0.19	0.2	0.23	0.18	0.18	0.12	0.26	0.14
ENSG00000003989	2.71	2.16	2.66	2.76	2.02	2.28	1.39	1.47	1.38	1.32	1.77	1.62
ENSG00000004059	55.05	51.16	52.46	56.14	57.44	56.9	46.07	44.65	41.05	47.96	44.62	51.52
ENSG00000004139	0.36	0.23	0.32	0.35	0.51	0.34	0.31	0.41	0.38	0.48	0.5	0.5
ENSG00000004142	28.26	27.85	27.56	28.83	30.51	30.58	25.46	28.01	26.92	30.7	28.51	33.64
ENSG00000004399	17.09	14.81	15.83	15.57	13.89	12.34	10.49	12.77	10.36	14.67	9.53	14.66
ENSG00000004455	70.53	61.35	76.8	73.14	81.38	71.02	59.17	56.74	59.91	66.97	62.93	69.77
ENSG00000004468	0.06	0.01	0.04	0.02	0.06	0.03	0.05	0.05	0.09	0.08	0.1	0.16
ENSG00000004478	14.21	13.89	15.13	14.79	15.28	15.39	12.53	13.36	12.82	14.81	13.98	16.99
ENSG00000004487	21.18	19.25	22.92	22.47	21.23	21.74	15.08	17.52	17.48	18.15	15.87	21.03
ENSG00000004534	15.56	11.97	16.57	16.46	13.55	13.06	10.51	10.01	9.5	10.02	10.66	11.3
ENSG00000004660	1.35	1.09	1	1.07	0.91	1.02	1.13	1.17	1.19	1.33	0.99	1.27
ENSG00000004700	9.71	6.91	12.47	9.77	6.1	6.53	6.53	7.07	7.55	4.01	6.09	4.48
ENSG00000004766	8.05	4.96	10.32	6.66	5.33	4.02	5.76	6.49	6.2	3.59	6.36	4.77
ENSG00000004776	0.12	0.13	0.05	0.03	0.05	0.12	0.06	0.01	0.04	0.09	0.06	0.04
ENSG00000004777	1.43	0.99	0.91	0.81	0.73	1.16	1.84	1.64	1.44	1.42	1.29	1.33
ENSG00000004779	51.14	47.97	49.66	51.24	53.16	53.8	33.04	32.64	32.88	36.28	33.84	37.22
ENSG00000004799	2.81	2.15	2.97	2.15	1.8	1.72	0.71	0.73	0.85	0.64	0.72	0.84
ENSG00000004809	0	0.03	0.09	0	0.01	0.05	0	0	0	0	0	0
ENSG00000004838	0.21	0.1	0.1	0.41	0.15	0.17	0.26	0.2	0.24	0.45	0.22	0.34
ENSG00000004846	0	0	0.01	0	0	0.05	0	0	0.01	0.02	0	0
ENSG00000004848	0	0.03	0.01	0	0.01	0.02	0	0.01	0	0.02	0	0.01
ENSG00000004864	8.92	8.21	10.31	10.36	8.4	9.19	7.53	9.62	7.89	8.33	9.02	11.49
ENSG00000004866	9.1	8.18	9.63	9.18	8.85	9.53	7.04	6.67	5.89	6.37	6.68	7.26
ENSG00000004897	55.59	41.68	54.95	52.31	39	38.34	41.47	46.93	43.55	28.8	40.5	36.43
ENSG00000004939	0.01	0	0	0	0.01	0	0	0	0	0	0	0
ENSG00000004948	1.15	0.92	1.45	1.22	0.96	0.96	0.42	0.51	0.55	0.48	0.7	0.44
ENSG00000004961	24.26	20.91	23.43	24.04	23.3	23.69	14.24	15.99	14.95	17.19	15.18	18.59
ENSG00000004975	22.33	22.59	23.14	22.61	24.07	21.9	15.32	16.82	15.86	18.23	16.62	17.25
ENSG00000005001	0.68	0.74	0.66	0.78	1.06	1.05	1.3	1.49	1.87	1.83	1.6	1.49
ENSG00000005007	13.66	12.55	15.16	17.78	16.47	14.96	10.58	13.18	15.33	12.95	12.49	16.33
ENSG00000005020	8.05	7.46	9.88	8.07	7.64	6.26	4.9	6.43	6.26	5.34	6.08	6.51
ENSG00000005022	222.29	206.23	228.16	239.16	237.12	238.59	171.48	184.44	186.92	183.64	180.12	199
ENSG00000005059	12.96	12.2	12.29	13.1	11.09	11.66	11.84	12.9	11.34	12.63	11.52	13.9
ENSG00000005073	0	0	0	0	0	0	0	0	0	0.01	0.01	0
ENSG00000005075	27.12	25.29	27.69	25.34	30.9	26.82	15.98	17.16	17.24	17.67	16.01	15.73
ENSG00000005100	6.72	5.76	6.87	7.32	6.64	6.64	5.11	5.78	4.98	6	6.17	6.78
ENSG00000005102	0	0.03	0.01	0	0	0	0.01	0.01	0	0	0.01	0.02
ENSG00000005108	0	0.01	0	0	0	0.01	0.01	0.01	0.03	0.01	0.01	0.01
ENSG00000005156	10.85	7.61	11.05	11.05	10.16	8.95	8.01	9.46	7.68	9.31	7.46	11.18
ENSG00000005175	8.3	5.45	9.58	7.57	5.42	6.17	6.08	5.65	6.23	3.68	4.06	3.5
ENSG00000005187	0.21	0.18	0.22	0.45	0.15	0.16	0.08	0.09	0.18	0.18	0.36	0.1
ENSG00000005189	1.17	1.16	1.85	1.02	1.38	1.04	1.68	1.71	1.91	1.83	1.67	1.68
ENSG00000005194	15.1	13.22	15.17	15.4	15.02	14.58	12.3	11.53	13.3	13.3	12.64	14.18
ENSG00000005206	8.45	7.64	8.08	8.05	8.94	7.87	6.74	5.99	6.27	7.43	7.56	6.92
ENSG00000005238	12.97	13.57	14.49	14.41	14.66	14.03	5.7	5.19	5.28	6.94	6.97	6.29
ENSG00000005243	2.79	2.67	6.77	2.57	2.24	3.13	3.06	3.24	2.79	4.27	5.87	3.8
ENSG00000005249	1.52	1.42	1.42	1.19	0.85	1.08	0.9	1.02	0.92	0.86	0.88	1.06
ENSG00000005302	11.93	11.37	12.9	15.81	13.19	9.15	9.86	7.38	9.94	10.92	8.98	9.62
ENSG00000005339	7.95	6.53	11.19	11.17	8.15	8.17	7.5	8.06	7.17	7.91	8.05	10.95
ENSG00000005379	0.32	0.32	0.33	0.79	0.48	0.16	1.41	1.09	0.88	1.06	1.45	1.32
ENSG00000005381	0	0	0	0	0	0	0	0	0.08	0	0	0
ENSG00000005421	0	0	0.04	0.02	0.01	0	0.01	0.03	0.02	0.01	0.01	0.01
ENSG00000005436	4.44	3.62	5.11	4.9	3.46	4.17	4	4.15	3.95	3.72	4.02	4.14
ENSG00000005448	16.2	15.38	15.56	15.36	14.48	13.42	13.36	12.82	12.59	14.51	12.89	15.76
ENSG00000005469	2.51	1.72	2.26	2.03	1.38	1.55	1.24	1.84	1.53	1.21	1.57	1.64
ENSG00000005471	0.07	0.04	0.02	0.02	0.09	0.07	0	0.02	0.02	0.01	0.02	0.06
ENSG00000005483	16.7	11.99	18.16	16.07	11.86	11.46	10.3	13.35	12.15	8.54	10.57	12.51
ENSG00000005486	17.6	16.8	16.42	16.22	16.65	15.78	13.67	13.26	12.89	14.29	15.1	15.35
ENSG00000005513	0	0	0	0	0	0	0	0	0	0	0	0
ENSG00000005700	8.23	6.18	10.18	9.28	5.26	6.08	7.17	7.61	7.63	4.52	7.51	6.07
ENSG00000005801	3.61	3.16	5.62	4.28	3.16	2.94	5.19	5.79	4.84	3.82	4.88	3.1
ENSG00000005810	10.37	8.13	11.99	10.05	8.7	8.33	6.01	8.03	6.43	3.91	5.65	5.84
ENSG00000005812	9.34	6.8	9.32	8.96	6.27	6.6	6.73	7.17	7.3	5.37	6.86	5.95
ENSG00000005844	0.01	0.01	0.01	0	0.01	0	0.01	0.05	0	0.01	0	0.01
ENSG00000005882	13.24	13.89	12.89	12.71	12.57	11.71	10.06	10.53	8.78	11	8.61	12.35
ENSG00000005884	326.75	299.84	344.08	332.49	265.42	307.74	171.82	174.35	175.34	197.59	184.05	213.06
ENSG00000005889	8.8	6.46	9.26	7.95	6.57	6.17	6.1	6.68	5.89	4.98	6.97	6.36
ENSG00000005893	49.48	43.02	51.81	45.69	40.06	38.16	29.3	30.59	32.2	29.3	33.01	36.88
ENSG00000005961	0.04	0.13	0.06	0.11	0.02	0.14	0.07	0.04	0.02	0.03	0.02	0.05
ENSG00000005981	0.02	0.11	0.04	0.06	0.1	0.16	0.09	0.02	0.01	0.01	0.01	0.08
ENSG00000006007	36.66	33.42	39.31	38.93	40.42	38.69	11.15	11.46	11.53	12.43	12.38	13.82
ENSG00000006015	17.72	16.23	16.37	16.4	16.4	19.46	13.76	13.66	11.09	13.45	13.18	12.67
ENSG00000006016	1.05	0.72	1.64	1.2	1.11	1.05	0.74	0.92	0.75	0.89	1.31	1.1
ENSG00000006025	2.01	1.64	1.71	2.06	2.22	1.82	1.95	1.54	1.67	1.73	1.39	1.22
ENSG00000006042	0.15	0.1	0.02	0.13	0.04	0.13	0.17	0.09	0.22	0.3	0.15	0.1
ENSG00000006047	0	0	0	0.06	0.02	0.02	0	0	0.02	0.04	0	0
ENSG00000006059	0	0	0	0	0	0	0	0	0	0.01	0	0
ENSG00000006062	6.14	5.3	7.06	7.6	9.3	7.5	3.24	3.64	3.33	3.39	3.14	3.98
ENSG00000006071	0.01	0	0	0	0.03	0	0	0.04	0.01	0.01	0.01	0
ENSG00000006116	0.01	0	0.01	0	0	0	0	0	0	0	0	0
ENSG00000006118	21.57	19.39	16.64	18.07	18.36	18.44	8.85	7.2	7.19	8.53	9.62	9.93
ENSG00000006125	64.62	55.26	63.17	62.77	57.85	61.91	56.43	64.03	61.58	62.62	59.82	74.56
ENSG00000006128	0	0	0	0	0	0	0	0	0	0	0	0
ENSG00000006194	8.48	7.31	9.4	8.47	8.29	8.46	5.59	5.86	6.74	6.91	6.58	7.09
ENSG00000006210	1.12	1.14	0.84	0.84	0.56	0.82	1.94	1.57	1.51	2.21	2.09	2.28
ENSG00000006282	16.62	17.09	17.26	13.45	12	12.89	18.81	15.97	18.4	20.32	17.74	20.39
ENSG00000006283	0.11	0.11	0.06	0.04	0.05	0.08	0	0.03	0	0	0	0.01
ENSG00000006327	76.87	68.64	81.75	79.48	87.75	87.23	69.95	74.11	69.19	69.63	71.83	70.98
ENSG00000006377	0	0	0	0	0	0	0	0	0.01	0.01	0	0
ENSG00000006432	4.73	4.38	4.24	4.86	5.5	5.27	2.22	2.49	2.31	2.53	2.68	2.97
ENSG00000006451	14.81	14.28	17.74	17.1	16.25	13.95	9.33	9.61	9.49	8.83	11.09	9.25
ENSG00000006453	15.12	15.01	16.85	13.37	12.17	12.74	9.09	10.35	9.62	9.54	9.39	11.8
ENSG00000006459	3.6	3.68	4.86	3.77	3.18	2.52	1.12	0.81	0.84	0.61	1.44	0.96
ENSG00000006468	13.94	12.6	16.11	14.23	12.24	11.6	10.18	11.05	10.73	8.77	9.41	10.51
ENSG00000006530	11.84	9.96	10.87	13.03	9.25	10.04	11.17	12.16	11.97	11.74	11.77	10.79
ENSG00000006534	6.04	5.86	5.54	5.29	5.66	5.32	8.73	8.09	7.49	9.84	8.17	11.58
ENSG00000006555	0.02	0.06	0.02	0.04	0.02	0.04	0.09	0.05	0.01	0.09	0.09	0.03
ENSG00000006576	15.22	10.99	17.63	15.04	11.82	10.87	7.81	8.85	8.47	4.92	8.16	6.16
ENSG00000006606	1.94	2.6	4.93	4.66	3.68	3.89	0.72	0.88	1.27	1.72	2.29	0.92
ENSG00000006607	8.97	5.78	7.09	7.39	7.88	7.24	3.57	4.56	4.2	4.96	4.49	5.72
ENSG00000006611	0	0.04	0	0	0	0	0	0	0	0	0	0.01
ENSG00000006625	17.15	14.3	19.37	16.25	15.14	12.75	9.98	10.21	11.47	10.7	11.61	11.01
ENSG00000006634	12.21	9.16	16.2	11.51	8.74	7.29	12.94	14.26	13.73	9.61	11.59	10.15
ENSG00000006638	0.99	1.03	0.86	0.78	1.17	1.02	0.48	0.7	0.58	0.81	0.55	0.79
ENSG00000006652	24.4	17.84	28.1	23.15	20.69	18.21	13.86	12.12	12.38	11.46	16.46	12.02
ENSG00000006659	0	0	0	0	0	0	0	0	0	0	0	0
ENSG00000006695	4.53	4.92	5.01	5.42	4.79	5.38	4.84	4.88	4.9	5.71	5.07	4.83
ENSG00000006704	13.05	10.95	15.58	10.67	12.12	12.47	10.07	9.34	8.49	9.16	11.5	11.35
ENSG00000006712	19.37	21.47	19.09	21.58	22.92	23.29	12.74	14.91	12.85	15.38	13.41	17.84
ENSG00000006715	13.54	11.62	12.75	13.65	7.51	9.18	9.36	9.06	9.3	7.95	10.98	10.47
ENSG00000006740	0.08	0.16	0.12	0.16	0.14	0.12	0.03	0.07	0.05	0.03	0.02	0.06
ENSG00000006744	31.5	30.95	34.51	38.91	34.6	30.41	25.91	26.34	27.38	27.36	24.08	29.74
ENSG00000006747	0.34	0.28	0.39	0.41	0.34	0.29	0.15	0.21	0.2	0.24	0.23	0.31
ENSG00000006756	2.51	2.73	1.85	2.16	2.5	2.2	2.1	1.98	2.08	2.51	2.22	3.32
ENSG00000006757	8.92	7.87	7.96	8.83	7.47	7.95	6.9	7.25	6.88	8.86	8.38	7.29
ENSG00000006788	0	0	0	0	0	0	0	0	0	0	0	0
ENSG00000006831	20.38	19.32	20.8	22.16	19.76	20.67	10.35	11.86	12.18	12.7	12.28	15.43
ENSG00000006837	1.29	0.92	1.11	0.93	0.5	1.48	0.64	1.11	1.03	0.83	0.85	0.88
ENSG00000007001	0.01	0	0.01	0	0.01	0.01	0	0	0	0.05	0	0.05
ENSG00000007038	0	0	0.02	0	0	0	0	0	0	0	0	0.03
ENSG00000007047	19.28	15.91	19.91	19.45	23.17	19.52	11.04	9.15	9.28	10.59	9.27	11.76
ENSG00000007062	0	0	0.02	0	0.02	0.01	0	0	0	0	0	0
ENSG00000007080	39.05	46.16	45.89	48.95	53.09	47.69	24.22	25.93	22.44	25.6	27.15	28.87
ENSG00000007129	0	0	0	0	0	0	0	0	0	0.01	0	0
ENSG00000007168	36.66	35.2	44.76	40.53	33.36	35.57	23.29	25.47	27.38	26.11	26.14	29.24
ENSG00000007171	0.02	0.01	0	0.01	0	0	0	0.01	0.01	0.01	0	0
ENSG00000007174	0	0.02	0.04	0	0.03	0.03	0	0	0	0.01	0.01	0
ENSG00000007202	78.7	70.43	80.85	82.55	80.29	77.32	37.74	39.88	39.74	41.42	40.08	46.86
ENSG00000007216	0	0	0	0	0.01	0	0	0	0	0.01	0.01	0
ENSG00000007237	0.3	0.11	0.02	0.11	0.03	0.2	0.1	0.11	0.27	0.28	0.35	0.19
ENSG00000007255	1.73	2.39	1.57	1.64	1.23	1.19	2.07	1.61	1.01	2.97	2.09	1.91
ENSG00000007264	0.06	0	0.08	0.03	0.04	0.17	0	0.01	0.01	0.04	0.04	0.05
ENSG00000007306	0	0	0.01	0	0	0	0	0	0	0	0	0
ENSG00000007312	0	0	0.01	0	0	0.01	0	0	0.01	0	0	0
ENSG00000007314	0	0	0.04	0.01	0	0	0.01	0.07	0.01	0.01	0	0
ENSG00000007341	12.54	10	13.07	11.56	11.64	10.71	9.08	9.12	8.36	8.73	10.24	9.7
ENSG00000007350	0.02	0.14	0.01	0	0	0.01	0	0	0	0	0	0.01
ENSG00000007372	0	0.02	0	0	0.01	0.01	0.04	0.11	0.06	0	0	0.03
ENSG00000007376	9.3	8.37	10.18	9.93	10.82	11.52	8.24	7.3	7.47	7.7	7.54	8.51
ENSG00000007384	18.57	14.34	18.84	15.72	17.58	14.38	10.02	8.77	8.07	10.9	7.24	8.29
ENSG00000007392	13.05	10.32	13.99	12.77	12.48	13.89	8.66	10.12	10.96	10.95	9.84	12.51
ENSG00000007402	0.11	0.08	0.13	0.12	0.21	0.1	0.05	0.07	0.05	0.07	0.04	0.11
ENSG00000007516	1.99	1.69	1.45	1.89	1.5	1.12	1.1	0.71	0.81	0.91	0.8	1.14
ENSG00000007520	13.21	12.31	11.6	11.03	12.95	11.85	13.31	12.3	11.68	13.41	13.01	15.02
ENSG00000007541	8.53	7.65	8.92	8.81	8.37	8.29	5.63	5.19	4.61	4.89	4.36	5.11
ENSG00000007545	4.74	5.11	4.3	5.91	6.13	3.67	2	2	3.34	4.09	2.03	4.81
ENSG00000007866	17.35	16.25	17.88	17.88	19.22	17.29	9.76	10.3	9.81	11.09	10.16	13.24
ENSG00000007908	0	0	0	0	0	0	0	0.01	0	0	0	0
ENSG00000007923	12.75	13.8	13.18	17.3	16.97	15.26	10.11	11.44	10.99	12.01	10.7	12.99
ENSG00000007933	0.01	0.14	0.09	0.08	0.04	0.08	0.12	0.07	0.11	0.13	0.05	0.19
ENSG00000007944	1.92	1.7	1.75	1.84	1.28	1.5	2.7	3.03	2.87	2.88	2.7	3.44
ENSG00000007952	0.02	0	0	0.04	0.01	0.01	0.02	0.01	0.02	0.02	0.02	0.01
ENSG00000007968	0.98	0.66	0.79	0.9	0.88	0.96	0.93	1.12	1.07	1.11	0.82	1.29
ENSG00000008018	183.52	171.35	192.35	191.05	192.39	182.27	113.59	111.67	116.5	112.84	109.01	124.73
ENSG00000008056	0.05	0.03	0.03	0.05	0.06	0.05	0	0.01	0.04	0	0	0.02
ENSG00000008083	8.26	7.28	8.28	8.64	7.75	7.56	5.4	5.51	5.4	6.29	6.68	7.17
ENSG00000008086	0.98	0.64	0.92	1.03	0.74	0.79	0.45	0.43	0.42	0.36	0.59	0.41
ENSG00000008118	0.07	0.04	0.06	0.07	0.12	0.07	0.01	0.04	0.02	0.09	0.08	0.06
ENSG00000008128	8.95	6.99	9.91	10	9.47	7.45	3.88	3.57	4.32	6.37	4.71	5.16
ENSG00000008130	20.5	19.09	20.15	20.72	18.1	18.87	12.88	13.73	13.43	13.78	14.71	15.11
ENSG00000008196	0	0	0	0	0	0	0	0	0.02	0	0	0
ENSG00000008197	0	0	0.01	0	0	0	0	0	0	0.01	0	0.01
ENSG00000008226	0.24	0.18	0.19	0.25	0.26	0.31	0.08	0.23	0.11	0.15	0.09	0.08
ENSG00000008256	12.12	10.73	12.2	11.82	10.87	11.27	7.74	8.94	8.44	9.56	8.76	10.56
ENSG00000008277	1.27	1.1	1.72	1.46	1.28	0.9	1.14	1.01	1.24	1.07	0.89	1.33
ENSG00000008282	39.59	35.58	43.34	39.88	32.76	34.81	28.74	30.62	31	28.58	31.23	32.27
ENSG00000008283	11.94	10.45	11.25	10.68	10.49	11.72	11.59	11.89	11.51	12.1	14.57	14.6
ENSG00000008294	28.77	24.07	31.21	29.35	23.33	21.83	17.91	18.59	18.62	17.96	24.16	19.09
ENSG00000008300	1.27	1.01	1.31	1.11	1.38	1.02	0.68	0.78	0.8	0.93	0.73	0.87
ENSG00000008311	6.03	4.44	6.77	6.45	4.79	4.61	5.04	5.81	5.63	4.09	5.47	5.24
ENSG00000008323	0.13	0.06	0.11	0.16	0.06	0.14	0.27	0.18	0.11	0.15	0.17	0.18
ENSG00000008324	10.34	8.33	10.15	9.69	9.06	8.65	6.09	6.55	6.36	7.61	7.96	7.24
ENSG00000008382	2.31	3.78	3.78	4.69	3.02	3.36	1.5	1.79	1.66	1.96	1.63	2
ENSG00000008394	172.12	147.62	192.92	166.04	134.82	131.91	109.48	104.19	106.83	85	120.71	115.08
ENSG00000008405	10.04	7.42	11.62	10.11	8.82	8.35	7.12	7.09	6.96	6.48	8.2	7.07
ENSG00000008438	0	0	0.06	0	0.02	0	0	0.04	0	0.04	0.03	0
ENSG00000008441	14.86	13.17	14.29	15.32	15.46	13.24	9.58	10.91	9.41	10.55	10.67	13.4
ENSG00000008513	10.13	9.1	11.45	10.96	10.2	9.73	4.52	3.69	4.69	5.25	4.51	7.05
ENSG00000008516	0.2	0.03	0	0.07	0.12	0.09	0.05	0.04	0.05	0.16	0.2	0.02
ENSG00000008517	21.03	19.62	14.31	14.54	15.05	14.58	20.25	12.41	13.86	22.35	20.14	23.49
ENSG00000008710	6.69	6.24	9.44	8.35	5.96	6.17	4.88	5.4	6.26	5.86	5.38	4.36
ENSG00000008735	0.06	0.04	0.03	0.03	0.05	0.04	0.02	0.02	0.03	0.04	0.02	0.02
ENSG00000008838	20.96	16.12	19.06	18.23	20.23	16.06	16.57	15.19	16.54	16.56	15.01	18.21
ENSG00000008853	4.33	4.43	4.43	4.5	5.19	5.03	2.02	2.34	2.45	2.43	1.96	2.69
ENSG00000008869	6.53	5.46	6.88	6.54	5.14	4.91	3.07	3.72	3.44	2.76	3.95	3.43
ENSG00000008952	23.7	17.99	29.81	24.38	18.18	16.46	20.14	17.14	16.38	9.28	15.94	12.21
ENSG00000008988	476.9	458.95	494.3	480.44	466.35	459.39	422.03	429.13	446.54	450.73	428	481.65
ENSG00000009307	109.08	100.38	115.09	115.7	82.95	86.2	77.61	85.54	83.42	69.55	86.2	85.84
ENSG00000009335	45	39.79	39.94	40.4	35.66	41.95	23.67	25.99	24.7	22.95	27.62	31.91
ENSG00000009413	3.87	2.42	3.74	2.72	2	2.17	2.73	2.78	3.3	1.66	1.63	2.44
ENSG00000009694	0.14	0.1	0.14	0.1	0.06	0.08	0.15	0.28	0.13	0.1	0.47	0.29
ENSG00000009709	0.01	0	0	0	0	0	0	0	0	0	0.01	0
ENSG00000009724	0.42	0.25	0.38	0.41	0.24	0.26	0.31	0.37	0.4	0.24	0.39	0.35
ENSG00000009765	0	0	0	0	0	0	0	0	0	0.06	0	0
ENSG00000009780	4.21	4.33	4.08	4.3	3.56	3.31	2.45	2.5	2.37	2.53	2.71	2.86
ENSG00000009790	0.11	0.05	0.11	0.09	0.1	0.08	0.07	0.11	0.02	0.04	0.03	0.07
ENSG00000009830	9.19	8.64	11.88	10.43	9.56	10	7.78	8.51	7.83	8.52	8.78	7.53
ENSG00000009844	12.06	9.83	14.86	12.23	9.79	9.05	7.93	9.08	8.77	6.51	8.75	6.67
ENSG00000009950	1.44	1.66	0.72	1.03	1.26	1.08	0.61	0.37	0.28	0.46	0.45	0.53
ENSG00000009954	20.73	19.09	21.87	21.82	18.38	18.31	14.86	17.38	16	14.99	15.72	19.67
ENSG00000010017	32.28	26.74	33.16	32.06	28.03	29.39	17.22	19.61	19.08	18.44	19.67	21.83
ENSG00000010030	0.28	0.25	0.33	0.27	0.49	0.38	0.5	0.44	0.49	0.47	0.41	0.54
ENSG00000010072	7.29	5.95	7.08	6.69	5.37	5.45	3.72	4.21	3.95	3.36	4.8	4.19
ENSG00000010165	9.66	10.7	10.4	11.43	11	10.8	5.77	6.1	5.82	7.29	7.5	8.55
ENSG00000010219	4.57	5.32	5.9	5.43	4.27	5.39	7.92	8.35	7.88	9.38	7.27	7.84
ENSG00000010244	38.1	31.08	39.02	40.51	30.33	34.53	35.52	36.58	35.25	34.57	36.28	39.16
ENSG00000010256	79.29	71.48	73.5	77.7	79.84	77.76	48.34	53.11	56.26	56.08	53.32	59.63
ENSG00000010270	20.37	18.54	20.88	20.88	19.02	19.27	14.54	14.31	13.98	15.29	16.04	17.02
ENSG00000010278	118.72	104.22	117.5	115.49	104.77	103.36	60.43	58.84	62.15	71.1	69.85	78.27
ENSG00000010282	0	0	0	0	0.02	0	0.02	0	0	0	0.02	0
ENSG00000010292	46.52	43.28	50.33	46.04	39.37	43.42	37.29	40.21	41.61	40.11	34.18	48.76
ENSG00000010295	0.46	0.46	0.62	0.55	0.47	0.65	0.49	0.31	0.39	0.39	0.35	0.45
ENSG00000010310	2.09	6	1.68	2.28	2.14	5.94	2.32	0.45	0.3	0.93	0.52	0.53
ENSG00000010318	8.65	8.54	10.29	9.17	9.13	7.55	4.07	5.2	4.26	5.3	5.1	5.4
ENSG00000010319	0.08	0.07	0.09	0.07	0.05	0.09	0.03	0.09	0.05	0.2	0.02	0.08
ENSG00000010322	11.38	9.9	11.34	11.63	10.56	9.21	9.17	9.33	9.12	10.62	9.57	10.58
ENSG00000010327	0.07	0	0.07	0.01	0	0.01	0.02	0	0	0.02	0.02	0.03
ENSG00000010361	0.95	0.73	0.67	1.01	1.25	1.04	0.95	1.26	1.36	1.29	1.29	1.67
ENSG00000010379	0.02	0	0.02	0.02	0.04	0.03	0.01	0.01	0.06	0	0.03	0.1
ENSG00000010404	42.91	37.01	49.66	49.41	50	44.28	21.74	27.71	27.46	24.54	26.64	28.84
ENSG00000010438	13.79	12.56	13.55	16.59	13.77	16.61	4.25	5.24	5.22	4.41	3.9	5.88
ENSG00000010539	2.72	2.48	2.58	2.42	2.67	2.62	1.8	2.03	2.25	2.03	1.92	2.36
ENSG00000010610	0	0	0.02	0	0	0.02	0.01	0	0	0	0	0
ENSG00000010626	3.44	2.67	2.62	3.13	3.04	2.7	1.33	1.24	0.99	1.33	1.31	1.59
ENSG00000010671	0.01	0.02	0.02	0.01	0.01	0.01	0.07	0	0.01	0.02	0	0.01
ENSG00000010704	6.86	5.83	5.87	6.53	6.81	6.55	5.42	6.57	5.67	7.02	4.89	7.83
ENSG00000010803	7.17	5.74	7.45	7.03	6.45	6.59	8.11	7.99	9.29	7.87	8.27	9.74
ENSG00000010810	19	18.31	21.51	18.82	17.42	17.1	8.92	9.91	9.82	9.43	10.85	13.2
ENSG00000010818	9.05	8.11	9.96	9.96	8.78	6.8	3.35	3.29	3	2.45	3.55	3.56
ENSG00000010932	0	0	0	0	0	0	0	0	0	0	0	0
ENSG00000011007	14.89	14.07	16.69	16.69	18.39	17.81	9.16	9.02	8.84	8.55	8.45	10.49
ENSG00000011009	26.06	22.97	27.01	26.33	29.29	27.64	21.52	20.38	20.43	21.98	21.04	22.92
ENSG00000011021	5.52	4.81	6.43	6.11	5.56	5.53	4.71	4.46	4.51	4.79	4.66	4.42
ENSG00000011028	7.24	7.64	6.33	6.66	5.5	7.08	3.31	3.47	2.69	3.48	2.67	4.25
ENSG00000011052	1.61	1.61	2.52	2.31	2.24	3.09	1.71	1.02	1.4	2.09	1.56	2.31
ENSG00000011083	0.04	0.02	0.03	0.01	0.03	0.03	0	0.01	0.02	0	0.01	0.01
ENSG00000011105	10.1	9.52	10.62	10.8	9.71	9.89	7.47	10.1	8.9	8.88	6.95	10.95
ENSG00000011114	7.58	7.06	8.47	7.94	6.79	6.92	5.05	4.89	4.98	4.13	4.55	5.28
ENSG00000011132	10.15	8.29	9.3	7.49	8.73	8.36	6.85	7.72	6.19	8.4	9.43	7.71
ENSG00000011143	2.92	2.26	3.04	3.3	2.61	2.41	2.76	3.07	3.04	3.84	2.92	4.71
ENSG00000011198	19.72	15.07	19.05	20.03	16.27	16.35	13.06	13.47	13.5	12.24	15.81	14.62
ENSG00000011201	4.96	4.28	5.78	4.8	4.69	4.08	2.9	3.34	2.94	2.37	2.77	2.76
ENSG00000011243	12.16	11.76	12.49	13.56	14.42	15.3	7.53	7.7	8.97	9.28	9.29	11.47
ENSG00000011258	2.14	1.44	2.74	2.35	1.73	1.1	1.82	1.85	1.57	1.3	2.2	1.19
ENSG00000011260	19.7	17.5	20.86	19.24	16.32	17.03	14.67	15.73	15.88	15.16	16.12	17.1
ENSG00000011275	11.48	9.89	11.53	11.26	10.27	9.83	6.42	6.21	6.09	7.03	6.49	8
ENSG00000011295	14.03	11.95	13.61	12.88	10.72	10.81	11.29	10.37	10.89	12.07	10.82	12.89
ENSG00000011304	90.93	80.96	90.08	98.31	90.78	92.21	81.29	85.18	82.36	78.86	80.11	95.1
ENSG00000011332	1.64	1.47	1.89	1.8	2.12	1.57	1.11	1.47	1.49	1.47	1.23	1.04
ENSG00000011347	0.17	0.05	0.16	0.06	0.25	0.03	0.04	0.02	0.02	0.04	0.05	0.03
ENSG00000011376	5.55	4.66	5.93	6.6	6.78	5.84	5.21	5.56	4.86	5.93	4.93	6.66
ENSG00000011405	10.65	7.77	12.75	11.55	9.08	7.88	7	6.52	6.61	3.7	5.9	5.6
ENSG00000011422	41.25	38.37	41.86	43.01	52.74	42.55	23.02	21.08	19.23	24.09	25.64	26.38
ENSG00000011426	57.76	42.36	64.57	56.86	35.81	35.98	60.2	66.34	65.91	34.72	42.92	44.4
ENSG00000011451	7.16	6.51	6.99	6.78	7.83	7.04	5.39	5.37	5.6	6.16	5.67	6.21
ENSG00000011454	12.63	9.73	13.17	11.37	11.28	10.34	8.1	8.75	8.14	7.68	9.56	10.49
ENSG00000011465	0	0	0	0	0	0	0.01	0.02	0.09	0.02	0	0
ENSG00000011478	8.83	7.97	8.71	8.52	8.66	8.93	6.26	6.11	5.29	5.51	6.27	6.03
ENSG00000011485	34.71	31.59	37.79	39	41.44	38.83	22.19	24.87	25.43	25.23	22.19	26.93
ENSG00000011523	2.66	2.19	2.41	2.6	1.91	1.99	1.24	1.6	1.47	1.34	1.49	1.81
ENSG00000011566	7.21	4.42	6.87	5.87	3.93	4.19	4.75	5	4.83	3.44	4.85	5.22
ENSG00000011590	0.64	0.52	0.42	0.64	0.53	0.61	0.25	0.45	0.12	0.47	0.18	0.25
ENSG00000011600	0	0	0	0	0	0	0	0	0.1	0	0	0
ENSG00000011638	12.71	12.52	14.56	13.55	14.01	13.7	8.12	9.84	8.49	10.34	11.56	11.7
ENSG00000011677	0.02	0.05	0.11	0.05	0.09	0.03	0.02	0.02	0.03	0.01	0.03	0.02
ENSG00000012048	8.04	6.17	10.84	8.39	6.19	6.03	4.79	5.32	6.05	3.52	4.29	4.9
ENSG00000012061	45.69	44.59	45.92	44.16	43.82	42.36	26.76	27.64	26.64	28.98	27.65	33.17
ENSG00000012124	13.71	11.08	11.45	10.59	9.55	8.59	6.39	5.13	5.07	6.55	6.87	7.95
ENSG00000012171	7.89	7.4	7.55	7.07	6	6.18	10.97	9.82	9.59	11.34	8.54	10.89
ENSG00000012174	10.77	9.21	11.64	11.01	7.36	7.94	6.65	6.84	6.89	5.46	7.23	7.21
ENSG00000012211	4.48	5.47	4.96	5.77	5.22	5.57	2.72	3	2.78	3.17	3.31	3.52
ENSG00000012223	0.32	0.32	0.29	0.3	0.21	0.31	0.41	0.3	0.66	0.61	0.41	0.33
ENSG00000012232	16.17	13.38	12.88	17.22	14.14	14.2	8.27	7.91	8.57	8.24	9.23	8.88
ENSG00000012504	0	0	0	0.01	0	0	0	0	0	0.15	0.01	0
ENSG00000012660	83.32	75.16	94.7	81.55	68.82	77.44	52.17	55.77	55.61	56	60.51	65.54
ENSG00000012779	2.64	1.94	1.71	1.52	1.42	1.45	1.16	1.11	1.39	1.63	1.09	1.49
ENSG00000012817	0	0	0	0	0	0	0	0	0	0.02	0	0.01
ENSG00000012822	18.46	18.79	18.35	17.74	21.73	17.73	10.38	9.92	9	12.42	12.92	12.96
ENSG00000012963	19.03	16.85	21.27	20.74	19.38	19.94	10.45	11.57	11.28	11.05	9.98	12.88
ENSG00000012983	13.26	9.73	15.46	12.26	8.43	8.35	9.09	10.42	9.45	6.76	9.38	8.76
ENSG00000013016	0.3	0.34	0.25	0.27	0.28	0.33	0.44	0.36	0.42	0.36	0.37	0.5
ENSG00000013275	48.36	42.86	48.5	51.67	59.75	55.15	27.73	27.14	27.65	28.24	31.13	31.06
ENSG00000013288	7.75	6.81	6.71	6.59	7.04	7.01	6.53	6.71	6.3	7.15	7.05	8
ENSG00000013293	0	0	0	0	0	0	0	0	0	0	0	0
ENSG00000013297	0.04	0.1	0.04	0.06	0.1	0	0.17	0.08	0.13	0.13	0.05	0.17
ENSG00000013306	65.17	63.61	64.11	64.47	67.18	65.63	39.44	38.73	38.06	42.04	44.19	41.63
ENSG00000013364	37.73	38.31	35.32	41.81	39.69	39.53	26.15	28.32	27.13	33.91	27.62	40.43
ENSG00000013374	40.09	37.4	40.21	37.71	35.67	31.82	22.31	24.7	26.05	27.65	26.1	32.98
ENSG00000013375	24.23	13.84	21.67	19.4	13.24	12.57	10.09	9.34	12.74	8.1	17.13	10.09
ENSG00000013392	1.53	1.36	1.69	1.45	1.33	1.39	0.91	0.87	0.75	0.82	1.1	1.03
ENSG00000013441	10.76	7.79	11.16	10.33	5.45	5.33	10.07	8.78	9.06	8.68	11.14	9.4
ENSG00000013503	3.21	2.7	3.93	3.48	2.66	2.42	2.5	2.41	2.58	2.42	2.53	2.7
ENSG00000013523	2.47	2.26	2.73	2.21	2.41	2.18	1.61	1.84	1.72	1.57	2.21	2.5
ENSG00000013561	34.73	30.69	33.51	35.32	29.26	30.12	16.7	19.97	19.57	19.91	20.87	23.76
ENSG00000013563	11.36	13	12.21	12.38	13.65	11.63	6.61	6.55	6.23	7.32	6.33	6.95
ENSG00000013573	13.18	8.16	13.28	12.76	13.13	9.37	8.05	7.7	8.12	7.78	6.61	9.12
ENSG00000013583	42.62	40.3	44.42	40.25	38.46	43.61	22.4	22.81	23.25	25.98	22.52	29.04
ENSG00000013588	36.84	33.41	40.94	40.35	35.89	38.53	32.07	39.41	39.34	38.68	38.6	46.4
ENSG00000013619	9.93	9.15	10.64	9.76	9.49	9.15	7.03	7.08	7.42	7.41	6.03	8.46
ENSG00000013725	0	0	0	0	0.03	0	0	0.01	0	0	0	0.01
ENSG00000013810	41.06	36.17	40.38	40.13	35.93	42.07	35.32	35.71	37.24	35.75	31.18	41.83
ENSG00000014123	2.33	1.59	2.9	1.89	1.22	1.2	2.49	2.4	2.74	1.52	2.18	1.61
ENSG00000014138	9.29	8.52	9.62	7.87	9.42	7.79	4.95	5.86	5.05	3.84	4.36	5.57
ENSG00000014164	4.05	3.74	4.64	4.18	4.24	4.59	3.32	3.28	3.71	3.59	3.73	4.01
ENSG00000014216	58.2	53.82	56.31	53.76	61.52	55.97	48.55	53.06	49.1	52.7	53.15	64.83
ENSG00000014257	0.05	0.12	0.03	0	0.03	0.39	0.01	0.04	0.03	0.02	0.12	0.01
ENSG00000014641	69.32	58.58	62.34	62.08	53.37	50.81	40.05	43.19	43.94	41.65	43.91	47.15
ENSG00000014824	18.09	13.25	19.12	15.16	9.26	10.29	11.14	12.83	13.22	8.28	12.37	10.75
ENSG00000014914	4.84	3.41	4.28	4.73	3.47	3.26	4.11	2.97	4.15	4.53	3.41	3.68
ENSG00000014919	8.09	7.49	7.8	8.27	7.68	7.16	4.53	4.39	4.05	4.06	5.16	4.95
ENSG00000015133	5.22	4.77	4.38	5.93	4.95	4.54	3.73	3.42	2.31	2.76	3.42	4.45
ENSG00000015153	3.39	3.45	3.65	4.68	2.43	2.44	3.48	3.53	4.69	2.65	3.02	3.81
ENSG00000015171	12.26	10.07	13.41	12.68	10.86	8.89	10.73	11.5	11.8	10.14	11.72	11.71
ENSG00000015285	0.32	0.32	0.4	0.47	0.37	0.4	0.34	0.3	0.21	0.16	0.19	0.21
ENSG00000015413	0	0.01	0	0	0	0.04	0.01	0.05	0.12	0	0	0.04
ENSG00000015475	9.1	9.43	9.4	8.81	8.03	8.65	9.44	8.35	8.07	9.35	7.62	9.34
ENSG00000015479	56.52	43.91	70.35	55.95	37.18	40.15	55.39	59.58	62.07	38.55	50.63	47.47
ENSG00000015520	0	0.01	0.01	0.01	0.01	0.01	0.01	0	0.02	0	0.02	0.01
ENSG00000015532	7.04	7.11	7	7.58	7.3	7.4	3.49	3.85	3.83	4.34	4.04	5.61
ENSG00000015568	9.13	3.97	4.94	6.63	2.68	3.66	2.6	3.51	3.25	1.9	1.79	1.66
ENSG00000015592	0	0	0	0.01	0	0	0	0	0	0	0.02	0
ENSG00000015676	19.37	21.38	21.96	20.47	22.63	19.75	19.09	20.12	19.92	21.9	20.11	23.25
ENSG00000016082	0.01	0.02	0	0.01	0	0	0	0	0	0	0	0
ENSG00000016391	0.04	0.15	0.01	0.04	0.01	0.01	0	0.07	0.03	0	0.03	0.03
ENSG00000016402	0.11	0.1	0.07	0.04	0.04	0.11	0.2	0.12	0.17	0.08	0.05	0.11
ENSG00000016490	0	0	0	0	0	0	0	0	0	0	0	0
ENSG00000016602	0	0	0	0	0	0	0	0	0	0	0	0
ENSG00000016864	21.89	18.18	25.14	20.11	17.95	16.51	13.91	15.97	15.24	17.26	16.67	17.71
ENSG00000017260	22.49	19.36	24.63	21.57	19.22	18.66	13.18	15.42	16.77	11.66	15.32	15.96
ENSG00000017427	0	0	0	0	0.01	0.01	0	0	0	0.01	0	0
ENSG00000017483	0.37	0.04	0.09	0.1	0.01	0.04	0.05	0.27	0.05	0.1	0.17	0.09
ENSG00000017797	26.39	26.05	29.23	27.64	26.63	24.93	16.93	18.17	17.35	19.71	18.56	21.49
ENSG00000018189	5.83	4.06	6.31	6.23	5.09	5.04	5.67	6.39	5.14	4.17	7.29	6.46
ENSG00000018236	0.2	0.14	0.16	0.23	0.04	0.05	0.12	0.02	0.04	0.01	0.08	0.02
ENSG00000018280	0.06	0.04	0.04	0.06	0.08	0.15	0.05	0.04	0.03	0.01	0.06	0.09
ENSG00000018408	20.71	14.92	20.1	16.39	18.06	14.91	11.42	14.28	13.76	9.87	12.73	13.59
ENSG00000018510	18.2	15.71	20.58	18.82	14.16	13.82	13.76	16.08	15.15	11.63	14.51	13.12
ENSG00000018607	0.01	0	0.01	0	0	0	0.01	0	0.01	0	0	0
ENSG00000018610	5.01	5.81	5.32	6.84	6.53	5.45	3.69	4	3.62	4.3	3.91	5.08
ENSG00000018625	0.03	0.02	0.07	0.23	0.12	0.02	0	0.06	0.02	0.03	0.09	0.01
ENSG00000018699	3.44	3.19	5.22	4.02	3.44	4.27	5.8	6.17	5.68	5.76	5.52	5.89
ENSG00000018869	0.81	0.8	0.97	0.89	0.59	1.02	0.15	0.24	0.29	0.25	0.39	0.49
ENSG00000019102	0.34	0.28	0.32	0.31	0.33	0.25	0.11	0.1	0.22	0.12	0.11	0.11
ENSG00000019144	14.12	13.09	14.63	14.68	14.89	14.08	7.16	8.32	7.9	9.43	7.32	9.93
ENSG00000019169	0	0	0	0	0	0	0.13	0	0	0	0	0
ENSG00000019186	0.36	0.31	0.44	0.35	0.16	0.33	0.2	0.14	0.14	0.07	0.12	0.07
ENSG00000019485	0.88	0.61	0.77	0.62	0.99	0.46	1.18	1.41	1.16	1.34	1.43	1.79
ENSG00000019505	0.05	0.07	0.14	0.1	0.04	0.06	0.01	0.02	0.01	0.01	0.01	0.03
ENSG00000019549	5.41	5.03	6.39	5.5	4	4.51	5.67	6.52	7.66	6.36	6.35	6.24
ENSG00000019582	81.83	83.59	82.83	75.74	72.24	68.94	116.72	103.51	102.15	120.04	96.46	135.08
ENSG00000019991	0	0.02	0	0	0	0	0	0	0	0	0	0
ENSG00000019995	7.56	6.35	7.77	7.61	6.37	6.85	3.46	3.6	3.53	3.68	4.14	4.49
ENSG00000020129	6.05	5.06	7.8	7.02	7.92	7.24	4.91	5.33	4.87	5.3	5.02	5.79
ENSG00000020181	0.06	0.04	0.04	0.06	0.05	0.07	0.03	0.05	0.07	0.05	0.03	0.05
ENSG00000020219	0.01	0.03	0.01	0.02	0.01	0.02	0	0	0.01	0.01	0.01	0.02
ENSG00000020256	4.05	2.74	4.27	3.05	3.15	3.39	3.33	2.47	2.62	3.36	2.62	3.26
ENSG00000020426	31.07	25.03	34.55	31.85	24.01	23.82	23.04	25.32	27	23.9	24.89	26.51
ENSG00000020577	14.78	13.53	14.19	15.29	11.84	10.95	9.34	8.84	8.25	9	10.41	11.52
ENSG00000020633	0	0	0.01	0	0.01	0	0	0	0	0	0	0
ENSG00000020922	10.14	7.38	12.07	9.39	6.55	5.54	6.53	7.57	8.03	5.16	6.49	6.83
ENSG00000021300	1.45	1.13	1.1	1.32	1.21	1.75	1.26	1.11	0.99	1.29	0.9	1.6
ENSG00000021355	31.33	32.79	35.63	33.44	26.74	30.78	45.03	46.08	45.99	53.31	45.64	57.68
ENSG00000021461	0	0	0	0	0.01	0.02	0	0.02	0.01	0.03	0	0
ENSG00000021488	0.08	0.04	0.04	0.09	0.05	0.02	0.03	0	0.04	0.08	0.04	0.06
ENSG00000021574	5.46	4.26	5.91	5.49	4.71	4.53	3.01	3.44	2.88	2.52	2.67	3.27
ENSG00000021645	0.28	0.19	0.2	0.23	0.13	0.26	0.1	0.16	0.18	0.2	0.11	0.27
ENSG00000021762	3.55	4.11	3.87	3.56	3.44	2.89	4.02	3.04	2.84	3.91	3.6	3.47
ENSG00000021776	6.88	4.88	7.5	7.11	5.3	4.01	6.32	6.07	6.16	5.05	5.9	4.93
ENSG00000021826	0.57	0.38	0.5	0.47	0.23	0.35	0.55	0.54	0.35	0.38	0.59	0.63
ENSG00000021852	0	0	0	0	0	0	0	0.01	0	0	0	0.12
ENSG00000022267	21.22	19.32	18.42	18.49	14.21	14.57	6.41	9.51	7.95	8.96	7.88	9.85
ENSG00000022277	49.54	49.03	52.42	59.72	57.61	52.72	34.31	37.04	36.17	40.5	37.47	44.11
ENSG00000022355	0	0	0	0	0	0	0	0	0	0	0	0
ENSG00000022556	2.71	2.07	1.96	2.43	1.77	1.54	1.25	1.06	1.45	1.52	1.68	1.67
ENSG00000022567	1.73	1.4	2.25	2.22	2.07	2.15	0.84	0.95	0.92	0.8	1.48	1.24
ENSG00000022840	102.3	93.23	121.99	123.69	110.64	98.61	68.75	60.45	66.1	70.53	73.46	83.58
ENSG00000022976	4.87	3.43	5.32	5.85	4.12	4.57	3.43	3.91	3.73	3.54	3.83	4.59
ENSG00000023041	12.1	10.04	13.06	11.79	9.87	9.54	11.34	11.51	13.65	11.73	11.69	12.48
ENSG00000023171	0.58	0.65	0.47	0.38	0.41	0.44	0.35	0.28	0.27	0.32	0.5	0.36
ENSG00000023191	52.05	46.09	52.05	49.26	52.74	52	48.28	49.37	47.5	48.45	50.22	52.22
ENSG00000023228	25.85	21.83	24.4	25.06	21.17	23.61	17.37	18.18	17.77	17.98	18.45	22.4
ENSG00000023287	10.4	7.43	12.17	10.1	7.47	6.43	5.48	5.24	5.14	2.87	5.31	3.88
ENSG00000023318	9.64	8.52	10.25	9.34	7.9	7.8	5.11	5.28	5.22	4.82	6.45	6.28
ENSG00000023330	59.06	54.52	57.08	63.4	67.2	56.08	19.47	18.58	18.23	21.28	22.46	25.2
ENSG00000023445	8.27	5.74	9.77	7.98	5.82	5.39	6.57	4.47	5.41	3.68	4.72	4.49
ENSG00000023516	6.74	4.86	7.87	6.58	4.19	4.29	4.19	4.67	4.66	2.61	3.83	3.5
ENSG00000023572	15.52	14.25	17.13	15.95	15.43	14.68	10.23	9.41	10.07	10.26	9.62	11.22
ENSG00000023608	10.34	8.15	12.37	9.89	8.35	8.9	6.62	7.19	7.17	5.51	7.7	6.67
ENSG00000023697	8.88	9.29	10.52	9.54	9.51	9.03	8.99	9.2	9.44	9.85	8.85	11.38
ENSG00000023734	33.46	30.13	37.1	34.64	30.79	30	19.66	21.51	21.29	20.77	22.71	23.51
ENSG00000023839	0.45	0.59	0.51	0.72	0.3	0.43	0.34	0.33	0.34	0.2	0.25	0.27
ENSG00000023892	2.78	2.58	2.71	2.82	2.95	2.19	2.98	3.38	3.29	4.12	3.21	4.75
ENSG00000023902	7.9	6.32	7.26	8.62	8.31	7.66	4.67	5.34	5.09	5.45	5.28	7.34
ENSG00000023909	37.13	26.8	36.97	36.49	29.59	33.74	8.71	8.15	8.63	8	8.8	8.15
ENSG00000024048	15.97	13.31	17.35	16.39	11.83	11.83	9.46	10.57	10.06	8.39	10.61	10.72
ENSG00000024422	60.27	53.13	61.98	55.94	62.73	58.64	38.66	44.28	42.29	46.12	41.53	56.11
ENSG00000024526	9.57	6.8	12.93	8.24	5.51	6.27	11.77	13.37	13.1	5.67	7.4	7.81
ENSG00000024862	4.84	4.99	5.21	4.77	4.21	3.95	3.34	3.83	3.41	3.83	4.56	4.74
ENSG00000025039	16.05	14.13	16.28	15.31	16.57	13.4	7.26	7.66	8.31	8.06	9.19	8.33
ENSG00000025156	8.68	5.89	8.48	6.77	5.76	5.43	4.73	5.37	4.84	3.79	4.68	5
ENSG00000025293	19.51	18.99	23.18	23.21	20.78	19.65	13.6	14.17	14.37	13.92	13.92	15.87
ENSG00000025423	0.1	0.36	0.04	0.05	0.07	0.28	0.13	0.14	0.31	0.36	0.2	0.26
ENSG00000025434	6.85	6.8	6.13	7.34	5.14	5.1	4.28	4.31	3.63	3.83	4.55	4.67
ENSG00000025708	1.53	1.38	1.55	1.79	1.14	1.36	1.55	1.74	1.87	2.21	1.82	2.2
ENSG00000025770	11.86	10.26	10.82	11.37	13	12.64	9.27	9.33	8.46	9.55	7.61	9.7
ENSG00000025772	29.99	28.72	31.13	32.4	36.57	32.39	21.04	21.12	21.99	21.98	21.21	24.03
ENSG00000025796	10.09	8.9	13.22	13.47	7.27	10.27	7.9	9.27	9.57	7.27	7.88	6.79
ENSG00000025800	21.36	18.82	22.18	23.75	21.74	22.82	12.29	13.17	13.55	14.12	15.36	17.05
ENSG00000026025	353.14	324.25	370.36	348.55	312.16	342.06	545.9	603.65	608.01	597.48	565.2	677.89
ENSG00000026036	1.59	1.3	1.57	1.54	1.52	1.47	2.03	1.34	2.13	1.86	1.65	1.62
ENSG00000026103	1.3	0.69	1.05	1.05	0.79	0.89	0.77	0.73	0.79	0.61	0.72	0.86
ENSG00000026297	28.31	27.45	27.29	25.98	23.49	26	14.56	15.32	15.04	16.02	15.56	17.45
ENSG00000026508	252.04	247.11	273.39	246.7	258	244.46	165.82	179.32	176.28	169.28	183.98	199.02
ENSG00000026559	0.02	0.01	0	0.02	0	0.01	0.01	0.01	0	0.01	0	0
ENSG00000026652	2.3	1.93	2.33	2.32	1.87	1.67	2.02	2.11	1.62	2.21	2.72	2.03
ENSG00000026751	11.99	12.33	16.69	16.28	17.18	15.56	8.67	8.82	9.32	8.49	9.65	9.72
ENSG00000026950	6.56	5.76	6.57	6.73	6.69	5.55	4.39	4.76	4.41	5.32	4.8	6.02
ENSG00000027001	2.87	2.86	3.12	3.28	2.87	3.43	2.96	2.69	3.35	2.95	2.8	3.7
ENSG00000027075	2.37	1.86	2.73	2.56	1.91	1.96	0.7	0.58	0.52	0.73	0.81	1.38
ENSG00000027644	0	0	0	0.01	0.01	0	0	0	0	0	0	0
ENSG00000027697	10.8	8.98	11.02	9.71	7.86	7.45	6.29	6.69	7.1	6.46	6.51	6.93
ENSG00000027847	8.17	8.04	8.17	8.58	8.61	8.33	5.21	4.82	4.44	5.35	5.92	5.8
ENSG00000027869	0.1	0.03	0.15	0.14	0.01	0.09	0.05	0.06	0	0.07	0.16	0.03
ENSG00000028116	4.41	3.49	5.74	4.04	3.13	3.48	4.5	4.39	4.44	2.76	3.91	3.25
ENSG00000028137	4.28	4.05	3.49	3.43	3.36	3.22	1.86	1.76	1.43	1.95	1.76	2.36
ENSG00000028203	29.33	21.83	31.8	29.54	20.66	19.91	18.26	19.55	19.7	12.48	20.26	16.73
ENSG00000028277	3.29	2.78	2.12	2.56	3.4	2.57	3.11	1.37	1.06	2.62	2.95	3.1
ENSG00000028310	10.94	9.34	10.3	11.12	10.67	10.98	9.18	9.3	8.97	10.5	8.85	11.15
ENSG00000028528	20.49	17.25	20.02	19.72	21.45	18.21	11.32	12.15	11.77	14.05	12.08	14.8
ENSG00000028839	9.79	8.23	9.62	9.73	7.78	6.81	4.69	6.32	5.38	5.07	5.35	5.21
ENSG00000029153	14.86	13.29	15.71	16.42	12.11	13.59	7.24	7.38	7.47	6.64	6.72	8.16
ENSG00000029363	19.14	15.62	25.09	18.64	12.6	14.59	23.69	25.53	25.53	12.75	19.53	16.12
ENSG00000029364	21.53	18.2	20.84	21.44	21.57	21.3	12.34	13.43	12.87	14.38	14.51	15.54
ENSG00000029534	1.63	1.76	1.81	2.16	1.72	1.89	1.77	2.69	2.3	2.19	1.68	2.82
ENSG00000029559	0	0	0	0.02	0	0	0	0	0.02	0	0	0
ENSG00000029639	2.96	2.23	2.46	3.43	2.81	2.23	2.61	2.59	2.53	2.34	2.03	2.73
ENSG00000029725	14.29	12.96	17.11	15.08	12.26	10.81	9.59	10.54	10.36	7.48	10.67	9.71
ENSG00000029993	22.96	21.62	25.37	23.06	19.52	18.75	29.7	32.95	34.56	29.79	29.86	36.44
ENSG00000030066	13.19	12.18	13.71	14.23	12.07	11.98	8.6	9.06	9.7	7.99	8.81	10.62
ENSG00000030110	23.59	21.82	24.04	25.03	27.19	28.01	13.6	14.95	13.96	15.53	15.54	18.68
ENSG00000030304	0.54	0.65	0.94	0.91	0.36	0.54	2.05	2.12	2.16	1.69	1.97	1.67
ENSG00000030419	0.79	0.49	1.31	0.85	0.84	0.61	0.92	1.23	0.83	0.49	0.7	0.62
ENSG00000030582	129.4	118.79	122.09	118.49	133.67	115.22	81.29	84.78	83.19	90.06	90.01	103.06
ENSG00000031003	8.05	6.61	10.04	9.82	7.43	6.78	5.56	6.37	5.96	4.35	6.15	5.53
ENSG00000031081	2.11	1.94	2.41	2.53	2.29	2.25	1.38	1.49	1.42	1.55	1.38	2.01
ENSG00000031691	6.37	4.07	7.98	5.47	4.23	4.12	4.88	5.11	4.78	3.29	3.86	3.43
ENSG00000031698	59.76	60.91	63.37	67.75	64.68	60.26	45.01	48.57	47.85	52.06	56.23	58.83
ENSG00000031823	27.46	26.93	32.11	27	28.72	29.83	17.42	20.76	22.45	20.44	19.64	24.15
ENSG00000032219	5.48	3.8	6.47	5.91	4.14	3.16	2.58	3.11	3.33	2.35	2.36	2.58
ENSG00000032389	10.21	9.91	9.39	10.25	10.34	10.5	9.21	8.65	9.33	10.27	9.28	10.07
ENSG00000032444	38.22	32.94	35.92	38.82	35.58	34.86	21.81	20.6	24.3	26.02	22.95	30.42
ENSG00000032742	4.56	3.71	4.93	4.3	2.81	2.92	3.08	2.74	2.71	1.96	2.13	2.27
ENSG00000033011	8.2	7.27	8.82	8.61	8.93	8.8	8.19	8.61	9.36	9.05	9.1	9.65
ENSG00000033030	7.24	6.87	7.49	7.07	5.9	6.37	6.02	6.19	6.15	5.66	6.7	6.53
ENSG00000033050	9.58	8.49	10.09	10.65	10.9	11.85	7.41	8.73	9.33	8.98	10.81	9.96
ENSG00000033100	30.98	27.02	28.44	28.55	31.1	29.91	12.99	13.03	12.41	14.75	14.54	15.74
ENSG00000033122	0.06	0.11	0.06	0.15	0.04	0.08	0.1	0.08	0.02	0.02	0.04	0.09
ENSG00000033170	37.63	33.48	39.59	37.1	28.41	32.44	29.26	30.32	29.68	28.52	29.98	33.4
ENSG00000033178	35.93	25.82	41.93	39.79	26.8	21.89	23.31	27.01	26.26	15.89	20.87	22.41
ENSG00000033327	4.75	4.9	5.02	5.85	5.6	5.12	1.95	2.04	2.21	2.66	2.82	3.49
ENSG00000033627	28.46	27	36.61	37.17	36.69	32.53	11.99	13.51	15.29	15.75	17.17	15.58
ENSG00000033800	5.09	3.74	6.31	4.95	4.06	3.54	2.98	4.11	3.73	2.98	3.45	3.65
ENSG00000033867	8.67	5.94	10.21	10.28	5.27	6.01	5.57	4.89	4.98	3.97	5.71	4.61
ENSG00000034053	2.53	2.37	2.21	2.89	2.27	2.34	2.14	2.05	1.78	2.72	2.81	2.67
ENSG00000034152	32.9	31.26	33.53	31.92	32.69	33.47	18.41	18.46	18.74	19.77	21.81	22.89
ENSG00000034239	0	0	0	0	0	0	0.01	0	0	0	0	0
ENSG00000034510	1303.06	1482.81	1365.8	1216.32	1248.29	1195.95	1278.56	1260.2	1300.22	1405.82	1314.34	1495.56
ENSG00000034533	0.95	0.89	1.08	0.75	0.97	0.83	0.79	1.15	1.24	1.2	0.88	1.17
ENSG00000034677	9.19	9.53	10.36	10.08	7.85	7.2	7.78	8.45	7.59	5.81	7.88	7.54
ENSG00000034693	3.95	3.35	4.45	3.48	2.65	2.59	2.4	2.29	2.27	1.63	2.29	2.31
ENSG00000034713	41.69	36.73	39.57	35.64	35.99	35.81	17.06	16.98	18.1	20.77	19.12	21.12
ENSG00000034971	0	0.01	0	0.01	0	0	0	0	0	0.01	0.01	0
ENSG00000035115	1.87	1.6	3.03	2.57	1.28	1.94	2.44	1.86	3.02	2.13	3.74	2.82
ENSG00000035141	17	14.76	18.18	16.94	15.86	16.37	19.97	19.86	21.28	22.87	21.06	24.03
ENSG00000035403	60.58	53.3	63.14	60.69	50.12	54.22	45.16	49.87	49.8	49.77	45.37	54.66
ENSG00000035499	6.17	4.67	5.68	5.12	3.64	4.31	5.82	6.33	5.03	4.04	4.22	5.09
ENSG00000035664	1.65	1.48	1.15	1.35	1.27	1.12	0.87	0.68	1	0.95	1.05	1.31
ENSG00000035681	10.58	7.67	9.54	9.36	8.12	8.49	9.69	9.13	8.84	9.3	10.03	11.2
ENSG00000035687	12.89	10.39	13.42	12.2	9.1	9.47	14.9	16.39	15.94	14.62	18.29	17.01
ENSG00000035720	0	0	0.02	0.02	0.04	0.01	0.02	0.01	0.02	0.05	0.04	0.02
ENSG00000035862	154.61	147.88	154.63	149.19	151.27	151.1	84.62	92.1	89.75	100.45	91.13	123.6
ENSG00000035928	18.96	13.15	16.92	17.9	13.02	14.52	10.32	10.02	10.49	6.98	10.02	9.14
ENSG00000036054	11.91	8.43	14.56	11.86	7.39	7.32	7.91	9.41	7.79	4.9	8.42	6.2
ENSG00000036257	17.12	13.66	19.43	16.97	12.15	12.43	11.7	13.35	12.77	10.24	12.19	12.3
ENSG00000036448	0.4	0.63	0.42	0.39	0.58	0.79	0.46	0.48	0.25	0.32	0.3	0.46
ENSG00000036473	0	0	0	0	0	0	0	0	0	0	0	0
ENSG00000036530	0.01	0	0.03	0.01	0	0.01	0	0	0.01	0	0	0
ENSG00000036549	9.31	7.17	11.77	9.97	5.64	6.9	8.96	10.41	10.75	5.39	9.29	6.84
ENSG00000036565	0	0.02	0	0	0.01	0	0	0.01	0	0	0	0
ENSG00000036672	0.51	0.25	0.22	0.34	0.24	0.37	0.05	0.09	0.15	0.04	0.2	0.09
ENSG00000036828	0	0.01	0.01	0.01	0	0	0.01	0	0	0	0	0
ENSG00000037042	7.16	5.45	7.55	7.32	6.15	5.31	4.81	4.29	4.75	5.24	5.22	5.43
ENSG00000037241	24.24	22.09	24.15	22.64	26.58	20.72	18.38	19.83	21.99	22.27	22.54	21.67
ENSG00000037280	0	0.05	0	0	0	0	0	0.03	0.02	0	0.01	0
ENSG00000037474	22.54	19.33	23.86	25.21	21.9	21.64	15.14	15.58	15.25	16.71	17.58	20.04
ENSG00000037637	6.81	6.15	7.84	6.51	7.2	7.33	3.29	3.42	4.02	3.68	3.88	4.79
ENSG00000037749	9.01	7.79	11.52	11.4	7.66	8.4	5.83	5.96	5.64	4.63	5.74	6.07
ENSG00000037757	5.46	4.94	5.41	5.8	4.17	5.29	3.86	4.1	4.54	4.86	3.92	4.42
ENSG00000037897	4.48	3.22	3.4	4.31	4.26	4.22	4.17	4.62	3.36	4.82	4.16	4.23
ENSG00000037965	0.06	0.07	0.12	0.08	0.11	0.07	0.13	0.11	0.13	0.12	0.09	0.15
ENSG00000038002	8.7	9.5	9.14	10.04	9.01	8.89	7.96	7.88	8.71	6.99	8.63	10.44
ENSG00000038210	11.27	9.42	11.88	10.63	5.94	7.07	11.37	12.15	11.45	8.29	11.18	10.37
ENSG00000038219	9.67	7.44	12.04	10.11	7.5	6.7	6.76	7.69	6.24	3.95	4.72	5.18
ENSG00000038274	18.17	15.71	18.75	18.85	16.16	16.76	12.91	13.96	13.36	13.93	14.16	16.29
ENSG00000038295	0.01	0.03	0.01	0.02	0.02	0.01	0.28	0.1	0.14	0.17	0.4	0.09
ENSG00000038358	11.75	10.54	12.49	14.12	13.61	12.13	10.65	10.48	10.62	11.93	9.59	10.76
ENSG00000038382	43.58	36.41	43.9	47.66	34.87	31.91	33.24	31.76	30.31	35.45	36.11	37.68
ENSG00000038427	0.52	0.2	0.13	0.42	0.16	0.14	0.13	0.29	0.04	0.06	0.18	0.06
ENSG00000038532	6.39	6.3	6.8	6.89	7.43	6.52	3.91	3.34	3.21	3.59	3.77	4.07
ENSG00000038945	0.09	0.08	0.02	0.04	0	0.06	0.05	0.04	0.04	0.03	0.08	0.04
ENSG00000039068	0.18	0.14	0.21	0.15	0.33	0.3	0.26	0.18	0.94	0.19	0.23	0.29
ENSG00000039123	6.07	3.93	7.09	6.33	4.62	3.95	4.76	4.7	4.61	4.36	4.93	3.99
ENSG00000039139	1.35	1.05	1.45	1.25	0.91	1	0.91	0.83	0.72	0.85	0.79	1.17
ENSG00000039319	6.24	4.41	7.11	5.46	4.27	3.93	4.6	5.18	5.04	2.82	4.06	3.36
ENSG00000039523	24.44	20.77	26.87	27.26	25.99	27.65	20.84	18.84	20.11	20	19.94	23.95
ENSG00000039537	0	0	0	0	0	0	0	0	0	0	0	0
ENSG00000039560	27.03	22.4	29.53	28.87	21.62	18.01	19.47	19.25	18.98	15.1	21.12	18.27
ENSG00000039600	0.01	0.02	0.01	0.01	0.01	0	0	0.03	0	0	0	0
ENSG00000039650	21.22	20.35	42.19	19.11	22.51	24.41	12.4	10.67	12.99	12.22	16.72	12.34
ENSG00000039987	0.01	0	0.01	0.01	0.02	0	0	0.01	0	0	0.01	0
ENSG00000040199	4.18	3.76	4.34	4.22	3.94	3.67	1.94	2.08	1.88	1.91	2.13	2.58
ENSG00000040275	15.91	10.08	19.36	14.04	9.69	8.58	15.31	14.91	15.97	9.78	12.98	13.36
ENSG00000040341	13.92	11.39	17.98	12.5	10.07	8.51	7.64	8.14	9.72	5.79	6.56	6.13
ENSG00000040487	10.22	9.15	10.36	10.23	12.18	10.17	5.78	5.9	5.57	5.85	6.86	5.85
ENSG00000040531	11.23	9.67	12.01	10.08	12.04	10.03	6.07	7.02	5.39	6.88	7.7	6.98
ENSG00000040608	0.52	0.34	0.39	0.38	0.47	0.47	0.4	0.38	0.4	0.58	0.4	0.53
ENSG00000040633	14.53	15.6	15.12	17.99	18.76	18.4	10.97	11.89	10.89	12.81	12.88	16.13
ENSG00000040731	0	0	0	0	0	0	0.01	0	0.02	0	0	0
ENSG00000040933	6.79	5.59	6.23	6.58	6.92	5.18	3.45	3.64	3.25	3.04	3.18	3.95
ENSG00000041353	1.79	1.25	2.28	1.78	1.65	1.52	2.86	2.95	3.49	1.73	2.42	2.36
ENSG00000041357	158.94	133.29	156.4	151.23	127.79	131.09	92.14	94.52	98.14	92.35	98.21	101.56
ENSG00000041515	0.4	0.42	0.44	0.43	0.38	0.29	0.1	0.09	0.1	0.09	0.07	0.1
ENSG00000041802	13.27	11.02	13.95	14.8	16.58	12.44	6.57	7.14	7.62	8.18	8.28	8.03
ENSG00000041880	4.73	5.08	5.46	5.02	5.11	5.44	6.78	6.52	6.71	7.84	6.73	7.68
ENSG00000041982	1.1	0.98	0.93	0.72	0.84	0.73	2.19	1.85	2.62	1.98	2.17	3.17
ENSG00000041988	5	4.23	5.51	6.03	5.34	6.16	3.97	4.08	3.55	3.44	4.1	4.43
ENSG00000042062	0.64	0.65	0.44	0.6	0.52	0.49	0.6	0.43	0.5	0.7	0.41	0.41
ENSG00000042088	15.87	16.31	19.17	20.26	16.74	17.7	15.15	15.54	16.7	16.36	13.44	20.24
ENSG00000042286	10.44	10.37	11.43	11.7	12.93	12.81	5.2	6.36	5.71	7.19	6.53	8.36
ENSG00000042304	0	0.02	0	0	0	0.01	0	0	0	0	0	0
ENSG00000042317	2.43	1.7	2.34	1.79	1.39	1.21	1.63	1.77	1.56	1.76	2.22	1.79
ENSG00000042429	18.83	15.96	18.31	17.34	16.18	16.11	12.45	13.55	12.91	15.27	13.94	14.54
ENSG00000042445	11.81	10.62	11.32	11.53	10.98	9.91	10.03	11.22	10.9	12.28	11.54	13.07
ENSG00000042493	135.67	129.31	114.9	119.91	115.86	111.57	125.09	124.44	114.64	133.97	129.04	140.8
ENSG00000042753	134.29	119.51	134.33	133.17	146.08	140.31	102.12	100	101.3	96.83	98.6	102.57
ENSG00000042781	0.01	0.02	0.03	0.01	0.01	0.01	0.02	0.01	0.01	0.03	0.01	0.01
ENSG00000042813	0.05	0	0	0	0	0.05	0	0	0	0	0.1	0
ENSG00000042832	0.01	0.07	0	0.01	0.02	0	0	0.01	0	0	0.03	0.01
ENSG00000042980	1.2	0.72	1.41	1.16	0.98	0.98	1.48	0.8	0.95	0.6	0.53	0.94
ENSG00000043039	0.02	0.01	0	0.03	0.01	0.01	0.09	0.01	0.04	0.03	0.02	0.03
ENSG00000043093	9.79	7.34	13.93	11.39	9.1	7.98	7.35	6.08	7.34	5.54	6.5	5.26
ENSG00000043143	7.66	7.29	7.29	7.98	8.09	7.59	11.54	12.85	11.81	12.42	11.45	14.52
ENSG00000043355	2.33	1.49	1.8	1.68	1.79	2.04	1.6	1.8	1.7	1.71	1.63	2.2
ENSG00000043462	0	0	0	0	0	0	0.01	0	0.03	0	0.01	0
ENSG00000043514	6.57	5.69	7.44	6.89	6.06	5.43	4.18	4.14	4.78	4.25	5.23	5.2
ENSG00000043591	0.18	0.13	0.08	0.16	0.09	0.08	0.07	0.09	0.08	0.08	0.09	0.07
ENSG00000044012	0	0	0	0	0	0	0	0	0	0	0	0
ENSG00000044090	8.72	7.83	7.91	7.79	8.01	7.65	9.55	9.44	9.1	11.04	9.93	11.37
ENSG00000044115	156.57	139.36	152.51	156.22	137.14	149.34	90.98	101.08	99.17	109.96	103.08	125.8
ENSG00000044446	5.62	3.43	6.36	4.7	4.37	4.69	5.43	5.06	5.99	5.84	5.34	5.83
ENSG00000044459	0	0	0	0	0	0	0	0	0	0	0	0
ENSG00000044524	0	0.01	0.01	0	0	0	0	0	0.01	0	0	0
ENSG00000044574	122.87	119.84	126.11	126.77	118.2	124.85	158.77	147.67	143.52	194.89	337.46	227.87
ENSG00000046604	20.35	16.06	22.63	20.91	16.41	15.82	10.78	11.89	11.71	9.91	11.38	11.75
ENSG00000046647	4.09	3.15	3.97	3.91	3.3	3.15	2.44	2.68	2.56	3.15	3.02	3.04
ENSG00000046651	6.03	4.1	6.56	5.99	4.22	3.42	5.59	5.04	5.96	3.99	5.86	4.4
ENSG00000046653	0.16	0.06	0.17	0.13	0.06	0.04	0.21	0.2	0.2	0.15	0.14	0.16
ENSG00000046774	3.4	3.1	4.79	3.99	3.83	4.4	2.52	3.34	3.44	3.21	3.21	3.5
ENSG00000046889	0	0	0	0	0	0	0	0	0	0	0	0
ENSG00000047056	5.03	4.87	5.56	5.9	5.29	5.73	3.56	3.9	3.74	3.62	3.56	4.75
ENSG00000047188	7.71	4.13	7.14	6.26	4.05	4.94	4.23	5.35	4.8	3.47	5.5	4.43
ENSG00000047230	4.13	3.61	3.95	4.56	3.1	3.55	3.14	4.12	3.54	3.56	3.51	4.46
ENSG00000047249	15.41	12.29	16.5	15.69	15.03	15.76	9.06	9.2	9.19	9.93	9.11	11.05
ENSG00000047315	63.91	53.16	74.42	64.74	51.34	52.65	39.12	40.44	43.59	35.12	46.91	48
ENSG00000047346	2.79	2.45	3.09	2.91	3.09	2.43	1.15	1.79	1.51	1.01	1.54	1.72
ENSG00000047365	2.29	1.84	3.28	2.93	1.46	1.45	2.47	1.54	2.51	0.94	1.61	1.81
ENSG00000047410	18.06	13.56	23.87	19.06	11.77	12.42	14.78	14.52	15.33	8.18	12.17	9.13
ENSG00000047457	0.1	0.11	0.1	0.13	0.13	0.1	0.05	0.23	0.04	0.07	0.25	0.05
ENSG00000047578	4.15	4.74	4.34	3.8	4.91	4.6	2.86	3.42	2.79	4.02	3.18	4.43
ENSG00000047579	9.44	8.29	10.31	9.2	9.18	9.3	9.48	10.35	9.91	9.94	10.64	11.93
ENSG00000047597	0.25	0.32	0.22	0.27	0.16	0.27	0.56	0.52	0.45	0.51	0.69	0.55
ENSG00000047617	0.81	0.21	0.97	1.19	0.68	0.48	0.49	0.58	0.54	0.36	0.3	1.02
ENSG00000047621	5.46	5.44	6.38	6.89	4.43	5.1	5.05	4.34	5.14	3.07	3.86	3.35
ENSG00000047634	13.52	9.22	14.36	11	9.02	9.57	7.08	7.04	7.4	5.66	7.58	7.29
ENSG00000047644	24.66	22.75	25.91	24.43	23.68	24.08	10.93	12.05	11.47	12.8	12.3	15.59
ENSG00000047648	0.05	0.02	0.02	0.07	0.05	0.02	0	0.03	0.06	0.02	0.03	0.02
ENSG00000047662	0.01	0.01	0	0	0	0	0	0	0	0	0.02	0.01
ENSG00000047849	71.52	65.55	73.17	71.02	65.59	67.78	51.01	56.04	54.2	57.82	56.93	69.89
ENSG00000047932	5.2	4.06	6.32	5.25	3.57	3.33	4.15	4.39	4.28	2.86	4.12	3.94
ENSG00000047936	0.03	0.01	0	0.02	0.01	0.02	0.01	0	0.01	0	0	0.01
ENSG00000048028	18.9	15.82	18.17	18.32	15.13	16.36	11.69	11.43	10.39	11.13	11.14	12.51
ENSG00000048052	16.73	14.63	17.22	17.16	13.52	11.67	10.18	9.35	8.75	7.88	12.73	10.11
ENSG00000048140	19.06	20.43	16.96	18.43	18.38	19.96	12.93	14.57	15.15	16.6	14.55	17.83
ENSG00000048162	12.73	11.76	14.31	15.82	15.02	14	14	15.48	15.82	17.36	15.91	18.74
ENSG00000048342	3.49	4.01	3.36	3.06	2.89	3.18	3.75	4.62	4.06	4.72	4.07	4.17
ENSG00000048392	8.54	5.83	8.96	7	4.22	5.3	5.04	4.86	4.44	2.67	4.2	3.48
ENSG00000048405	15.55	9.08	13.57	10.15	8.33	7.89	7.07	8.35	7.21	5.43	7.12	6.88
ENSG00000048462	0.03	0	0	0.03	0	0	0	0	0	0	0.03	0.05
ENSG00000048471	2.65	2.1	2.29	2.29	2.26	2.42	0.76	1.01	0.94	1.14	0.94	1.41
ENSG00000048540	0.02	0.12	0.1	0.08	0.07	0.09	0.04	0.09	0.13	0.07	0.08	0.03
ENSG00000048544	56.76	51.23	62.76	57.5	47.28	51.88	33.09	36.56	37.04	35.86	38.85	41.26
ENSG00000048545	0	0	0	0	0	0	0	0.01	0.03	0	0.02	0
ENSG00000048649	8.75	7.71	11.16	11.44	8.53	7.27	7.07	7.31	8.73	4.75	5.35	6.26
ENSG00000048707	4.7	4.09	5.28	4.95	3.8	4.17	2.64	2.73	3.31	3.09	2.89	3.5
ENSG00000048740	3.9	3.79	5.14	4.61	3.34	3.4	4	4.2	4.03	3.43	4.98	4.15
ENSG00000048828	49.53	42.57	50.57	50.62	50.41	46.46	34.86	36.32	37.77	35.27	33.52	44.99
ENSG00000048991	14.97	12.58	17.02	15.01	13.24	11.8	8.79	7.22	6.72	6.82	8.88	10
ENSG00000049089	2.19	1.96	1.71	2.21	1.87	1.39	2.69	3.21	3.15	3.37	3.54	4.21
ENSG00000049130	1.32	1.17	1.86	1.62	1.2	1.08	1.47	1.5	1.57	0.8	1.36	0.93
ENSG00000049167	5.07	3.6	5.86	5.05	3.64	3.42	3.88	4.07	3.6	3.52	4.24	3.49
ENSG00000049192	1.71	1.11	1.4	1.48	1.28	0.99	1.05	1.42	1.25	1.25	1.34	1.14
ENSG00000049239	11.19	10.49	10.16	9.48	7.86	9.33	8.25	8.31	8.23	9.74	8.03	11.35
ENSG00000049245	38.7	37.15	42.34	41.12	37.11	40.6	26.81	29.64	28.59	29.04	28.81	33.16
ENSG00000049246	2.77	2.09	2.38	2.69	1.53	2.02	2.5	2.43	2.84	2.37	1.92	2.8
ENSG00000049247	0	0	0	0	0	0	0	0	0	0	0.04	0
ENSG00000049249	0.97	0.64	0.55	0.66	0.61	0.63	0.56	0.49	0.43	0.72	0.74	0.97
ENSG00000049283	0.47	0.3	0.65	0.76	0.21	0.28	0.18	0.16	0.18	0.49	0.23	0.27
ENSG00000049323	6.88	6.41	8.4	7.23	6.07	6.33	2.97	3.43	3.74	3.26	3.24	4.26
ENSG00000049449	82.59	76.31	84.39	75.37	65.15	66.76	68.21	68.03	68.15	74.3	76.33	84.71
ENSG00000049540	0.09	0.07	0.01	0.2	0.03	0.04	0.01	0.03	0.03	0.18	0.07	0.03
ENSG00000049541	27.52	25.47	30.54	31.46	33.82	31.72	18.36	19.82	21.36	20.32	18.01	23.16
ENSG00000049618	3.63	2.93	4.54	4.87	3.84	3.18	3.73	4.07	3.74	4.12	4.08	4.18
ENSG00000049656	60.15	54.21	64.44	63.67	65.14	63.26	36.16	38.21	38.75	43.68	40.5	48.46
ENSG00000049759	44.22	43.53	48.98	47.89	44.21	50.96	39.44	36.29	35.24	40.68	41.17	45.14
ENSG00000049768	0.04	0.04	0.09	0.07	0.11	0.12	0.06	0.03	0.12	0.08	0.01	0.04
ENSG00000049769	6.45	5.18	4.78	6.43	4.19	5.76	4.39	3.8	5.16	4.55	3.52	4.79
ENSG00000049860	87.49	76.41	87.07	84.13	81.85	70.44	42.05	40.6	41.84	47.01	44.95	51.35
ENSG00000049883	2.81	2.49	3.11	3.22	2.25	2.59	2.05	2.21	2.72	1.76	2.5	2.4
ENSG00000050030	0	0.01	0	0.01	0	0.01	0	0	0	0.01	0	0.01
ENSG00000050130	37.62	31.37	41.78	34.5	23.77	22.98	16.98	19.71	20.78	14.04	20.89	16.92
ENSG00000050165	1.31	1.75	1.35	1.3	1.78	1.25	0.62	0.51	0.82	0.56	0.63	0.77
ENSG00000050327	4.22	4.16	4.8	4.92	4.56	4.28	2.99	3.44	3.47	3.55	3.76	4.04
ENSG00000050344	41.05	34.24	41.07	35.82	28.35	30.3	24.4	23.25	23.67	24.54	23.48	26.94
ENSG00000050393	15.34	12.51	16.07	14.73	13.06	13.43	10.99	11.15	11.77	12.13	11.65	11.29
ENSG00000050405	41.84	34.37	49	47.22	36.75	38.21	17.79	19.66	20.28	16.63	20.09	19.57
ENSG00000050426	7.94	6.44	7.76	9.32	7.53	7.91	7.34	8.4	8.4	8.21	7.25	8.76
ENSG00000050438	0.47	0.36	0.37	0.35	0.65	0.25	0.39	0.21	0.26	0.29	0.46	0.36
ENSG00000050555	0	0	0.01	0.02	0.01	0	0	0	0	0	0	0.01
ENSG00000050628	0.01	0.02	0.04	0.01	0	0.01	0.03	0.02	0.01	0.01	0.01	0.01
ENSG00000050730	0.46	0.53	0.43	0.5	0.53	0.43	0.28	0.18	0.09	0.1	0.25	0.16
ENSG00000050748	31.11	25.56	33.08	30.24	24.57	26.09	14.59	16.43	17.08	15.41	16.69	20.03
ENSG00000050767	0	0	0	0	0	0.02	0	0	0	0.01	0	0
ENSG00000050820	28.59	26.38	29.16	25.52	29.94	29.72	20.34	21.53	21.23	19.46	18.94	24.35
ENSG00000051009	5.37	4.8	4.78	5.03	5	4.68	4.14	4.09	4.17	4.78	3.95	4.32
ENSG00000051108	22.63	20.29	20.55	19.73	22.91	20.48	25.44	22.56	22.93	26.94	40.95	28.41
ENSG00000051128	11.58	12.17	10.96	12.08	11.83	11.89	10.53	13.18	11.83	14.5	11.93	14.26
ENSG00000051180	7.48	6.17	7.14	7.55	6.84	7.39	4.37	5.87	4.98	5.76	4.01	7.57
ENSG00000051341	2.02	1.47	2.57	2.25	1.2	1.29	1.47	1.64	1.41	0.95	1.14	1.11
ENSG00000051382	10.07	8.28	10.39	9.76	7.68	8.51	4.6	5.54	5.8	4.67	5.42	5.97
ENSG00000051523	72.89	70.51	69	64.55	64.04	68.71	67.88	62.14	64.26	71.71	65	77.21
ENSG00000051596	21.86	19.85	23.8	24.63	24.81	23.84	17.39	17.25	16.22	19.17	16.01	20.52
ENSG00000051620	15.09	15.85	12.97	11.98	11.36	12.1	12.46	14.16	13.8	13.38	12.84	14.08
ENSG00000051825	20.68	14.78	27.46	19.56	11.19	14.59	16.04	16.82	16.28	11.07	12.79	13.71
ENSG00000052126	7.08	5.92	8.75	8.33	5.47	5.61	5.2	5.51	5.52	4.2	4.57	4.62
ENSG00000052344	0.37	0.16	0.25	0.23	0.1	0.19	0.09	0.04	0.03	0.02	0.15	0.02
ENSG00000052723	10.75	9.33	12.91	10.1	10.87	6.94	7.44	8.19	7.36	7.21	7.06	5.98
ENSG00000052749	6.7	6.45	7.11	7.54	8.56	8.29	5.61	5.99	5.91	6.26	6.81	7.63
ENSG00000052795	4.45	3.22	5.04	4.57	4.21	3.27	2.34	2.08	2.55	1.91	2.33	2.35
ENSG00000052802	133.39	119.47	138.93	113.41	79.03	106.46	32.44	32.27	31.38	34.01	43.03	39.37
ENSG00000052841	18.13	13.49	19.9	20.41	14.56	14.8	11.83	11.76	11.06	9.89	12.27	12.35
ENSG00000052850	0.04	0.05	0.04	0.09	0.03	0.05	0.02	0.03	0.03	0.03	0.02	0.03
ENSG00000053108	0.01	0	0.01	0	0	0	0.01	0	0	0.02	0	0
ENSG00000053254	15	14.76	16.28	15.02	14.07	13.51	8.56	10.18	9.42	9.7	9.78	12.46
ENSG00000053328	0	0	0	0.03	0	0	0	0.03	0.01	0	0	0
ENSG00000053371	27.62	22.69	25.13	25.05	23.98	24.64	20.03	22.64	22.07	21.32	19.15	24.57
ENSG00000053372	11.49	9.89	11.44	14.02	11.97	12.9	13.59	14.06	12.72	13.89	12.39	14.49
ENSG00000053438	1.28	1.32	1.26	2.55	1.87	1.24	1.27	0.88	1.1	1.39	1.29	1.29
ENSG00000053501	4.35	3.86	4.19	4.73	5	4.27	6.02	4.83	5.27	4.91	5.51	6.51
ENSG00000053524	0.76	0.82	0.83	0.69	0.73	0.88	0.22	0.48	0.59	0.3	0.62	0.23
ENSG00000053702	0.18	0.24	0.25	0.38	0.22	0.27	0.17	0.23	0.18	0.21	0.14	0.24
ENSG00000053747	8.47	6.9	9.99	7.41	5.75	6.16	5.45	5.69	6.23	5.6	5.17	6.45
ENSG00000053770	11.91	8.19	13.48	11.65	8.4	8.78	8.3	9.4	9.7	5.91	8.89	7.39
ENSG00000053900	4.74	4.39	5.97	4.83	3.04	4.1	5.01	5.97	5.92	4.68	5.17	4.96
ENSG00000053918	0.01	0.01	0.04	0.08	0	0.03	0.02	0.03	0.02	0.08	0.01	0.05
ENSG00000054116	31.97	28.83	33.13	35.43	35.06	35.41	16.87	19.18	19.43	18.91	19.12	21.97
ENSG00000054118	37.6	36.84	41.31	40.91	39.04	37.05	26.75	31.98	31.82	35.09	28.89	40.17
ENSG00000054148	83.54	76.27	69.73	64.03	64.09	73.22	80.82	79.84	80.83	78.49	73.12	79.84
ENSG00000054179	0.02	0	0	0.04	0.02	0.03	0	0	0	0	0.01	0.05
ENSG00000054219	0.47	0.28	0.37	0.74	0.25	0.5	0.41	0.45	0.43	0.58	0.27	0.79
ENSG00000054267	7.47	5.7	8.39	6.76	4.79	4.68	5.12	4.65	4.96	2.63	4.49	3.49
ENSG00000054277	4.63	4.63	6.35	4.71	4.17	4.42	1.75	2.28	2.19	2.08	2.35	2.69
ENSG00000054282	3.82	4.35	4.95	4.36	2.6	2.57	2.49	3.2	2.48	2.39	3.46	3.11
ENSG00000054356	0.04	0	0.03	0	0	0	0	0	0.04	0	0	0.03
ENSG00000054392	1.28	1.02	1.28	1.5	1.54	1.15	1.04	1.02	1.19	0.97	1.17	1.27
ENSG00000054523	11.8	10.08	12.28	12.82	11.13	10.59	4.57	5.52	5.32	5.08	5.03	6.97
ENSG00000054598	2.46	2.35	2.56	2.31	2.19	2.54	1.97	2.13	2.19	2.49	2.41	2.72
ENSG00000054611	5.13	4.26	4.7	5.42	4.87	4.85	3.57	3.94	3.53	4.07	4	4.3
ENSG00000054654	8.41	4.58	9.3	8.99	5.64	5.46	7.73	8.32	7.3	4.5	5.07	5.49
ENSG00000054690	2.54	1.74	1.75	2.38	2.04	1.45	1	1.11	1.23	1.39	1.51	1.68
ENSG00000054793	2.4	2.48	2.27	2.06	1.78	2.06	1.28	1.4	1.47	1.63	1.95	2.26
ENSG00000054796	0	0	0	0	0	0	0	0	0.01	0	0	0
ENSG00000054803	0	0	0	0	0	0	0	0	0	0	0	0
ENSG00000054938	0.13	0.47	0.8	0.12	0.18	0	0.21	0.1	0.03	0	0.01	0
ENSG00000054965	8.99	8.41	8.48	8.85	8.18	8.57	6.5	6.61	7.02	7.3	6.04	8.9
ENSG00000054967	3.93	3.61	4.2	4.55	5.46	4.7	2.6	2.84	2.51	2.83	2.65	3.03
ENSG00000054983	7.78	7.11	7.79	8.57	6.48	6.48	5.17	6.13	6.14	5.76	6.59	7.35
ENSG00000055044	11.66	8.39	13.44	10.49	8.04	6.36	12.8	12.85	12.09	8.34	11.87	10.04
ENSG00000055070	49.7	45.58	50.61	52.26	55.2	51.82	30.16	32.37	31.3	32.95	30.69	36.05
ENSG00000055118	0.04	0	0.04	0.04	0.06	0	0	0.01	0	0.01	0.01	0
ENSG00000055130	17.32	14.13	17.31	16.15	14.16	13.42	14.05	15.04	15.27	12.63	14.04	14.91
ENSG00000055147	7.48	6.8	8.69	7.06	5.55	5.29	4.12	4.86	4.22	2.72	4.14	3.74
ENSG00000055163	1.7	2.13	1.52	1.48	0.97	1.89	0.45	0.77	0.55	0.85	0.53	0.79
ENSG00000055208	16.2	14.83	17.06	16.82	13.21	14.6	10.35	10.65	10.34	9.04	10.75	12.13
ENSG00000055211	23.35	19.05	24.34	20.21	17.57	18.67	9.18	9.62	9.95	9.5	10.02	10.87
ENSG00000055332	20.03	16.8	22.57	20.74	15.01	16.21	13.92	13.55	12.62	12.44	13.97	15.17
ENSG00000055483	15.81	12.47	14.3	16.16	15.61	14.21	11.79	12.61	11.27	12.35	14.37	13.86
ENSG00000055609	22.73	17.87	22.77	26.28	15.6	22.84	12.68	13.3	13.53	9.28	10.79	13.97
ENSG00000055732	3.53	2.36	3.2	2.12	1.96	1.57	2.39	1.99	2.29	2.05	2.73	1.98
ENSG00000055813	0.04	0.05	0.02	0.05	0.01	0.01	0.04	0.02	0.03	0.01	0.01	0.02
ENSG00000055917	21.55	18.76	22.01	22.83	17.9	16.93	14.45	17.44	14.62	11.76	16.58	17.34
ENSG00000055950	37.22	33.77	38.14	36.58	34.61	38.76	28.25	27.86	30.55	31.28	29.35	34.45
ENSG00000055955	0.79	0.48	0.7	0.45	0.62	0.37	0.75	0.68	1.37	1.18	0.66	1.15
ENSG00000055957	0	0	0	0.01	0.03	0.01	0.07	0	0.05	0	0.04	0
ENSG00000056050	20.46	18.49	26	20.3	12.82	16.47	16.42	17.49	16.46	14.26	15.94	15.18
ENSG00000056097	23.45	20.76	25.32	24.43	19.6	18.86	18	19.76	18.45	16.59	19.8	19.24
ENSG00000056277	2.61	1.97	2.7	2.47	1.75	1.8	1.42	1.41	1.22	0.81	1.17	1.15
ENSG00000056291	0.01	0.05	0.04	0	0.01	0.04	0	0.02	0.03	0.03	0	0.01
ENSG00000056487	0	0.04	0	0	0	0	0	0	0	0	0	0
ENSG00000056558	6.58	5.7	5.64	6.29	6.82	6.14	4.27	3.37	3.36	4.58	5.04	5.01
ENSG00000056586	16.78	12.45	20.66	18.93	11.81	12.49	10.31	11.18	10.66	8.31	9.19	10.39
ENSG00000056736	0.44	0.4	0.71	0.44	0.55	0.35	0.27	0.3	0.35	0.26	0.27	0.37
ENSG00000056972	6.51	5.1	6.43	6.52	5.17	5.81	6.46	5.54	4.62	5.39	5.38	6.26
ENSG00000056998	1.32	1.34	1.09	1.27	0.89	1	1.26	1.19	0.98	1.49	1.16	1.65
ENSG00000057019	44.78	37.22	51.01	43.03	33.52	35.81	34.7	38	37.18	30.44	38.2	37.01
ENSG00000057149	0	0	0.01	0.01	0	0	0.02	0.02	0.04	0	0	0
ENSG00000057252	37.56	31.22	41.37	41.81	32.56	32.85	23.48	26.1	24.64	21.64	27.04	28.7
ENSG00000057294	8.68	7.2	10.17	10.04	8.2	8.54	6.08	6.93	6.7	5.55	5.9	7
ENSG00000057468	0.02	0.01	0.03	0.02	0.01	0	0.01	0.02	0.02	0.01	0.03	0.02
ENSG00000057593	0.01	0	0	0.01	0	0	0	0.03	0	0	0	0
ENSG00000057608	78.24	73.7	85.13	82.8	68.15	75.49	68.22	74.51	72.36	69.62	73.48	80.16
ENSG00000057657	0.75	0.64	0.87	0.8	0.72	1.36	0.14	0.32	0.37	0.36	0.23	0.41
ENSG00000057663	7.54	6.06	9.55	7.8	5.61	5.44	5.72	5.98	6.14	4.37	5.64	4.63
ENSG00000057704	8.34	6.82	7.3	7.67	5.92	6.66	3.49	3.87	3.64	4.07	3.96	4.8
ENSG00000057757	19.06	16.14	19.73	19.2	19.56	19.65	9.56	11.25	10.36	10.69	10.12	13.32
ENSG00000057935	8.7	7.44	11.79	9.58	6.51	7.45	6.7	6.98	7.52	9.63	7.36	9.4
ENSG00000058056	11.06	6.08	6.42	14.95	12.28	5.97	9.66	9.12	7.07	7.91	7.62	9.91
ENSG00000058063	22.95	18.94	26.88	22.14	15.26	15.67	13.32	13.16	11.66	9.16	12.96	9.97
ENSG00000058085	7.74	7.08	7.17	7.71	7.16	7.01	3.53	3.89	3.44	3.82	3.52	4.43
ENSG00000058091	4.03	3.37	4.28	3.84	3.14	4.05	2.15	2.27	1.92	2.46	1.92	2.26
ENSG00000058262	65.7	61.3	67.17	68.77	75.56	69.6	48.14	48.84	46.93	57.73	62.25	62.2
ENSG00000058272	23.76	21.35	31.62	26.12	19.85	16.1	16.04	17.19	16.22	12.01	12.52	15.3
ENSG00000058335	1.53	2.1	2.49	1.76	2.06	1.73	2.31	2.53	2.71	3.29	2.89	4.03
ENSG00000058404	0.04	0.02	0.03	0.04	0.02	0.08	0.05	0.18	0.06	0.11	0.1	0.15
ENSG00000058453	1.83	1.79	1.92	1.78	2.2	1.89	0.8	1.45	1.03	1.43	1.15	1.5
ENSG00000058600	10.39	9.03	10.87	11.35	13.28	10.36	7.37	6.53	5.76	7.44	5.81	7.68
ENSG00000058668	24.01	19.99	21.98	20.38	15.4	18.45	11.35	12.31	11.58	12.53	10.98	15.22
ENSG00000058673	27.92	21.81	31.75	27.07	22.26	21.03	17.32	17.94	16.64	12.62	19.83	18.8
ENSG00000058729	7.78	6.57	9.74	8.56	6.28	5.95	9.1	8.84	9.01	5.18	7.88	5.52
ENSG00000058799	16.7	13.2	16.4	15.75	16.59	14.23	7.56	7.41	8.19	9.03	8.14	8.65
ENSG00000058804	12.77	10.89	14.48	13.18	9.32	11.39	10.46	12.58	12.55	9.63	10.66	11.39
ENSG00000058866	0.03	0	0.01	0.06	0.02	0.06	0	0	0	0.01	0.02	0
ENSG00000059122	6.95	7.37	7.41	7.74	7.53	8.88	2.79	3.83	3.79	4.12	3.8	4.01
ENSG00000059145	5.31	3.99	3.57	4.27	5.43	5.74	2.3	2.09	1.92	2.35	2.41	2.34
ENSG00000059377	3.69	2.17	4.31	2.74	3.2	3.31	3.04	1.26	2.71	1.79	1.45	3.05
ENSG00000059378	17.36	12.43	16.3	15.85	13.67	13.71	10.81	10.35	9.92	11.25	9.02	11.38
ENSG00000059573	22	20.42	21.03	21.55	20.03	21.71	15.65	15.87	15.68	17.28	16.64	21.08
ENSG00000059588	3.23	2.41	3.95	2.81	1.93	1.96	3.15	3.8	3.9	3.97	3.71	3.79
ENSG00000059691	7.65	5.88	5.7	8.34	6.43	5.83	6.91	6.58	7.16	7.76	6.99	6.95
ENSG00000059728	4.21	3.16	3.98	3.99	4.11	3.58	1.56	1.6	1.48	1.5	2.3	1.77
ENSG00000059758	15.06	12.78	17.29	14.74	11.82	10.35	8.94	8.01	8.68	6.66	8.34	6.87
ENSG00000059769	3.83	2.93	4.11	3.36	2.59	2.8	2.32	2.53	2.19	2.25	2.73	2.26
ENSG00000059804	22.91	20.51	22.32	19.21	21.97	16.64	7.12	8.65	7.58	10.36	11.53	10.96
ENSG00000059915	0.24	0.3	0.29	0.37	0.43	0.3	0.24	0.12	0.11	0.31	0.23	0.19
ENSG00000060069	5.22	5.07	4.71	5.27	5.7	5.65	2.91	2.92	2.75	2.71	3.35	3.63
ENSG00000060138	31.57	31.26	31.26	31.4	34.38	31.9	32.32	32.41	32.93	32.55	38.75	37.22
ENSG00000060140	2.35	1.79	2.92	3.37	2.63	2.33	1.12	0.68	0.87	1.01	1.09	0.98
ENSG00000060237	37.9	31.36	42.93	36.91	31.01	32.63	17.68	18.92	19.68	18.68	20.98	26.09
ENSG00000060303	0	0	0	0	0	0	0	0	0	0	0	0
ENSG00000060339	12.52	9.55	16.27	13.79	10.72	8.86	12.87	12.02	10.82	8.86	10.34	10.79
ENSG00000060491	14.78	16.91	15.34	17.62	18.19	19.65	10.76	12.31	11.03	13.5	10.96	14.64
ENSG00000060558	13.11	11.57	12.89	12.75	12.53	12.52	10.93	12.02	11.43	13	10.69	13.05
ENSG00000060566	0.14	0.14	0.11	0.15	0.08	0.18	0.04	0.06	0.05	0.06	0.01	0.11
ENSG00000060642	5.27	5.33	4.95	4.81	4.81	5.38	3.48	3.43	3.92	4.27	3.97	4.71
ENSG00000060656	5.06	4.02	4.73	3.71	3.72	3.78	3.7	3.99	3.91	4.57	3.87	5.34
ENSG00000060688	21.82	18.28	21.66	22.64	21.44	20.53	14.85	16.98	16.87	17.93	15.83	19.79
ENSG00000060709	0	0.01	0.02	0	0.04	0.01	0	0.02	0	0.01	0	0.02
ENSG00000060718	1.03	0.96	1.23	1.44	0.9	1.19	0.68	1.39	0.92	0.65	0.92	0.77
ENSG00000060749	11.38	9.45	14.73	12.23	8.35	7.95	10.48	11.18	10.81	7.26	9.36	9.3
ENSG00000060762	21.38	21.69	23.85	21.68	21.3	23.3	13.02	12.23	13.01	13.19	16.22	14.44
ENSG00000060971	21.62	19.63	21.32	22.7	23.84	22.55	11.31	12.26	12.48	12.17	12.45	13.36
ENSG00000060982	18.1	14.89	17.89	16.51	13.3	12.68	15.88	18.86	15.81	12.26	17.06	16
ENSG00000061273	8.08	6.85	7.57	7.69	7.01	7.53	6.99	7.48	7.58	8	7.11	8.44
ENSG00000061337	0.23	0.14	0.15	0.18	0.13	0.18	0.25	0.21	0.18	0.22	0.15	0.16
ENSG00000061455	0.11	0.32	0.03	0.04	0.11	0.55	0.04	0.07	0.05	0.02	0.04	0.15
ENSG00000061492	0.01	0	0	0	0	0	0	0	0	0.02	0	0
ENSG00000061656	10.93	9.85	12.45	10.22	9.41	8.9	4.56	3.71	4.7	5.52	4.45	5.27
ENSG00000061676	30.81	24.37	32.16	29.53	21.35	21.1	18.09	20.4	19.31	14	18.44	18.11
ENSG00000061794	17.07	13.07	17.9	17.8	13.62	14.03	12.71	13.47	12.87	13.23	15.42	15.37
ENSG00000061918	0.9	0.61	0.93	0.65	0.56	0.63	0.3	0.34	0.31	0.13	0.24	0.29
ENSG00000061936	7.42	6.75	7.31	7.66	8.07	7.52	5.26	6.29	6.09	6.27	6.85	7.51
ENSG00000061938	6.67	6.74	5.99	6.88	7.98	7.48	3.82	4.3	3.59	4.27	3.95	5.58
ENSG00000061987	6.92	4.92	7.46	7.27	4.33	5.04	3.75	3.73	3.89	3.36	3.99	4.08
ENSG00000062038	0.11	0.13	0.25	0.08	0.05	0.12	0.19	0.16	0.12	0.23	0.23	0.14
ENSG00000062096	0	0	0	0	0.01	0	0	0.01	0	0.01	0.01	0.01
ENSG00000062194	20.02	14.81	23.93	18.53	12.24	12.74	15.2	14.77	14.46	9.21	15.78	11.45
ENSG00000062282	3.17	2.12	2.27	1.44	1.98	1.85	1.24	1.49	1.4	1.15	1.05	1.43
ENSG00000062370	1.18	0.6	1.11	1.09	0.48	0.67	0.74	0.89	1.1	0.7	0.6	0.88
ENSG00000062485	55.34	46.78	54.07	54	54.58	57.44	39.72	41.07	43.12	43.09	38.91	50.97
ENSG00000062524	0.59	0.59	0.34	0.41	0.39	0.43	0.29	0.28	0.3	0.44	0.49	0.39
ENSG00000062582	111.82	102.57	99.73	98.58	110.33	99.04	77.48	72.74	73.56	79.14	78.06	84.39
ENSG00000062598	21.59	20.92	23.48	24.47	23.27	22.59	11.19	14.46	12.61	11.94	11.38	14.73
ENSG00000062650	11.87	10.15	13.09	12.73	9.17	9.79	7.29	8.5	8.1	6.65	8.36	8.66
ENSG00000062716	90.03	77.68	90.67	90.82	76.46	76.5	69.13	64.54	70.1	79.59	84.43	76.44
ENSG00000062725	8.42	6.86	8.79	8.41	6.54	5.98	4.37	5.02	5.86	4.56	5.44	4.57
ENSG00000062822	13.4	11.22	14.12	14.12	15.73	14.79	10.12	10.81	10.14	12.43	9.43	10.31
ENSG00000063015	0.44	0.36	0.11	0.46	0.47	0.59	0.23	0.1	0.27	0.47	0.19	0.1
ENSG00000063046	74.57	73.09	72.04	75.05	68.09	71.19	48.85	54.52	51.59	61.27	57.48	70.54
ENSG00000063127	0.08	0.07	0.03	0.11	0.06	0	0.04	0	0	0.07	0	0.13
ENSG00000063169	2.76	2.38	2.35	2.36	2.69	2.35	1.48	1.54	1.16	1.99	1.54	2.43
ENSG00000063176	6.34	5.3	5.89	6.26	7.35	6.67	4.68	5.27	4.95	5.25	5.31	5.75
ENSG00000063177	411.33	369.51	395.74	387.04	373.69	394.1	416.7	425.55	441.41	423.46	416.88	444.98
ENSG00000063180	1.1	2.06	0.87	0.48	1.69	1.05	2.55	1.06	1.81	1.35	1	0.73
ENSG00000063241	10.97	10.3	11.07	9.91	10.34	10.22	15.64	16.46	14.97	16.83	16.53	17.16
ENSG00000063244	37.54	37.99	38.22	39.58	42.97	39.67	34.72	38.17	37.4	36.35	32.19	40.37
ENSG00000063245	55.38	52.54	60.4	54.8	58.32	55.92	37.57	41.53	36.94	40.89	42.23	44.79
ENSG00000063322	10.24	9.24	10.06	9.94	11.24	10.02	7.07	7.63	7.26	7.76	7.11	8.18
ENSG00000063438	0.01	0.17	0.41	0.33	0.18	0.26	0.04	0.17	0.09	0.17	0.18	0.1
ENSG00000063515	0	0	0	0	0	0	0	0	0	0.01	0	0
ENSG00000063587	1.48	1.33	1.55	1.58	1.64	1.52	1.38	1.4	1.32	1.53	1.51	1.62
ENSG00000063601	15.7	13.64	15.68	16.24	14.72	16.16	10.17	11.6	11.45	10.75	10.22	12.98
ENSG00000063660	20.54	17.72	19.1	17.88	16.68	18.49	12.03	12.73	14.15	12.25	10.62	13.99
ENSG00000063761	0.98	1.23	0.94	0.69	0.86	0.82	0.82	0.71	0.66	0.76	0.69	1.19
ENSG00000063854	30.08	27.38	29.14	26.59	30.74	27.41	15.29	14.58	14.32	14.97	14.8	18.67
ENSG00000063978	29.41	25.48	29.6	28.9	29.11	30.37	19.78	20.46	19.04	19.43	21.08	23.61
ENSG00000064012	18.47	14.47	18.07	18.11	17.11	13.56	10.66	10.32	10.7	12.24	11.18	12.4
ENSG00000064042	27.23	22.48	31.61	29.73	21.77	21.41	19.26	22.33	22	18.99	20.82	26.65
ENSG00000064102	9.95	8.22	11.89	10.96	6.02	5.49	4.65	4.23	3.59	3.89	3.69	4.67
ENSG00000064115	37.38	31.03	34.81	30.55	27.29	32.06	15.52	16.46	16.4	15.57	15.03	17.75
ENSG00000064195	0.04	0.05	0.05	0.03	0.08	0.1	0.04	0.03	0.06	0.1	0.04	0.14
ENSG00000064199	2.87	3.06	3.11	2.59	2.56	2.7	1.91	1.91	1.94	1.79	2.11	2.21
ENSG00000064201	0.04	0.03	0.02	0.01	0.01	0	0	0.03	0	0.03	0.02	0.09
ENSG00000064205	0.4	0.4	0.28	0.22	0.22	0.2	0.07	0.06	0.15	0.15	0.11	0.19
ENSG00000064218	0.01	0.01	0	0.05	0	0	0.01	0	0	0.01	0.01	0.05
ENSG00000064225	6.04	4.33	6.2	5.63	4.14	4.18	3.67	4.51	4.02	3.23	5.03	3.21
ENSG00000064270	1.06	1.4	1.02	1.63	1.7	1.17	0.98	0.57	0.67	0.64	0.68	0.6
ENSG00000064300	2.91	2.7	1.64	1.73	1.08	1.56	2.99	2.63	2.13	3.22	2.13	3.09
ENSG00000064309	7.54	7.15	7.88	7.13	6.3	6.36	3.4	3.63	3.48	4.08	3.43	4.78
ENSG00000064313	8.13	6.64	9.31	8.61	5.25	5.61	5.56	5.8	5.99	4.42	6.3	5.9
ENSG00000064393	18.64	17.5	18.5	18.93	17.73	16.09	8.24	8.3	7.82	7.99	8.25	10.56
ENSG00000064419	17.81	17.73	18.6	19	17.98	18.33	10.14	12.03	10.95	11.26	11.74	14.45
ENSG00000064489	3.48	1.77	1.74	2.44	2.42	1.84	1.46	1.05	1.78	1.49	1.61	1.4
ENSG00000064490	20.92	21.63	21.97	23.14	25.02	22.79	22.67	22.66	21.07	22.13	22.17	25.59
ENSG00000064545	13.9	11.21	14.81	13.64	12.57	11.04	8.4	8.91	8.87	8.66	8.61	9.68
ENSG00000064547	1.09	1.85	1.51	1.17	0.82	1.19	1.83	1.98	1.52	2.18	1.57	2.49
ENSG00000064601	76.83	71.75	77.1	72.67	81.12	68.91	50.18	50.7	50.3	53.09	51.88	59.74
ENSG00000064607	22.86	18.36	23.15	22.08	20.55	21.21	19.52	16.93	20.27	20.34	18.06	19.51
ENSG00000064651	7.46	5.8	7.95	7.43	4.86	5.71	4.42	5.16	4.73	3.05	4.33	4.67
ENSG00000064652	20.46	16.26	18.99	19.39	17.09	18.27	13.47	12.5	13.19	12.62	16.18	14.92
ENSG00000064655	0	0.07	0	0	0.02	0	0	0	0	0	0	0
ENSG00000064666	70.02	62.11	77.1	72.39	75.77	71.51	47.62	53.92	51.89	56.29	51.72	63.06
ENSG00000064687	5.85	5.7	6.55	5.3	5.9	5.76	3.84	3.42	2.24	2.87	2.18	2.76
ENSG00000064692	0.18	0.09	0.08	0.22	0.19	0.46	0.31	0.13	0.24	0.25	0.11	0.18
ENSG00000064703	8.31	7.35	8.87	8.61	7.56	7.35	6.13	6.36	6.22	5.96	6.17	6.88
ENSG00000064726	16.47	11.71	17.22	14.35	11.09	11.03	10.36	11.2	11.12	9.2	11.92	10.95
ENSG00000064763	0.8	0.22	0.22	0.27	0.24	0.45	0.55	0.43	0.6	0.36	0.3	0.46
ENSG00000064787	0.01	0.02	0.04	0.03	0.01	0.02	0.01	0.03	0.02	0.01	0	0.03
ENSG00000064835	0	0	0	0	0.01	0	0	0	0	0	0	0
ENSG00000064886	0.1	0.24	0.11	0.11	0.03	0.12	0.47	0.65	1.05	1.01	0.76	0.63
ENSG00000064932	16.56	16.58	16.73	18.21	18.87	16.88	13.28	12.93	13.37	15.77	14.98	16.95
ENSG00000064933	4.69	3.11	5.06	4.14	3.32	3.43	3.56	3.58	3.67	2.37	3.24	2.83
ENSG00000064961	48.65	47.15	46.09	44.17	44.23	44.3	35.32	36.22	37.86	38.63	35.92	39.54
ENSG00000064989	0.01	0.01	0.02	0.07	0.02	0.01	0.01	0.04	0.01	0.02	0.01	0.06
ENSG00000064995	10.42	9.24	11.09	11.12	10.98	10.94	6.35	7.09	7.15	7.48	7.08	8.13
ENSG00000064999	7.75	7.35	8	8.48	8.21	8.15	4.03	4.92	4.59	5.24	4.8	6.09
ENSG00000065000	42.84	37.22	43.24	44.04	45.52	43.06	22.72	25.97	23.5	27.07	27.83	33.02
ENSG00000065029	19.12	17.05	17.55	18.29	18.08	17.4	16.47	16.75	16.03	17.75	15.22	16.92
ENSG00000065054	60.87	57.52	62.08	63.39	67.37	64.96	33.07	37.41	34.79	35.74	30.77	39.92
ENSG00000065057	6.53	6.85	6.43	6.98	6.65	6.27	4.83	5.04	4.55	4.54	4.41	4.73
ENSG00000065060	8.48	7.24	8.89	8.57	8.59	8.31	4.74	5.59	5.3	5.33	5.54	6.85
ENSG00000065135	9.26	7.04	10.07	8.48	5.78	5.97	7.73	8.11	8.29	6.33	8.39	7.08
ENSG00000065150	41.9	36.24	46.93	46.92	36.98	41.15	30.81	35.36	33.97	28.81	33.42	34.98
ENSG00000065154	53.49	47.37	54.52	47.74	42.64	40.75	34.63	35.89	39.11	39.14	39.87	41.6
ENSG00000065183	12.39	10.46	13.13	12.58	10.66	10.87	7.4	8.62	9.03	6.99	10.53	9.2
ENSG00000065243	11.09	8	13.15	10.6	7.64	8.27	9.25	9.32	9.28	5.56	6.93	7
ENSG00000065268	11.85	10.48	11.56	11.34	11.11	11.26	13.47	12.57	12.51	12.37	13.46	13.58
ENSG00000065308	41.65	38.9	44.77	45.69	42.69	43.03	24.59	27.62	26.17	27.97	26.06	33.79
ENSG00000065320	0.06	0.05	0.06	0.08	0.08	0.05	0.06	0.03	0.03	0.05	0.02	0.04
ENSG00000065325	0.02	0.01	0.18	0.06	0.04	0.12	0.01	0	0.11	0.04	0.03	0.01
ENSG00000065328	10.06	7.56	10.73	10.39	9.19	8.53	5.33	5.49	5.62	5.25	4.44	6.02
ENSG00000065357	7.79	6.42	7.95	7.87	6.94	7.14	4.33	3.23	2.8	3.78	4.15	3.38
ENSG00000065361	4.02	4.49	4.95	5.3	5.85	3.98	2.54	1.21	2.39	2.25	2.75	2.95
ENSG00000065371	0.02	0.02	0.01	0.02	0.02	0.04	0	0	0.06	0	0.01	0.06
ENSG00000065413	4.18	3.51	6.83	3.25	4.04	2.29	4.73	3.41	4.12	3.09	3.15	2.81
ENSG00000065427	31.56	27.53	33.64	33.31	31.89	33.77	27.39	29.05	28.83	30.18	30.34	34.01
ENSG00000065457	11.33	11.5	12.95	12.3	11.34	11.13	6.54	4.68	4.9	7.29	5.68	7.42
ENSG00000065485	6.25	6	7.74	6.1	5.49	6.5	4.6	4.77	4.46	4.94	5.61	6.03
ENSG00000065491	9.98	9.5	10.54	10.68	10.38	10.5	5.57	5.74	5.7	6.16	6.62	7.12
ENSG00000065518	46.51	51.31	53.39	49.06	48.26	45.09	34.41	34.1	34.54	36.77	32.52	40.68
ENSG00000065526	12.36	9.81	14.36	11.94	11.62	11.33	5.97	6.34	5.57	4.98	6.78	7.15
ENSG00000065534	15.44	14.45	15.92	16.42	12.38	10.91	14.79	14.34	14.19	18.08	16.25	18.23
ENSG00000065548	15.03	10.2	18.79	14.81	10.34	9.55	13.08	12.06	12.03	7.79	11.02	8.78
ENSG00000065559	11.8	9.87	13.78	12.3	8.81	9.75	7.41	8.88	8.09	6.79	8.62	7.27
ENSG00000065600	7.48	6.49	7.98	8.47	8.67	7.67	2.89	3.12	2.48	3.62	4.34	3.94
ENSG00000065609	1.87	2.7	2.75	2.54	1.17	1.58	1.39	1.49	1.59	1.02	1.33	1.75
ENSG00000065613	10.55	7.99	13.33	10.1	7.4	7.19	8.06	8.52	8.52	4.52	6.64	5.88
ENSG00000065615	6.91	7.39	9.18	7.18	5.5	5.38	4.57	4.25	4.61	3.32	4.65	3.72
ENSG00000065618	4.71	3.84	5.91	5.18	5.46	4.76	1.15	1.44	1.46	1.14	1.11	1.67
ENSG00000065621	0.15	0.15	0.24	0.14	0.22	0.41	0.29	0.23	0.21	0.27	0.35	0.21
ENSG00000065665	5.39	4.88	6.13	5.61	6.14	4.89	2.72	2.89	2.65	2.67	3.54	2.72
ENSG00000065675	0.02	0.02	0.03	0	0.01	0.01	0.02	0.01	0.02	0.03	0.02	0
ENSG00000065717	0.59	0.46	0.64	0.38	0.25	0.5	0.15	0.08	0.05	0.2	0.24	0.18
ENSG00000065802	9.98	11.13	9.97	10.79	9.88	11.3	8.63	9.89	9.61	8.31	11.32	11.61
ENSG00000065809	40.82	36.45	47.36	46.39	35.89	37.07	22.4	26.9	25.77	24.9	28.73	30.97
ENSG00000065833	16.04	12.24	16.18	13.95	10.97	11.85	5.98	5.53	5.67	5.67	6.7	6.43
ENSG00000065882	27.68	25.89	27.7	26.58	25	29.46	17.9	17.68	16.73	19.21	16.49	20.23
ENSG00000065883	10.8	9.48	11.34	12.12	9.23	8.87	7.53	8.73	7.88	8.46	9.07	9.97
ENSG00000065911	15.92	13.14	16.39	18.18	16.26	14.52	12.72	14.16	13.66	14.79	16.02	14.88
ENSG00000065923	15.25	13.76	14.33	15.85	11.61	13.68	6.46	8.02	7.3	7.47	6.77	8.82
ENSG00000065970	5.57	4.83	5.53	5.25	5.01	5.01	2.98	2.96	3.13	3.47	3.16	4.06
ENSG00000065978	117.33	130.94	141.42	142.33	146.98	129.09	88.9	102.16	102.48	106.84	100.6	115.12
ENSG00000065989	10.37	9.75	10.12	9.77	9.89	9.7	6.85	7.37	6.73	7.43	7.3	9.03
ENSG00000066027	10.33	9.34	10.97	10.57	8.63	9.12	4.92	5.7	5.26	5.04	5.66	5.41
ENSG00000066032	0	0	0	0.09	0	0	0.03	0	0	0	0	0
ENSG00000066044	44.01	40.42	43.15	42.02	42	45.19	31.84	33.92	31.81	34.95	33.14	41.42
ENSG00000066056	0.01	0.05	0.07	0.15	0.08	0.07	0.15	0.1	0.12	0.13	0.05	0.06
ENSG00000066084	5.77	5.14	6.16	6.06	5.46	5.47	3.55	3.51	3.28	3.54	3.6	4.27
ENSG00000066117	16.78	13.9	15.88	18.07	16.98	16.69	16.11	16.92	15.14	17.41	14.44	18.63
ENSG00000066135	7.14	7.02	8.49	8.25	8.41	8.48	4.75	6.01	6.09	6.01	5.48	7.27
ENSG00000066136	13.36	10.84	15.08	13.07	13.11	12.18	12.72	15.62	15.37	17.77	13.59	17.01
ENSG00000066185	0.17	0.39	0.24	0.51	0.16	0.22	0.39	0.57	0.47	0.56	0.44	0.56
ENSG00000066230	0.68	0.55	0.57	0.64	0.52	0.47	0.69	0.88	0.69	0.76	0.75	0.86
ENSG00000066248	4.51	4.48	3.66	4.39	3.47	3.76	3.72	3.82	3.38	3.28	3.16	3.14
ENSG00000066279	12.47	8.78	15.34	11.86	6.92	8.82	16.47	16.1	16.24	9.46	10.88	10.93
ENSG00000066294	0	0	0	0	0	0	0	0	0	0	0	0
ENSG00000066322	55.39	48.74	59.34	58.11	58.67	59.32	45.7	46.38	47.4	45.78	45.55	51.61
ENSG00000066336	0	0	0	0	0.01	0	0	0	0	0	0	0.02
ENSG00000066379	14.14	11.48	11.72	13.87	14.02	14.49	12.33	12.39	12.62	13.96	14.46	14.29
ENSG00000066382	0	0	0	0	0	0.02	0	0	0	0	0	0
ENSG00000066405	0.05	0.03	0.07	0.05	0.02	0.01	0.08	0.05	0.05	0.04	0.07	0.04
ENSG00000066422	6.9	5.03	6.96	6.45	4.84	4.4	3.37	3.83	3.36	2.28	3.4	2.93
ENSG00000066427	8.34	6.37	9.17	7.18	4.53	4.59	5.23	5.27	5.17	3.51	5.52	4.74
ENSG00000066455	11.95	11.13	12.4	11.9	8.5	8.58	8.56	8.02	8.36	6.47	10.24	7.38
ENSG00000066468	0.08	0.04	0.01	0.02	0.1	0.08	0	0	0	0	0	0
ENSG00000066557	3.86	2.87	5.13	3.2	2.13	2	3.57	3.64	3.72	2.2	3.03	2.03
ENSG00000066583	5.5	4.67	5.42	4.32	5.08	5.35	4.12	3.53	4.2	4.36	3.9	5.16
ENSG00000066629	0.42	0.27	0.73	0.33	0.36	0.38	0.15	0.36	0.3	0.43	0.41	0.51
ENSG00000066651	6.04	3.22	6.76	4.53	3.66	2.59	4.07	5.18	5.08	3.35	4.95	4.31
ENSG00000066654	5.46	4.6	6.55	5.12	4.09	4.57	3.61	4.08	4.78	2.73	4.39	2.91
ENSG00000066697	33.82	32.49	36.74	34.27	34.58	28.24	20.01	20.62	21.21	22.52	20.89	23.91
ENSG00000066735	0	0	0	0	0	0	0	0	0	0	0	0.01
ENSG00000066739	6.84	4.19	6.94	6.5	4.03	4.57	3.59	2.83	3.58	2.3	3.22	2.97
ENSG00000066777	5.83	4.57	7.28	6.23	3.68	4.08	4.12	4.6	4.21	2.69	3.72	3.78
ENSG00000066813	0.01	0.01	0	0	0	0.01	0	0.08	0.06	0	0	0
ENSG00000066827	3.7	3.59	3.27	4.29	3.88	2.95	2.71	2.78	2.12	3.53	3.04	3.36
ENSG00000066855	9.8	8.51	10.3	9.69	8.04	8.29	4.8	4.74	4.85	4.61	5.76	5.83
ENSG00000066923	1.57	1.17	1.42	1.79	1.27	1.13	1.07	0.58	0.78	0.96	1.01	1.06
ENSG00000066926	7.99	8.55	8.21	8.1	7.28	6.61	6.56	6.12	6.47	5.89	5.74	7.35
ENSG00000066933	6.85	4.7	6.08	6.5	4.27	4.42	3.75	4.97	3.87	3.19	4.01	3.86
ENSG00000067048	0	0	0	0	0	0	0.04	0	0	0	0.01	0
ENSG00000067057	115.3	112.42	118.58	122.54	119.71	122.63	60.27	66.15	65.43	71.02	63.32	84.21
ENSG00000067064	51.11	41.87	57.38	46.51	31.87	34.31	18.28	20.04	20.11	16.23	22.69	18.06
ENSG00000067066	21.03	16.19	21.25	21.55	17.57	17.28	13.3	13.22	12.89	11.99	12.75	13.31
ENSG00000067082	37.09	33.08	37.27	38.86	31.06	32.51	41.39	39.68	41.13	44.02	43.32	45.6
ENSG00000067113	14.21	13.01	15.04	14.51	13.08	13.76	8.79	9.05	9.24	9.51	11.17	10.54
ENSG00000067141	7.71	6.07	6.63	6.6	6.2	5.87	3.94	2.85	3.01	3.86	2.72	3.81
ENSG00000067167	36.24	31.59	45.17	36.08	28.83	28.22	30.46	31.18	32.11	24.1	37.63	26.15
ENSG00000067177	3.74	3.21	3.53	3.62	3.47	3.35	2.43	2.47	2.45	2.8	2.5	2.97
ENSG00000067182	37.4	34.11	34.21	33.48	33.13	32.12	28.83	28.73	29.27	32.54	28.72	35.23
ENSG00000067191	2.27	1.95	2.22	2.46	2.07	1.6	2.79	2.35	1.76	3.37	3.64	2.62
ENSG00000067208	14.36	11.9	17.53	15.81	10.85	8.75	6.75	6.67	7.07	6.14	6.14	8.43
ENSG00000067221	5.12	4.35	4.12	4.14	4.97	5.26	3.26	3.08	2.87	2.97	3.25	3.21
ENSG00000067225	583.43	551.94	581.32	585.08	562.49	612.78	458.6	497.55	480.51	521.74	455.9	588.55
ENSG00000067248	9.72	7.59	11.96	9.05	6.46	6.71	6.92	7.11	6.94	3.9	5.99	4.85
ENSG00000067334	25.75	18.35	31.44	21.21	16.41	15.08	17.91	17.37	17.47	9.6	13.95	9.75
ENSG00000067365	4.13	3.94	4.05	4.84	4.7	4.75	3.13	3.64	3.02	3.51	2.6	3.67
ENSG00000067369	10.21	9.28	12.14	11.29	8.98	8.55	5.79	6	6.17	5.9	6.87	7.3
ENSG00000067445	0.01	0.01	0.02	0	0.02	0	0	0	0	0	0.12	0
ENSG00000067533	2.37	2.53	4.41	3.31	3.33	2.11	5.06	5.31	4.28	3.05	5.95	3.58
ENSG00000067560	229.03	227.99	232.2	229.87	212.37	236.47	173.74	192.06	187.38	202.42	188.45	233.89
ENSG00000067596	17.52	16.35	17	17.79	18.4	17.26	10.62	11.64	12.21	11.77	12	15.06
ENSG00000067601	1.52	1.42	1.38	1.26	0.9	1.24	1.15	1.07	1.6	0.84	1.26	0.96
ENSG00000067606	6.86	7.46	8.53	9.01	9.25	8.19	4.33	5.32	5.45	5.59	5.71	6.51
ENSG00000067646	0	0	0.02	0	0	0	0	0	0	0	0	0
ENSG00000067704	34.32	30.5	34.82	33.24	25.35	27.87	21.54	24.92	24.28	21.48	23.41	26.65
ENSG00000067715	0.68	0.26	0.24	0.9	0.33	0.36	0.52	0.38	0.5	0.23	0.54	0.38
ENSG00000067798	10.31	9.72	12.01	14.83	12.34	8.55	6.15	6.03	5.81	4.38	4.13	7.31
ENSG00000067829	17	15.94	18.71	17.71	17.42	17.7	15.05	14.44	13.94	13.52	14.39	14.32
ENSG00000067836	3.77	4.25	4.26	3.61	2.97	3.25	2.02	2.05	2	1.63	1.4	2.06
ENSG00000067840	0.01	0	0	0	0.03	0	0	0.02	0	0	0	0
ENSG00000067842	0	0	0	0	0	0.01	0	0	0	0	0	0
ENSG00000067900	11.54	7.82	14.73	10.68	8.03	7.88	8.34	8.99	7.71	4.95	7.23	6.52
ENSG00000067955	12.71	9.43	13.08	13.63	12.91	10.48	10.79	10.38	12.08	9.37	10.71	11.75
ENSG00000067992	8.52	7.91	8.55	7.93	6.56	6.66	4.05	4.21	4.01	3.62	4.32	5.17
ENSG00000068001	14.15	12.34	13.67	13.85	13.6	12.14	9.06	8.87	9.26	8.88	8.02	8.98
ENSG00000068024	2.41	2.33	2.24	3.23	2.04	2.4	1.56	1.96	2.2	1.54	1.35	2.56
ENSG00000068028	5.62	5.48	6.37	6.66	5.83	5.75	7.54	7.52	7.54	7.78	7.76	9.04
ENSG00000068078	0.64	0.51	0.48	0.5	0.55	0.45	0.09	0.15	0.17	0.12	0.12	0.11
ENSG00000068079	8.86	9.92	8.21	8.04	9.18	9.29	9.07	8.51	8.53	8.21	7.62	9.81
ENSG00000068097	7.97	6.28	7.54	8.49	7.45	7.36	4.67	4.38	6.09	4.87	4.76	5.55
ENSG00000068120	28.64	25.77	29.05	29.17	28.94	27.02	14.68	14.9	15.7	17.45	17.25	18.75
ENSG00000068137	3.7	3.53	3.66	3.51	3.67	3.52	1.98	1.87	2.21	1.96	1.74	2.57
ENSG00000068305	9.33	8.87	11.43	8.26	6.03	7.61	7.32	7	7.71	5.76	7.48	7.32
ENSG00000068308	16.35	14.89	17.06	18.56	18.07	17.85	12.84	14.55	14.33	14.34	14.48	16.96
ENSG00000068323	29.94	27.45	31.98	29.83	31.69	32.06	19.38	20.34	19.45	21.49	21.19	25.27
ENSG00000068354	11.69	11.09	11.15	11.86	13.35	12.54	8.57	8.42	8.77	7.75	9.29	11.27
ENSG00000068366	28.57	23.08	32.56	28.04	16.41	19.99	19.73	22.4	21.86	13.17	21.65	17.11
ENSG00000068383	5.97	4.69	6.39	5.38	5.7	5.03	4.93	4.65	4.67	4.39	4.64	5.43
ENSG00000068394	8.27	8.82	8.68	9.21	10.01	9.52	5.9	7.49	6.48	8.09	7.1	9.43
ENSG00000068400	8.46	9.16	9.74	11.23	9.35	8.1	5.17	6.06	5.96	5.57	6.39	7.6
ENSG00000068438	35.45	34.24	40.46	41.73	39.43	37.73	28.58	28.95	29.5	30.9	31.61	33.68
ENSG00000068489	24.36	21.02	25.65	20.78	20.22	24.44	19.82	22.14	20.73	24.78	18.38	29.25
ENSG00000068615	1.54	1.04	1.21	1.1	1.08	1.16	0.71	0.82	0.74	0.54	0.61	1.06
ENSG00000068650	12.97	10.69	13.62	11.68	10.55	10.9	9.24	8.88	8.52	8.35	8.2	10.35
ENSG00000068654	13.91	12.34	13.82	14.02	13.71	14.1	9.85	12.13	10.53	11.2	12.17	14.28
ENSG00000068697	70.96	67.05	72.65	72.49	71.02	67.65	39.46	41.71	41.59	45.51	47.17	53.16
ENSG00000068724	6.84	5.91	5.72	6.48	6.88	6.22	4.22	4.66	4.74	4.87	4.97	5.36
ENSG00000068745	18.1	14.86	19.91	20.9	19.04	16.34	15.95	14.07	16.36	15.64	15.07	15.41
ENSG00000068781	0	0.02	0.02	0.01	0.03	0.04	0	0	0.03	0.04	0.02	0.06
ENSG00000068784	3.73	3.42	4.2	3.87	2.08	2.23	2.91	3.26	3.28	2.33	2.67	2.64
ENSG00000068796	16.62	13.62	19.98	16.55	12.31	11.92	12.82	14.76	12.98	8.75	10.94	11.95
ENSG00000068831	0.44	0.12	0.15	0.02	0.11	0.14	0.01	0.12	0.09	0.05	0.17	0.05
ENSG00000068878	18.55	15.19	17.77	20.48	15.05	15.36	8.17	8.91	8.52	7.33	10.09	9.03
ENSG00000068885	5.12	3.52	6.3	4.53	3.18	2.84	3.85	3.97	3.56	2.1	2.47	2.53
ENSG00000068903	16.73	14.36	14.97	16.02	14.69	15.19	12.53	11.55	10.97	14.31	10.75	13.43
ENSG00000068912	21.93	18.12	24	20.5	17.63	16.41	11.79	11.92	11.75	11.52	14.23	12.25
ENSG00000068971	9.43	8.44	9.32	9.19	10.41	8.79	5.4	5.09	4.28	5.44	6.65	5.54
ENSG00000068976	0.02	0.03	0.02	0.05	0.09	0.05	0.03	0	0.02	0.01	0.2	0.05
ENSG00000068985	0	0	0	0.09	0.07	0	0.02	0	0	0	0	0
ENSG00000069011	13.29	12.63	12.23	11.93	11.8	12.83	15.66	16.54	15.22	15.06	12.49	17.55
ENSG00000069018	0.01	0	0.02	0	0	0.01	0.02	0.01	0.02	0.02	0.02	0
ENSG00000069020	5.39	5.38	4.34	5.1	4.3	4.18	2.92	2.43	2.95	2.95	2.57	2.89
ENSG00000069122	30.07	25.89	30.8	27.82	19.63	24.91	20.8	19.54	20.31	20.43	21.96	26.37
ENSG00000069188	0.06	0.02	0.02	0.03	0.03	0.07	0	0	0	0.02	0.01	0.01
ENSG00000069206	0	0	0	0	0	0	0	0	0	0	0.01	0
ENSG00000069248	12.77	11.33	12.66	13.01	10.36	10.35	9.53	9.43	10.39	10.81	11.07	12
ENSG00000069275	44.99	39.49	46.63	43.11	28.97	36.02	42.82	49.47	50.15	37.21	41.53	49.69
ENSG00000069329	40.95	34.75	36.7	42.45	29.85	31.64	26.02	31.62	30.82	25.78	29.25	28.25
ENSG00000069345	25.38	23.04	26.77	26.54	24.22	24.86	15.73	16.61	17.55	17.99	17.94	19.26
ENSG00000069399	8.68	9.03	8.24	7.97	7.71	6.92	12.57	10.11	12.06	14.61	10.18	14.67
ENSG00000069424	5.25	4.23	4.29	5	3.4	4.02	2.49	1.59	1.92	3.01	2.95	3.18
ENSG00000069431	0.51	0.24	0.53	0.84	0.28	0.39	0.26	0.15	0.19	0.13	0.21	0.1
ENSG00000069482	0.2	0.2	0.1	0.15	0.08	0.11	0.38	0.6	0.29	0.41	0.3	0.34
ENSG00000069493	0.81	0.29	0.73	0.61	0.22	0.4	0.66	0.42	0.29	0.24	0.46	0.4
ENSG00000069509	9.39	8.31	9.09	8.53	6.88	6.07	9.48	10.18	10.48	8.91	11.17	10.69
ENSG00000069535	0.61	0.47	0.29	0.31	0.21	0.42	0.35	0.32	0.26	0.4	0.29	0.52
ENSG00000069667	0.41	0.39	0.77	0.63	0.42	0.37	0.16	0.27	0.23	0.15	0.4	0.22
ENSG00000069696	0.11	0.08	0.14	0.03	0.05	0.03	0.03	0.1	0.05	0.07	0.04	0.08
ENSG00000069702	9.26	9.73	10.79	10.17	8.03	7.21	3.1	4.19	3.86	2.97	4.27	4.64
ENSG00000069764	0	0	0	0	0	0.03	0	0	0	0	0	0
ENSG00000069812	0.9	1.61	1.3	1.21	0.98	1.22	0.57	0.67	0.78	0.57	0.82	0.55
ENSG00000069849	54.62	45.11	60.4	59.2	63.36	57.39	26.83	28.14	27.92	28.45	29.49	35.17
ENSG00000069869	5.87	4.3	7.63	5.8	3.79	3.81	5.22	5.04	4.47	2.91	4.03	3.4
ENSG00000069943	2.18	1.92	2.34	2.74	2.25	2.27	2.68	3.05	2.73	2.75	3.06	3.41
ENSG00000069956	10.71	8.75	11.5	10.74	7.52	7.07	6.99	6.55	6.52	4.29	7.48	6.73
ENSG00000069966	13.61	13.32	14.49	13.22	12.57	13.83	8.65	8.24	7.82	9.03	8.89	10.55
ENSG00000069974	9.92	8.95	11.21	9.26	8.4	7.91	8.69	9.58	9.27	7.67	9.07	10.58
ENSG00000069998	10.73	8.9	9.81	9.96	10.24	9.86	7.75	9.78	9.37	8.9	9.3	10.34
ENSG00000070010	62.36	52.35	53.6	58.11	58.54	53.13	21.77	26.47	25.48	28.82	24.6	24.61
ENSG00000070018	6.37	4.92	6.84	7.47	5.14	4.95	4.27	4.66	4.29	3.75	4.38	4.94
ENSG00000070019	0.01	0	0	0	0	0	0	0	0	0.01	0	0
ENSG00000070031	0	0.09	0	0	0.07	0	0	0	0	0	0.04	0
ENSG00000070047	7.89	9	8.09	9.89	11.27	10.62	4.98	5.94	5.26	6.38	5.95	7.59
ENSG00000070061	16.49	13.32	19.03	17.05	15.17	13.95	10.71	10.98	11.62	9.12	10.81	13.83
ENSG00000070081	41.68	31.27	49.15	38.67	27.24	25.84	31.25	30.75	29.51	18.89	29.92	20.86
ENSG00000070087	21.01	18.06	20.78	19.62	19.03	19.21	6.83	6.31	7.45	7.99	7.54	9.43
ENSG00000070159	5.08	4.16	5.31	4.95	4.21	4.14	2.55	2.48	2.64	2.71	2.54	3.13
ENSG00000070182	0.12	0.14	0.18	0.16	0.15	0.12	0.07	0.13	0.09	0.09	0.1	0.15
ENSG00000070190	0.03	0	0.01	0.02	0	0.01	0.02	0.01	0.01	0.05	0.02	0.01
ENSG00000070193	0	0	0	0	0	0	0	0	0	0	0	0
ENSG00000070214	10.38	8.95	10.79	10.86	8.37	8.48	4.86	5.69	5.44	4.5	4.59	5.83
ENSG00000070269	4.19	2.46	4.19	2.93	3.11	2.96	2.66	3.25	2.23	2.38	2.95	2.63
ENSG00000070366	7.15	6.78	6.88	7.63	8.09	7.12	4.99	5.06	4.97	5.38	5.43	6.3
ENSG00000070367	24.76	17.38	30.22	24.43	15.85	15.9	17.98	19.52	18.4	10.08	15.82	13.72
ENSG00000070371	2.12	2.06	2.33	2.39	2.18	2.08	1.35	1.32	1.26	1.34	1.34	1.65
ENSG00000070388	0.08	0.13	0.06	0.15	0.12	0.2	0.09	0.05	0.17	0.06	0.06	0.23
ENSG00000070404	5.72	6.04	6.24	7.08	7.25	7.21	3.97	5.19	4.21	4.64	5.23	5.89
ENSG00000070413	13.55	11.75	13.69	11.54	14.81	12.17	6.47	6.02	6.55	7.1	7.41	8.84
ENSG00000070423	19.28	18.36	21.78	20.12	18.75	20.28	16.94	16.75	15.58	16.37	18.12	18.79
ENSG00000070444	3.4	3.58	4.3	3.88	5.06	4.9	2.8	3.44	3.11	3.5	4.27	4.86
ENSG00000070476	6.13	5.18	6.02	6.68	5.84	6.02	3.32	3.97	3.53	3.61	3.9	4.38
ENSG00000070495	17.21	15.33	17.38	18.51	19.1	17.65	8.66	8.31	8.59	8.97	8.82	9.6
ENSG00000070501	11.96	10.9	13.47	11.7	11.5	10.09	4.19	4.48	4.71	4.7	3.8	4.78
ENSG00000070526	0.24	0.22	0.43	0.11	0.09	0.23	0.11	0.33	0.01	0.12	0.04	0.06
ENSG00000070540	32.69	30.33	30.14	31.65	30.63	30.91	13.23	12.72	11.96	15.95	19.86	16.67
ENSG00000070601	0	0	0	0	0	0	0	0	0	0	0	0
ENSG00000070610	18.66	14.62	18.64	18.63	20.11	16.5	11.66	11.11	12.35	13.88	12.2	13.44
ENSG00000070614	25.32	22.72	22.14	23.73	23.78	24.93	15.92	18.28	16.39	17.55	16.65	21.88
ENSG00000070669	36.9	35.98	32.16	33.98	30.3	28.31	16.76	17.6	18.88	20.5	27.02	25.36
ENSG00000070718	13.03	10.45	15.53	14.19	11.98	11.63	5.56	5.67	5.63	5.66	5.86	6.56
ENSG00000070729	0.06	0.03	0.04	0.09	0.16	0.05	0.14	0.03	0.02	0.04	0.02	0.08
ENSG00000070731	1.84	1.48	1.65	1.25	1.15	1.74	2.02	1.96	2.21	2.31	1.22	2.02
ENSG00000070748	0	0	0	0	0	0	0.01	0	0	0.01	0	0
ENSG00000070756	213.47	191.06	233.53	223.18	215.14	194.85	163.06	185.36	180.72	189.07	180.21	230.27
ENSG00000070759	2.44	2.16	2.3	2.42	2.5	2.65	0.94	1.07	1.21	1.25	1.12	1.24
ENSG00000070761	21.82	17.04	21.61	20.27	21.07	20.46	11.59	13.2	14.37	13.1	12.25	18
ENSG00000070770	13.91	12.77	14.93	15.69	13.37	14.46	7.89	9.4	8.22	9.16	9.67	11.38
ENSG00000070778	6.21	5.02	6.67	5.97	5.49	5.73	4.36	4.79	4.32	4	4.22	4.56
ENSG00000070785	11.76	10.63	14.96	14.08	12.55	13.64	9.5	9.35	9.24	9.23	9.38	10.86
ENSG00000070808	0.22	0.2	0.2	0.15	0.1	0.1	0.11	0.05	0.05	0.07	0.01	0.1
ENSG00000070814	14.76	14.59	16.31	17.38	18.37	16.8	9.14	10.41	9.68	11.07	10.43	12.47
ENSG00000070831	102.27	90.76	110.2	105.85	86.42	99.66	88.18	98.32	105.66	93.89	96.03	113.46
ENSG00000070882	21.72	17.9	24.23	22.97	16.01	16.42	22.25	24.64	24.86	18.74	20.12	21.61
ENSG00000070886	0.01	0.01	0	0	0	0	0	0	0	0	0	0
ENSG00000070915	0	0.03	0	0	0	0	0	0	0	0.02	0	0
ENSG00000070950	10.73	7.04	10.18	9.27	6.35	6.55	8	7.36	7.95	5.06	7.07	5.47
ENSG00000070961	36.97	31.36	44.52	38.89	26.83	25.46	33.63	30.17	28.67	20.42	42.24	27.81
ENSG00000070985	0.01	0	0	0	0	0	0	0.01	0.01	0.01	0	0
ENSG00000071051	9.81	9.66	9.29	9.75	9.67	9.37	6.97	6.57	5.87	6.89	7.75	8.26
ENSG00000071054	44.11	41.07	45.91	47.3	42.51	39.92	31.57	33.2	31.17	34.26	35.92	43.37
ENSG00000071073	4.16	2.07	3.4	3.17	2.47	2.66	1.52	1.87	1.15	1.17	1.62	1.29
ENSG00000071082	208.24	201.42	206.71	182.05	190.02	165.14	191.19	180.9	182.31	190.18	175.78	197.86
ENSG00000071127	283.55	269.15	281.25	296.3	266.95	284.65	170.6	188.55	186.72	200.11	185.03	231.2
ENSG00000071189	11.1	8.37	11.68	10.68	6.68	7.61	6.38	7.38	6.27	4.14	7.04	5.56
ENSG00000071203	0	0	0	0	0	0	0	0	0	0	0	0
ENSG00000071205	6.45	5.05	6.5	6.98	5.75	6.47	4.06	4.27	4.72	4.72	4.66	5.33
ENSG00000071242	1.75	2.45	3.44	2.36	2.13	2.04	1.11	1.48	1.11	1.63	1.25	2.23
ENSG00000071243	4.25	3	4.52	4.21	3.23	3.26	2.98	3.47	3.45	1.98	2.96	3.24
ENSG00000071246	0.47	0.71	0.76	0.57	0.39	0.43	0.32	0.43	0.4	0.77	0.34	0.41
ENSG00000071282	6.29	6.7	7.45	8.39	5.36	8.7	2.24	2.86	3.52	2.78	2.49	3.92
ENSG00000071462	16.31	17.43	16	18.57	18.42	18.58	12.15	12.76	12.43	14.23	13.63	15.23
ENSG00000071537	17.17	17.07	18.42	20.08	14.87	14.25	12.52	11.85	12.07	10.92	15.77	12.17
ENSG00000071539	10.95	9.84	11.9	11.54	10.74	11.74	10.85	11.78	11.72	10.41	9.96	12.16
ENSG00000071553	40.55	36.13	40.69	39.98	45.26	40.22	24.2	26.28	26.02	25.91	27.34	29.05
ENSG00000071564	14.79	15.73	18.11	16.28	16.3	16.72	11.86	13.92	12.4	14.2	11.63	16.13
ENSG00000071575	12.2	11.31	12.34	10.38	9.02	10.17	9.39	10.27	10.67	10.69	8.54	12.18
ENSG00000071626	28.37	26.35	29.7	29.19	31.85	30.21	25.34	26.87	27.1	30.52	27.06	31.78
ENSG00000071655	22.88	23.06	22.4	25.42	27.98	27.82	18.65	25.46	19.82	22.39	21.27	26.01
ENSG00000071677	0	0	0	0	0	0	0	0	0	0	0	0
ENSG00000071794	10.75	8.1	12.33	10.53	7.08	8.16	5.42	8.1	6.53	4.16	4.75	4.95
ENSG00000071859	49.16	45.7	54.62	54.43	57.03	46.65	29.03	29.45	28.86	32.59	30.23	33.22
ENSG00000071889	17.96	17.18	17.42	17.66	18.6	18.13	12.11	10.86	12.24	14.3	11.88	12.45
ENSG00000071894	14.98	12.43	13.71	14.45	14.42	13.74	12.48	10.61	13.26	14.76	13.18	13.91
ENSG00000071909	0	0.02	0	0.02	0.01	0.01	0	0	0	0	0	0
ENSG00000071967	35.39	29.18	34.59	30.06	27.49	25.31	20.79	22.31	21.49	20.56	21.69	25.03
ENSG00000071991	0.01	0	0	0.01	0	0	0	0.02	0.01	0.01	0	0.01
ENSG00000071994	28.17	23.52	30.88	30.66	28.59	27.12	24.59	26.74	25.49	25.45	26.44	27.28
ENSG00000072041	0	0	0	0.01	0	0	0	0	0.01	0.01	0	0
ENSG00000072042	63.67	52.19	64.74	61.28	54.55	54.03	29.13	28.8	29.99	28.98	30.37	32.82
ENSG00000072062	38.98	34.19	45.11	40.2	38.34	37.86	19.93	21.56	19.23	21.12	21.88	24.12
ENSG00000072071	6.55	5.61	4.96	5.16	4.3	5.59	3.74	3.28	3.85	4.32	2.9	4.78
ENSG00000072080	0	0.14	0	0	0	0	0	0	0	0	0	0
ENSG00000072110	120.6	107.09	122.12	129.78	133.91	124.69	104.85	118.27	114	119.21	122.09	138.21
ENSG00000072121	7.05	6.08	7.35	7.24	7.52	6.56	3.88	3.5	3.5	3.44	3.6	4.59
ENSG00000072133	0.05	0.15	0.28	0.19	0.02	0.1	0.11	0.13	0.05	0.03	0.03	0.08
ENSG00000072134	20.83	17.89	20.09	20	17.52	19.25	5.84	7.33	7.05	7.92	7.18	8.7
ENSG00000072135	7.82	6.59	7.77	8.6	7.32	6.28	6.32	7.24	6.94	6.75	6.96	9.07
ENSG00000072163	3.08	2.72	2.21	2.4	2.75	2.18	3.13	3.36	3.22	3.23	3.61	4.13
ENSG00000072182	0.04	0.03	0.05	0.06	0.03	0.01	0.03	0.01	0.02	0.01	0.01	0.04
ENSG00000072195	2.96	2.42	2.75	2.44	1.99	2.26	1.85	1.45	1.42	2.27	2.11	2.09
ENSG00000072201	0.86	0.68	0.79	0.62	0.47	0.49	0.46	0.57	0.71	0.77	0.58	1.17
ENSG00000072210	45.19	43.73	48.48	44.77	37.28	42.35	16.72	16.6	19.91	19.31	17.21	22.59
ENSG00000072274	81.4	73.96	83.14	82.34	58.45	64.34	34.39	38.48	35.42	29.28	45.54	35.23
ENSG00000072310	13.75	12.05	12.62	13.51	10.29	11.78	34.23	32.35	36.49	37.46	33.15	41.22
ENSG00000072315	0.01	0.02	0.03	0.04	0	0.01	0.05	0.03	0.03	0.02	0.02	0.03
ENSG00000072364	39.17	33.25	41.12	40.74	32.17	32.99	23.63	24.58	22.27	17.46	25.47	25.58
ENSG00000072401	11.37	8.02	13.25	8.93	6.87	6.88	6.55	6.4	6.9	6.09	6.64	6.01
ENSG00000072415	14.42	12.03	16.43	15.89	10.81	11.22	10.47	12.08	11.95	7.47	9.75	10.79
ENSG00000072422	1.51	1.8	2.04	1.93	1.79	1.44	1.22	1.12	1.41	1.56	1.43	1.72
ENSG00000072501	23.53	25.74	28.88	31.84	30.94	26.52	12.68	17.13	15.06	16.93	13.92	20.42
ENSG00000072506	38.19	33.08	37.52	37.48	43.6	39.95	29.88	30.66	32.14	31.32	29.62	34.75
ENSG00000072518	16.76	15.63	17.35	19.1	19.11	17.18	10.66	10.28	10.25	11.11	10.27	13.19
ENSG00000072571	1.59	1.34	2.3	1.05	0.86	0.87	2.5	2.35	2.42	1.44	2.03	1.39
ENSG00000072609	8.65	8.47	9.52	9.47	9.11	8.63	6.32	8.06	7.05	8.13	8.13	7.66
ENSG00000072657	0.01	0.01	0.02	0.04	0	0.01	0.03	0.05	0.04	0.01	0.01	0.03
ENSG00000072682	38.91	38.59	39.68	42.84	43.06	41.08	13.14	12.47	11.9	14.41	15.28	18.6
ENSG00000072694	0.01	0.01	0	0.01	0	0	0	0	0.03	0	0	0
ENSG00000072736	8.82	8.35	8.96	9.57	8.35	8.26	4.93	5.21	5.11	5.09	5.2	5.57
ENSG00000072756	5.11	3.19	4.9	4.79	3.26	3.98	4.16	5.46	6.28	4.42	5.78	5.44
ENSG00000072778	180	147.33	182.5	174.49	168.3	159.32	74.83	64.88	73.77	81.45	74.06	75.09
ENSG00000072786	22.23	18.71	20.88	21.58	22.05	19.07	12.1	14.09	11.99	13.04	14.39	15.82
ENSG00000072803	28.76	23.9	30.32	28.11	26.03	28.44	12.23	14.05	13.6	13.83	15.32	17.35
ENSG00000072818	4.37	2.47	4.33	3.5	3.5	4.55	2.58	1.89	3.11	3.04	4.16	4.48
ENSG00000072832	2.62	2.13	2.67	2.38	2.01	2.69	2.08	2.26	1.92	2.23	1.84	2.76
ENSG00000072840	7.6	7.52	8.54	8.54	7.56	8.37	5.72	7.33	6.34	7.01	6.67	8.36
ENSG00000072849	38.54	31.66	36.36	32.17	35.25	30.82	28.18	25.85	27.07	30.16	36.79	33.3
ENSG00000072858	0.08	0.1	0.22	0.18	0.09	0.31	0.17	0.11	0.11	0.12	0.11	0.08
ENSG00000072864	13.74	13.42	12.59	12.52	12.19	12.73	12.12	13.32	11.58	12.31	10.65	14.65
ENSG00000072952	0.18	0.48	0.17	0.21	0.06	0.1	0.09	0.07	0.13	0.16	0.07	0.07
ENSG00000072954	7.76	6.54	7.92	7.37	8.22	7.8	3.04	3.69	3.53	3.41	4.28	4.26
ENSG00000072958	42.1	39.4	42.36	40.03	44.16	43.56	32.05	35.5	32.76	34.82	32.04	40.37
ENSG00000073008	35.22	33.19	36.77	37.75	36.82	38.17	23.94	26.6	26.43	30.59	29.76	32.2
ENSG00000073050	6.36	6.78	7.15	6.16	6.03	6.41	4.82	5.02	4.12	5.04	4.81	6.28
ENSG00000073060	16.32	17.57	16.47	15.82	16.98	15.91	14.48	12.34	13.16	12.78	13.32	15.36
ENSG00000073067	0	0.09	0.01	0	0.05	0.07	0.02	0.1	0.06	0.01	0.09	0.01
ENSG00000073111	16.88	16.13	16.53	16.95	18.62	16.81	13.25	15.96	14.34	15.49	13.02	18.31
ENSG00000073146	0	0.01	0	0	0.01	0	0.01	0	0.02	0.01	0	0.02
ENSG00000073150	2.3	2.57	2.26	2.45	2.88	2.45	0.42	0.36	0.32	0.48	0.47	0.44
ENSG00000073169	8.14	6.9	7.68	7.63	8.23	7.63	4.8	5.34	4.96	4.55	4.66	5.32
ENSG00000073282	0.17	0.13	0.09	0.09	0.07	0.08	0.34	0.14	0.25	0.29	0.09	0.37
ENSG00000073331	1.69	1.42	1.48	1.7	0.73	1.17	0.62	0.87	1.4	1.3	2.03	1.7
ENSG00000073350	4.87	5.3	5.37	5.94	5.77	4.61	4.23	3.79	4.4	4.66	5.05	5.18
ENSG00000073417	6.64	4.69	7.38	6.12	5.77	4.89	7.2	6.39	6.99	7.15	7.71	7.8
ENSG00000073464	9.49	8.98	10.41	10.29	11.19	8.73	6.29	7.56	7.35	7.61	7.62	9.57
ENSG00000073536	5.02	4.33	5.68	5.68	6.2	4.67	7.35	8.22	8.04	6.87	7.32	8.15
ENSG00000073578	63.14	56.53	58.64	64.23	61.1	58.62	36	41.68	38.67	45.11	38.42	48.96
ENSG00000073584	22.04	19.87	24.53	24.91	20.11	17.74	20.28	23.51	24.36	18.45	20.36	23.1
ENSG00000073598	0	0	0	0	0	0	0	0	0	0	0	0
ENSG00000073605	0.78	0.54	0.88	0.76	0.6	0.45	0.36	0.18	0.23	0.44	0.26	0.36
ENSG00000073614	7.87	7.47	8.94	9.6	6.47	7.53	4.29	5.24	4.65	5.43	5.35	5.97
ENSG00000073670	0.54	0.28	0.26	0.35	0.32	0.6	0.14	0.15	0.11	0.2	0.27	0.23
ENSG00000073711	5.66	4.52	6.39	6.32	4.25	4.66	3.93	4.06	3.78	2.31	3.41	3.82
ENSG00000073712	12.05	9.52	15.34	12.64	9.59	9.89	9.48	10.55	9.98	7.32	9.65	9.22
ENSG00000073734	0	0	0	0	0.01	0.01	0	0	0	0	0	0
ENSG00000073737	0.05	0.02	0.03	0.03	0.02	0.04	0	0.02	0	0	0	0.01
ENSG00000073754	0	0	0	0.01	0.01	0	0	0	0	0	0	0
ENSG00000073756	0.57	0.46	0.47	0.61	0.35	0.33	0.73	0.71	0.62	0.66	1.01	0.68
ENSG00000073792	22.02	21.76	21.33	23.63	19.35	19.06	15.08	17.68	14.92	15.56	16.69	17.93
ENSG00000073803	11.5	9.99	12.76	10.54	11.6	9.78	6.07	6.25	6.27	6.49	7.62	7.92
ENSG00000073849	0.45	0.33	0.44	0.36	0.27	0.22	0.41	0.43	0.41	0.48	0.51	0.73
ENSG00000073861	0	0	0	0.01	0	0	0	0	0	0	0	0.01
ENSG00000073905	0.06	0.04	0.03	0.06	0.1	0.02	0	0.09	0.07	0.07	0.06	0.06
ENSG00000073910	0.4	0.22	0.29	0.15	0.16	0.11	0.17	0.54	0.22	0.25	0.18	0.62
ENSG00000073921	134.07	118.15	141.11	141.42	99.35	109.44	70.59	82.13	82.23	72.39	86.51	95.23
ENSG00000073969	11.86	10.22	12.31	9.91	10.93	9.49	9.5	9.13	9.92	7.63	8.79	9.57
ENSG00000074047	0.56	0.42	0.68	0.58	0.52	0.48	0.29	0.38	0.44	0.34	0.25	0.49
ENSG00000074054	14.5	11.18	14.13	14.11	10.56	11.96	7.95	9.14	9.95	8.95	7.76	10.92
ENSG00000074071	30.04	27.73	28.85	27.73	27.08	29.13	26.06	27.78	26.59	25.99	24.74	29.17
ENSG00000074181	0.56	0.39	0.27	0.27	0.19	0.33	0.18	0.08	0.16	0.14	0.08	0.12
ENSG00000074201	37.14	35.94	40.84	40.14	35.87	33.98	25.7	27.12	26.93	31.75	27.63	34.81
ENSG00000074211	0.1	0.11	0.1	0.16	0.17	0.12	0.06	0.05	0.06	0.03	0.08	0.15
ENSG00000074219	13.63	12.67	14.93	14.72	14.16	14.27	7.96	8.13	8.43	8.6	7.73	11.04
ENSG00000074266	8.89	6.55	8.91	9.44	7.02	7.4	5.81	6.27	6.94	5.65	5.81	7.14
ENSG00000074276	0.03	0.07	0.05	0.12	0.03	0.07	0	0.06	0.01	0.02	0.08	0.09
ENSG00000074317	0	0.04	0	0	0	0	0	0.01	0	0	0	0
ENSG00000074319	46.42	44.29	47.73	49.83	44.25	43.6	27.3	29.25	29.65	30.35	29.76	33.62
ENSG00000074356	8.69	8.26	9.41	8.15	8.37	8.4	5.75	5.49	6.43	7.11	6.19	7.64
ENSG00000074370	0.22	0.21	0.26	0.16	0.56	0.04	0.02	0.1	0.05	0.07	0.07	0.11
ENSG00000074410	12.35	12.49	10.07	8.67	6.68	9.41	9.84	9.06	8.78	10.09	7.61	12.33
ENSG00000074416	13.3	11.71	14.12	14.83	14.76	14.74	7.05	9.14	7.99	8.17	9.82	10.04
ENSG00000074527	5.17	3.93	6.32	6.18	4.79	4.86	2.84	3.47	3.15	2.85	3.54	3.13
ENSG00000074582	7.73	5.59	7.26	8.77	8.53	6.92	6.98	7.92	7.03	6.42	6.53	7.5
ENSG00000074590	9.89	9.42	11.73	12.92	10.8	10.82	6.39	7.53	7.26	7.61	7.25	9.6
ENSG00000074603	8.22	6.83	9.38	7.42	5.97	5.44	4.58	5.56	5.03	3.85	4.83	5.22
ENSG00000074621	0.82	0.9	1.24	1.05	1	1.22	1.16	2.08	1.43	1.04	0.81	1.5
ENSG00000074657	5.54	4.74	6.97	5.48	4.52	4.5	6.08	5.16	5.11	5.21	4.83	5.84
ENSG00000074660	0.29	0.41	0.3	0.26	0.27	0.33	0.27	0.27	0.22	0.32	0.25	0.47
ENSG00000074695	30.4	25.15	36.6	30.32	19.92	22.54	18.04	17.31	17.91	11.55	19.46	14.76
ENSG00000074696	25.38	20.7	26.21	25.21	21.61	24.28	16.46	18.06	17.71	18.85	16.95	20.91
ENSG00000074706	0.07	0.04	0.22	0.06	0.03	0.04	0.03	0.12	0.03	0.02	0.2	0.03
ENSG00000074755	11.05	8.39	10.44	10.94	9.92	10.43	4.58	4.98	5.05	5.45	5.52	6.28
ENSG00000074771	0	0.01	0	0	0	0	0	0	0	0	0	0
ENSG00000074800	1137.85	1074.5	1134.78	1101.18	935.82	1105.45	839.96	951.8	983.41	988.52	884.33	1119.3
ENSG00000074803	0	0	0	0.01	0	0	0.03	0	0	0	0.01	0
ENSG00000074842	72	74.12	80.61	77.5	82.14	79.68	48.06	48.89	48.73	51.56	57.41	58.41
ENSG00000074855	3.48	4	4.08	4.22	3.81	3.59	2.55	2.27	2.72	3.08	2.44	3.35
ENSG00000074935	5.15	4.48	5.7	4.83	4.38	2.96	2.82	3.61	4.13	2.98	4.39	2.83
ENSG00000074964	2.17	2.12	1.88	3.09	2.17	2.3	1.44	2.04	1.61	1.99	1.54	2.04
ENSG00000074966	0.81	0.87	1.23	0.82	0.47	0.59	1.08	1.05	1.19	0.93	1.08	1.1
ENSG00000075035	0	0.04	0	0	0.03	0	0	0	0	0	0	0
ENSG00000075043	0.03	0.02	0.02	0.01	0	0.04	0	0	0	0	0	0
ENSG00000075073	0.24	0.23	0.11	0.13	0.11	0.17	0.1	0.06	0.04	0.09	0.19	0.19
ENSG00000075089	8.46	6.51	9.79	7.52	5.19	5.52	5.26	5.87	5.96	4.84	5.87	4.26
ENSG00000075131	6.17	5.55	7.3	6.86	5.11	5.13	4.59	5.73	3.99	5.39	4.8	7.12
ENSG00000075142	67.97	61.55	67.35	61.69	59.74	59.39	48.76	49.54	46.74	52.56	45.65	55.08
ENSG00000075151	16.91	14.84	20.23	18.01	14.92	14.94	9.48	9.58	9.91	8.36	8.93	10.41
ENSG00000075188	15.05	12.8	15.46	14.41	11.57	12.19	12.04	12.93	12.02	13.01	14.7	15.77
ENSG00000075213	2.56	3.42	2.55	1.95	1.4	2	3	3.34	3.64	1.85	2.43	3.32
ENSG00000075218	15.16	12.4	14.92	13.04	12.44	13.58	12.32	13.35	13.16	13.45	10.88	14.78
ENSG00000075223	12.03	8.18	15.8	11.52	7.76	8.85	16.9	16.54	15.89	9.45	12.89	13.73
ENSG00000075234	11.11	10.39	11.01	12.88	10.91	11.07	9.45	10.07	10.91	10.31	9.54	11.5
ENSG00000075239	34.55	29.45	35.94	34.56	27.44	27.13	32.8	33.2	33.68	32.99	34.19	37.19
ENSG00000075240	3.36	3.38	3.43	3.8	5.42	4.43	1.96	3.35	2.59	2.92	2.69	2.81
ENSG00000075275	1.4	1.29	1.04	1.26	0.82	0.91	0.65	0.62	0.86	0.93	0.79	1.22
ENSG00000075290	0.02	0.05	0.04	0.03	0.03	0.02	0.03	0.07	0.03	0.01	0.03	0.04
ENSG00000075292	13.02	9.73	18.03	14.79	9.39	8.36	13.18	13.72	12.16	9.14	12.48	10.62
ENSG00000075303	7.78	4.36	8.29	6.69	4.37	5.36	5.72	5.73	6.52	3.71	8.03	4.95
ENSG00000075336	9.71	8.95	11.23	11	9.89	8.78	5.96	6.68	6.97	5.51	5.3	7.4
ENSG00000075340	0.07	0.08	0.17	0.08	0.01	0.05	0.09	0.15	0.04	0.06	0.07	0.08
ENSG00000075388	0	0	0	0	0	0	0	0	0	0.01	0	0
ENSG00000075391	7.61	6.27	9.09	9.27	7.7	6.6	6.13	6.76	6.66	5.7	7.16	6.61
ENSG00000075399	3.61	3.2	3.17	3.83	3.03	3.48	1.89	1.73	1.49	2.2	2.06	1.95
ENSG00000075407	4.27	2.99	4.16	3.44	2.77	2.37	2.84	2.74	2.53	1.8	2.46	2.37
ENSG00000075413	24.63	19.47	26.03	25.38	21.64	21.28	14.38	14.83	15.11	14.94	16.66	16.4
ENSG00000075415	274.01	259.47	272.41	269.78	253.99	271.54	209.5	226.14	234.15	232.37	221.99	266.73
ENSG00000075420	23.76	19.07	22.71	22.59	17.98	17.67	15.39	14.73	14.95	13.99	19.13	17.57
ENSG00000075426	20.86	19.83	19.98	20.07	20.21	20.03	16.35	16	15.68	19.11	17.93	22.97
ENSG00000075429	0	0	0	0	0	0	0	0	0	0	0	0
ENSG00000075461	0.03	0.06	0.02	0.02	0.02	0.02	0.02	0.03	0.01	0.01	0.03	0.01
ENSG00000075539	14.53	12.77	19.07	16.92	11.2	11.41	10.21	10.8	10.41	6.98	9.66	9.35
ENSG00000075568	17.67	14.86	18.74	16.13	13.04	14.28	8.4	8.68	10.1	8.57	8.37	10.24
ENSG00000075618	11.83	10.77	11.39	10.78	10.11	12.13	4.26	4.9	4.8	4.69	4.68	5.33
ENSG00000075624	1378.41	1291.61	1355.61	1325.04	1300.3	1317.13	1529.55	1620.49	1569.85	1616.59	1471.46	1844.17
ENSG00000075643	6.49	5.67	6.4	6.25	5.56	5.65	4.8	4.92	4.84	5.76	6.22	6.07
ENSG00000075651	7.42	7.26	9.07	7.6	6.15	5.37	5.07	4.86	4.79	4.53	4.61	5.23
ENSG00000075673	0	0.01	0	0	0	0.01	0	0	0	0	0	0
ENSG00000075702	9.43	8.79	9.24	9.17	11.17	10.52	6.95	7.47	6.61	7.28	5.91	8.03
ENSG00000075711	43.47	31.64	44.95	41.16	27.9	31.74	33.05	34.79	33.57	28.15	34.98	32.39
ENSG00000075785	73.34	64.89	82.35	82.56	92.93	69.84	47.94	59.51	51.31	53.76	59.21	61.34
ENSG00000075790	21.33	17.33	26.58	18.66	16.99	15.31	16.3	15.36	15.34	10.31	13.24	12.22
ENSG00000075826	1.44	1.12	1.6	1.32	1.15	0.9	1.71	1.09	1.36	1.56	2.16	1.03
ENSG00000075856	17.67	14.97	17.33	16.35	18.03	17.61	9.9	12.33	8.94	12.02	10.71	13.57
ENSG00000075884	0	0.04	0	0	0	0	0	0.2	0	0	0.04	0
ENSG00000075886	0.29	0.17	0.1	0.16	0.12	0.13	0.12	0.19	0.16	0.38	0.14	0.24
ENSG00000075891	0.01	0	0	0	0	0	0	0	0	0	0	0
ENSG00000075914	10.46	11.09	10.95	11.83	10.42	12.13	8.87	9.02	8.96	10.4	9.53	11.37
ENSG00000075945	4.22	3.56	4.6	4.61	2.76	3.81	3.04	3.42	3.54	3.04	3.51	3.64
ENSG00000075975	12.7	10.7	14.63	13.99	12.32	12.02	9.14	9.4	10.18	10.46	9.45	10.58
ENSG00000076003	12.59	10.41	11.63	11.81	9.93	10.18	10.23	12.71	11.6	12.04	10.32	13.65
ENSG00000076043	65.31	58.05	66.55	67.41	59.7	59.09	44.44	44.52	43.27	49.85	46.48	54.55
ENSG00000076053	19.61	17.23	26.8	18.71	14.42	12.42	19.88	20.96	19.27	14.54	18.63	15.9
ENSG00000076067	17.76	15.86	20.76	19.31	19.73	18.36	10.3	11.47	11.42	11.45	11.45	13.52
ENSG00000076108	27.83	24.32	23.36	29.26	30.54	26.31	11.33	12.24	12.83	14.5	11.81	16.72
ENSG00000076201	11.31	10.6	11.14	11.95	13.49	11.38	9.89	9.23	8.05	8.94	9.41	10.87
ENSG00000076242	20.42	20.27	21.01	27.68	18.54	21.95	18.29	18.38	17.95	18.32	16.59	25.55
ENSG00000076248	12.47	11.31	10.69	11.06	12.55	12.59	12.39	13.67	13.38	14.4	12.1	17.29
ENSG00000076258	0.31	0.31	0.18	0.4	0.17	0.29	0.34	0.24	0.23	0.29	0.2	0.36
ENSG00000076321	6.21	5.74	6.6	6.53	6.33	4.88	3.1	4.86	3.54	3.49	3.6	3.78
ENSG00000076344	0	0.01	0	0.01	0.01	0	0	0	0	0.01	0	0
ENSG00000076351	4.42	4.44	4.4	4.19	4.03	4.23	3.83	3.52	3.18	3.31	3.28	4.65
ENSG00000076356	2.42	1.86	2.68	3.32	2.7	2.24	1.73	1.67	1.53	1.37	1.33	1.52
ENSG00000076382	23.4	20.61	24.69	22.22	20.41	21.56	22.05	22.51	23.47	21.91	19.3	24.74
ENSG00000076513	22.41	19.4	23.92	21.8	21.56	20.51	12.2	12.77	13.09	15.08	12.79	14.6
ENSG00000076554	20.02	18.07	24.98	19.24	18.42	15.13	12.24	12.24	12	14.57	14.02	12.92
ENSG00000076555	2.51	3.24	2.78	3.21	3.31	2.16	2.03	1.83	1.63	2.04	1.27	1.86
ENSG00000076604	19.44	15.35	21.54	19	22.94	19.43	12.04	11.31	13.01	12.59	13.59	14.01
ENSG00000076641	4.95	3.87	5.14	5.95	4.15	3.99	2.13	2.28	1.69	1.46	2.21	3.11
ENSG00000076650	3.94	3.28	3.93	3.8	3.9	3.51	2.47	2.42	2.89	2.86	2.25	3.01
ENSG00000076662	1.32	1.09	1.78	1.73	1.9	1.53	1.8	1.5	1.52	1.65	1.57	1.67
ENSG00000076685	28.98	23.83	32.07	29.67	26.82	26.51	22.1	24.76	23.47	25.59	27.86	30.56
ENSG00000076706	30.71	27.46	24.31	24.56	25.07	22.2	11.82	12.58	13.89	17.1	11.99	16.53
ENSG00000076716	0	0	0	0.01	0.01	0	0	0	0	0	0	0
ENSG00000076770	0.32	0.24	0.36	0.33	0.27	0.38	1.19	1.5	1.34	0.85	1.29	0.97
ENSG00000076826	0.62	0.43	0.41	0.38	0.44	0.43	0.93	0.19	0.22	0.35	0.23	0.33
ENSG00000076864	0.62	0.55	0.49	0.6	0.33	0.44	0.21	0.2	0.23	0.26	0.28	0.21
ENSG00000076924	10.12	8.74	9.84	11.05	11.16	10.31	8.49	9.17	9.27	9.72	9.34	10.5
ENSG00000076928	16.18	16.23	16.97	17.67	19.15	18.38	14.23	14.16	14.03	14.65	13.78	16.84
ENSG00000076944	19.75	20.28	20.31	22.06	21.57	20.25	17.32	17.3	15.71	19.04	17.75	19.78
ENSG00000076984	10.82	10.59	11.06	11.37	12.87	12.33	6.58	6.97	6.44	7.64	7.3	8.65
ENSG00000077009	0	0.01	0	0	0.01	0	0.01	0	0	0	0	0
ENSG00000077044	16.29	13.47	14.87	16.36	15.06	12.47	9.5	6.88	10.41	7.97	9.05	9.26
ENSG00000077063	0	0	0.01	0	0	0	0.06	0.01	0.02	0	0.05	0.04
ENSG00000077080	0	0	0	0	0	0.02	0.02	0	0	0	0.05	0
ENSG00000077092	0.26	0.27	0.21	0.29	0.18	0.33	0.16	0.11	0.13	0.12	0.1	0.13
ENSG00000077097	16.05	13.73	20.7	17.34	11.5	11.17	10.97	12.76	12.2	7.16	11.03	11.06
ENSG00000077147	47.06	41.79	52.04	45.29	31.08	37.3	26.26	32.48	30.01	22.69	34.53	34.84
ENSG00000077150	24.41	21.21	25.01	24.51	29.69	24.11	14.83	12.64	13.16	16.67	15.81	16.51
ENSG00000077152	21.1	20.85	22.73	21.81	18.97	18.26	15.4	14.99	15.36	15.58	13.3	16.54
ENSG00000077157	5.87	4.65	6.88	5.75	5.01	4.57	3.32	1.87	2.44	2.72	2.28	2.59
ENSG00000077232	19.63	13.91	18.8	17.41	11.38	10.98	14.79	13.88	13.2	9.47	18.87	10.45
ENSG00000077235	17.47	17.93	19.74	19.6	20.37	21.21	8.64	13.28	11.51	14.04	8.95	12.88
ENSG00000077238	5.86	6.61	5.73	6.52	6.38	7.6	4.24	4.7	4.78	6.19	5.62	6.37
ENSG00000077254	15.93	12.71	17.13	15.84	11.5	11.36	12.27	11.75	11.59	10.18	11.77	11.61
ENSG00000077264	0	0	0	0	0	0	0	0	0	0	0	0.04
ENSG00000077274	0	0	0	0	0	0	0	0	0	0	0	0
ENSG00000077279	0	0	0	0	0	0	0	0	0	0	0	0.03
ENSG00000077312	42.08	43.65	47.86	49.05	44.22	40.96	39.64	52.78	47.94	46.56	49.45	49.31
ENSG00000077327	0	0	0.02	0	0	0	0	0.02	0	0.01	0	0.06
ENSG00000077348	6.94	6.51	6.54	6.98	7.66	7.95	9.53	10.04	12.23	9.37	10.94	11.6
ENSG00000077380	25.18	21.57	25.18	23.05	17.8	19	16.19	17.05	17.41	14.85	16.51	17.12
ENSG00000077420	6.69	6.7	7.84	7.5	7.08	7.58	4.2	4.36	4.33	4.8	5.88	5.4
ENSG00000077454	20.44	15.26	17.73	19.13	19.47	17.44	12.53	11.41	13.18	12.34	13.91	12.78
ENSG00000077458	7.66	5.4	8.38	6.35	4.69	5.76	5.84	6.25	6.42	3.98	4.97	4.31
ENSG00000077463	11.08	10	11.35	11.84	10.77	12.33	8.19	8.5	7.56	9.04	8.42	8.86
ENSG00000077498	0	0	0	0	0	0	0	0	0	0	0	0
ENSG00000077514	10.24	8.4	12.01	9.77	9.64	9.2	7.52	8.73	7.67	7.08	7	8.91
ENSG00000077522	0.02	0.04	0.04	0	0.06	0.04	0	0.02	0.01	0	0	0.03
ENSG00000077549	63.5	60.95	65.64	65.76	60.93	66.91	45.57	47.05	47.22	48.83	46.23	55.86
ENSG00000077585	4.78	4.02	5.26	5.23	5.38	4.02	1.57	1.89	1.71	2	2.05	2.49
ENSG00000077616	0.61	0.26	0.65	0.42	0.21	0.38	0.42	0.47	0.41	0.3	0.31	0.41
ENSG00000077684	6.45	5.77	7.01	6.71	5.64	5.8	5.66	6.41	6.13	5.38	5.48	7.22
ENSG00000077713	10.86	9.67	11.53	10.31	9.72	9.37	8.03	8.44	7.51	7.96	7.9	10.03
ENSG00000077721	42.52	40.49	47.28	46.18	44.05	44.02	29.68	30.7	32.65	31.88	32	35.87
ENSG00000077782	41.84	31.83	42.35	46.28	46.1	37.39	16.52	18.87	16.83	19.47	16.87	19.63
ENSG00000077800	0	0	0.01	0	0	0.02	0	0.01	0.05	0	0.14	0.02
ENSG00000077935	0.02	0.01	0.01	0	0.02	0	0.01	0.01	0.01	0.02	0.02	0.01
ENSG00000077942	1.27	0.89	0.93	0.76	0.97	0.71	1.36	1.28	1	1.37	0.84	1.12
ENSG00000077943	0	0	0	0	0	0	0	0	0	0	0.04	0
ENSG00000077984	11.15	11.27	8.43	8.82	8.62	6.34	10.66	7.6	7.38	10.01	11.22	10.56
ENSG00000078018	2.27	2.1	2.53	2.35	1.86	1.57	0.49	0.6	0.77	0.54	0.64	0.74
ENSG00000078043	8.04	7.71	8.91	6.99	7.67	6.71	4.5	5.06	4.49	3.77	6.44	5.11
ENSG00000078053	0.13	0.13	0.19	0.13	0.06	0.12	0.09	0.05	0.06	0.1	0.09	0.03
ENSG00000078061	25.13	20.59	25.22	25.59	25.92	25.44	17.18	18.16	17.2	18.26	17.21	20.04
ENSG00000078070	10.2	8.82	9.94	9.42	9.68	8.45	6.61	6.75	7.58	7.28	7.91	10.01
ENSG00000078081	0.77	1.01	0.65	0.52	0.63	0.78	0.29	0.21	0.21	0.36	0.62	0.37
ENSG00000078098	0.03	0.01	0.1	0.01	0	0.01	0.26	0.03	0.02	0.03	0.06	0
ENSG00000078114	0.58	0.21	0.37	1.15	0.18	0.36	0.28	0.35	0.33	0.33	0.34	0.31
ENSG00000078124	7.06	5.44	7.25	6.35	5.65	6.04	4.84	4.85	3.91	3.8	4.41	4.32
ENSG00000078140	42.11	40.21	45.54	48.35	37.54	38.68	23.54	25.43	25.98	24.88	26.53	30.69
ENSG00000078142	26.67	20.81	26.57	26.31	18.97	17.3	17.55	15.79	16.11	13.35	17.86	16.1
ENSG00000078177	0.69	0.45	0.72	0.56	0.4	0.38	0.92	1.24	0.92	0.66	0.87	0.68
ENSG00000078237	0.6	0.45	2.76	1.41	1.06	1.33	0.84	1.08	0.73	0.91	1.15	0.72
ENSG00000078246	12.07	10.12	11.78	10.78	10.46	11.52	7.1	7.75	7.89	7.7	7.79	8.51
ENSG00000078269	26.64	22.56	25.3	26.17	24.37	23.18	13.92	15.74	16.1	14.08	13.96	17.93
ENSG00000078295	0	0	0	0	0	0	0	0	0	0.01	0.01	0
ENSG00000078304	43.64	36.48	45.1	39.48	35.7	34.75	28.57	30.33	30.68	26.4	29.98	31.69
ENSG00000078319	11.53	8.98	11.07	9.41	8.78	9.62	8.06	8.95	9.62	9.75	9.36	9.16
ENSG00000078328	0	0	0	0	0	0	0	0	0	0.01	0	0
ENSG00000078369	112.68	95.35	118.69	130.66	111.1	113.06	77.63	94.38	91.6	99.69	93.81	113.16
ENSG00000078399	0	0	0	0	0.01	0	0	0	0	0.02	0	0
ENSG00000078401	4.2	2.91	4.24	4.21	3.52	3.56	3.57	3.13	3.73	3.69	3.59	3.67
ENSG00000078403	8.1	7.95	9.85	9.27	7.6	7.81	7.77	7.43	7.25	8.09	8.1	9.88
ENSG00000078487	0.77	0.81	1.09	0.74	0.67	0.77	0.84	1.16	0.87	1.27	0.99	1.21
ENSG00000078549	0	0.01	0	0.02	0	0	0	0.01	0.02	0	0	0
ENSG00000078579	0.02	0.01	0.19	0.01	0.2	0	0.04	0.1	0.05	0.25	0.01	0.12
ENSG00000078589	0.03	0.02	0.05	0.05	0.02	0.17	0	0.02	0	0	0	0
ENSG00000078596	0	0	0	0	0	0	0	0	0	0	0	0
ENSG00000078618	60.15	46.98	62.37	64.16	47.89	44.5	30.43	33.1	31.71	31.71	31.98	34.2
ENSG00000078668	52.59	48.73	53.63	55.3	48	51.89	33.98	35.74	33.72	36.12	33.89	40.19
ENSG00000078674	16.41	11.22	20.24	17.12	10.45	10.37	11.49	11.7	11.53	6.05	10.64	8.81
ENSG00000078687	3.89	4.06	4.91	3.85	4.72	3.98	2.82	2.16	3.03	2.71	2.05	3.63
ENSG00000078699	5.28	4.46	4.94	6.12	5.95	4.67	2.9	3.22	2.67	3.22	3.44	3.38
ENSG00000078725	0	0	0.02	0	0	0	0	0	0	0	0.01	0
ENSG00000078747	25.47	22.66	27.53	25.91	19.88	21.05	16.81	18.17	18.5	14.64	20.57	20.58
ENSG00000078795	0.03	0.04	0.02	0.04	0	0.01	0	0.02	0.01	0.02	0.01	0.02
ENSG00000078804	16.86	15.91	16.92	16.86	17.83	15.83	8.86	9.97	9.98	10.15	9.68	11.83
ENSG00000078808	43.61	41.77	45.72	44.15	50.86	45.15	28.17	29.62	27.7	31.05	30.56	32.41
ENSG00000078814	0.18	0.37	0.04	0.1	0.23	0.06	0.14	0.06	0.12	0.15	0.26	0.1
ENSG00000078898	0	0	0	0	0	0	0	0	0.01	0	0	0.01
ENSG00000078900	0.35	0.49	0.5	0.38	0.63	0.46	0.74	0.79	0.65	0.79	0.63	0.98
ENSG00000078902	22.44	20.96	21.63	22.72	26.18	22.38	12.24	13.5	12.02	14.88	14.91	16.76
ENSG00000078967	7.92	7.11	8.65	7.94	8.49	7.56	4.04	3.69	4.09	3.96	4.98	4.91
ENSG00000079101	0.08	0.09	0.02	0.04	0.04	0.03	0.03	0.09	0.09	0.06	0.08	0.1
ENSG00000079102	0.02	0.01	0.01	0	0	0.02	0	0.05	0.04	0	0	0.01
ENSG00000079112	0.16	0.04	0.07	0.03	0.03	0.09	0	0.02	0.03	0.05	0	0.04
ENSG00000079134	10.59	8.24	13.12	11.1	7.11	6.57	10.05	11.03	11.61	7.72	10.66	9.05
ENSG00000079150	5.09	4.39	5.3	4.37	3.21	3.47	4.58	3.47	3.54	3.14	2.8	4.55
ENSG00000079156	3.28	2.47	3.24	3.17	2.9	2.43	0.91	0.92	0.95	0.9	1.09	1.23
ENSG00000079215	3.55	3.06	4.29	3.59	3.28	3.73	3.61	4.66	2.99	3.21	3.41	4.11
ENSG00000079246	55.98	51.9	58.42	60.52	49.91	52.99	44.49	47.21	45.92	45.26	44.2	53.36
ENSG00000079257	4.19	3.28	4.34	3.58	2.6	1.77	4.3	3.94	4.71	3.33	4.18	3.34
ENSG00000079263	8.56	7.15	10.37	9.75	10.66	10.23	3.87	3.81	3.57	3.14	4.29	3.95
ENSG00000079277	14.78	13.44	17.61	15.28	17.62	14.52	7.75	8.71	8.87	9.27	8.26	9.93
ENSG00000079308	0.2	0.59	0.03	0.04	0.12	0.21	0.06	0.11	0.08	0.04	0.07	0.09
ENSG00000079313	7.93	6.69	8.89	7.55	9.26	8.25	5.34	5.81	5.35	5.98	5.66	6.33
ENSG00000079332	34.99	32.08	38.73	36.87	30.35	31.93	22.84	24.34	25.41	23.76	25.62	27.54
ENSG00000079335	1.94	1.72	2.57	2.15	2.13	1.66	1.04	1.47	1.21	1.28	1.37	1.37
ENSG00000079337	0.52	0.48	0.4	0.43	0.4	0.5	0.51	0.71	0.4	0.58	0.53	0.69
ENSG00000079385	0.14	0.23	0.17	0.25	0.21	0.14	0.2	0.24	0.16	0.28	0.38	0.42
ENSG00000079387	6.25	5.02	6.7	6.27	5.17	4.95	4.75	5.62	4.68	3.16	4.28	5.52
ENSG00000079393	1.48	0.78	0.57	0.85	0.68	0.93	0	0.02	0.11	0.01	0.02	0.12
ENSG00000079432	14.13	14	13.24	13.34	15.03	14.16	7.51	8	6.68	8.37	8.25	10.28
ENSG00000079435	1.8	1.72	2.05	2.13	1.4	0.98	1.85	1.38	1.78	2.42	1.6	2.2
ENSG00000079459	110.97	102.66	107.3	105.28	91.26	106.23	39.89	43.85	42.48	44.83	45.26	51.41
ENSG00000079462	31.8	29.94	26.73	29.29	26.64	29.68	35.05	39.06	35.17	36.25	34.16	39.5
ENSG00000079482	11.89	9.79	12.58	14.38	10.68	12.08	9.78	10.44	10.88	9.93	10.66	12.62
ENSG00000079557	0	0	0	0.01	0	0	0	0	0	0	0	0
ENSG00000079616	17.07	15.82	16.95	17.08	16.69	16.17	19.01	20.57	19.95	20.4	17.33	21.95
ENSG00000079689	0.01	0	0	0	0	0.01	0	0	0	0	0	0.01
ENSG00000079691	3.78	3.28	4.28	4.09	3.2	3.55	2.78	2.8	2.92	3.01	2.96	3.34
ENSG00000079739	42.8	41.69	45.04	44.73	43.24	45.23	28.06	31.42	29.87	31.92	31.04	37.02
ENSG00000079785	20.27	18.53	21.94	22.76	14.89	16.54	16.63	17.3	16.79	13.72	16.51	16.4
ENSG00000079805	61.36	55.6	63.33	62.87	62.02	60.95	41.07	42.76	43.04	46.52	42.45	51.01
ENSG00000079819	29.38	26.31	31.92	31.63	23.34	23.89	13.87	18.76	15.38	15.36	14.25	15.51
ENSG00000079841	0.07	0.07	0.14	0.11	0.14	0.09	0.13	0.16	0.18	0.11	0.23	0.14
ENSG00000079931	2.38	2.05	2.24	1.91	1.91	1.81	0.82	1.13	1.1	1.38	0.94	0.95
ENSG00000079950	15.46	11.99	16.01	14.08	10.71	11.09	8.59	9.42	9.53	7.99	9.56	8.8
ENSG00000079974	2.24	2.79	3.43	3.64	3.16	3.22	2.77	2.06	2.49	2.78	2.52	2.34
ENSG00000079999	13.24	13.29	13.44	14.22	17.17	16.48	13.92	14.43	13.49	15.17	13.8	16.93
ENSG00000080007	0.02	0.01	0.04	0.06	0.02	0.01	0.05	0.1	0.03	0.04	0.03	0.14
ENSG00000080031	4.84	4.87	3.86	3.75	3.76	3.54	1.87	1.58	1.7	3.72	2.57	1.58
ENSG00000080166	0.01	0.01	0.11	0.01	0.01	0.02	0.03	0.01	0	0	0.02	0.03
ENSG00000080189	20.95	17.41	18.74	18.66	22.04	19.4	13.84	13.2	12.86	16.13	14.39	15.36
ENSG00000080200	4.54	3.42	5.56	4.54	3.08	2.74	2.78	2.87	2.81	1.63	2.49	2.16
ENSG00000080224	0.23	0.15	0.35	0.24	0.09	0.22	0.06	0.19	0.17	0.17	0.05	0.09
ENSG00000080293	0	0.04	0.01	0	0	0	0	0	0	0	0	0
ENSG00000080298	2.05	1.52	2.06	1.77	1.31	1.22	0.97	0.62	1.01	0.79	1	0.83
ENSG00000080345	9.28	6.74	11.26	10	6.38	6.37	7.63	7.36	7.24	5.06	5.65	6
ENSG00000080371	27.09	23.47	29.67	27.15	23.24	21.97	14.76	14.76	15.7	13.52	16.1	17.13
ENSG00000080493	0.33	0.38	0.4	0.52	0.2	0.28	0.48	0.62	0.62	0.41	0.46	0.68
ENSG00000080503	16.85	13.01	14.37	16.05	15.57	13.29	8.09	10.22	10.35	10.46	9.8	10.29
ENSG00000080511	0	0	0	0	0.02	0	0	0	0	0	0	0
ENSG00000080546	1.53	1.18	1.6	1.56	1.15	1.33	0.87	0.87	0.86	0.83	0.93	1.1
ENSG00000080561	2.15	2.41	2.21	2.69	2.07	2.09	1.84	2.39	1.72	1.67	2.25	1.93
ENSG00000080572	0	0	0	0	0	0.01	0	0	0	0	0	0
ENSG00000080573	0	0	0.02	0	0	0	0	0	0.02	0	0	0
ENSG00000080603	12.89	11.42	13.16	14.11	14.8	13.93	7.64	9.59	8.29	8.48	9.62	11.56
ENSG00000080608	10.63	8.62	13.96	11.91	7.84	7.23	11.96	12.82	12.96	8.33	12.14	9.63
ENSG00000080618	0.03	0.01	0.06	0.03	0.06	0.03	0.02	0.08	0.04	0.05	0.08	0.05
ENSG00000080644	0.07	0.08	0.06	0.02	0.02	0.09	0.04	0.07	0.02	0.08	0.04	0.07
ENSG00000080709	0.03	0.24	0.08	0.1	0.05	0.12	0.04	0.1	0.06	0.08	0.08	0.09
ENSG00000080802	8.19	7.36	8.16	7.15	6.44	6.12	4.05	4.13	4.27	4.37	4.37	4.66
ENSG00000080815	28.77	26.62	28.16	31.02	28.61	28.37	16.65	19.23	17.92	17.98	17.14	18.74
ENSG00000080819	27.31	24.02	27.96	27.74	28.11	24	11.21	14.22	13.18	11.32	11.67	15.39
ENSG00000080822	95.96	75.5	100.42	91.16	71.81	70.24	66.47	65.83	65.29	54.1	68.36	62.35
ENSG00000080823	6.9	6.88	8.08	9.31	9.19	6.44	7.26	7.66	7.26	7.85	7.11	8.38
ENSG00000080824	232.72	198.6	282.54	242.4	165.3	160.73	166.41	187.16	184.2	113.45	158.77	134.23
ENSG00000080839	11.02	8.62	13.03	10.73	7.3	8.35	7.19	8.19	8.1	6.05	6.81	6.87
ENSG00000080845	27.68	31.5	28.18	28.66	29.98	28.2	17.73	20.37	19.84	20.4	20.32	21.68
ENSG00000080854	0.04	0.04	0.01	0.29	0.02	0.05	0.01	0.01	0.07	0.03	0.06	0.04
ENSG00000080910	0	0	0	0	0	0	0	0	0	0	0	0
ENSG00000080947	0.67	0.37	1.1	1.34	0.77	0.41	0.48	0.75	0.66	0.44	0.49	0.48
ENSG00000080986	10.53	8.07	11.43	8.31	6.28	6.56	13.82	15.21	14.45	10.72	11.13	11.12
ENSG00000081014	3.24	3.05	3.99	4.53	2.29	2.79	1.9	1.99	2.01	1.15	1.7	1.56
ENSG00000081019	6.28	5.17	6.67	6.31	4.99	5.46	3.88	3.51	3.83	3.35	4.43	4.01
ENSG00000081026	4.07	3.49	4.82	4.19	3.84	3.64	2.46	2.96	2.59	2.24	2.44	2.89
ENSG00000081041	1.02	1.01	0.85	0.99	0.63	0.57	8.36	4.3	4.75	7.12	10.65	7.91
ENSG00000081051	0.22	0	0.11	0.13	0.41	0.19	0	0	0.07	0.02	0	0.08
ENSG00000081052	0.65	0.83	1.01	0.93	0.82	0.75	0.44	0.46	0.49	0.47	0.31	0.52
ENSG00000081059	2.06	1.72	2.08	2.7	1.7	2.28	0.94	0.95	0.93	0.86	1.07	0.94
ENSG00000081087	11.21	7.19	12.09	9.67	8.3	8.53	6.62	5.36	4.98	4.15	5.52	6.12
ENSG00000081138	0.01	0.01	0.01	0	0.01	0.02	0	0.01	0	0	0.01	0
ENSG00000081148	0.03	0.02	0.03	0.03	0.02	0.03	0.04	0.04	0.02	0.02	0.02	0.05
ENSG00000081154	40.06	35.73	47.24	37.11	29.64	28.88	28.01	32.31	32.24	22.99	29.89	25.86
ENSG00000081177	3.54	3.53	3.93	3.93	3.6	3.73	2.99	2.93	2.94	3.18	3.94	3.62
ENSG00000081181	5.28	5.22	5.42	5.08	5.02	4.72	2.02	1.84	2.43	2.06	2.33	2.38
ENSG00000081189	3.2	1.94	3.39	4.43	3.24	2.97	3.17	2.94	3.48	1.69	2.89	2.04
ENSG00000081237	0.02	0.05	0.04	0.06	0.02	0.01	0.08	0.1	0.06	0.08	0.02	0.06
ENSG00000081248	0	0	0	0	0	0	0	0	0	0	0	0
ENSG00000081277	0.01	0	0	0	0	0	0	0	0	0	0	0
ENSG00000081307	4.02	3.46	5.22	4.51	4.41	4.03	6.46	4.25	6.34	4.64	6.7	6.02
ENSG00000081320	16.48	14.22	18.31	16.76	11.06	12.19	8.44	8.22	9.18	7.27	8.48	8.53
ENSG00000081377	9.58	7.69	9.45	10.17	7.64	9.2	4.44	4.52	4.62	3.99	4.73	5.3
ENSG00000081386	3.01	2.14	3.45	3.53	3.2	2.2	2.51	2.46	2.83	1.95	2.34	2.46
ENSG00000081479	0.02	0.01	0.02	0.02	0.02	0.01	0.01	0.02	0.06	0.01	0.01	0.07
ENSG00000081665	5.4	4.59	5.71	5.39	4.45	3.94	4.38	4.25	3.91	2.81	3.98	4
ENSG00000081692	6.34	6.24	6.31	7.35	6.72	6.82	5.32	5.25	4.85	4.98	5.72	5.2
ENSG00000081721	12.78	11.32	13.15	13.05	12.5	11.22	10.96	11.31	11	11.28	11.2	12
ENSG00000081760	7.81	7.5	9.03	8.65	8.65	8.33	5.48	6.69	6.1	6.65	6.59	7.75
ENSG00000081791	11.06	9.88	10.3	13.15	11.36	10.39	14.47	12.1	13.19	12.83	11.93	12.58
ENSG00000081800	0	0	0	0	0	0	0	0	0	0	0	0
ENSG00000081803	1.67	1.22	1.7	1.62	1.34	1.35	1.44	1.52	1.3	1.04	1.49	1.56
ENSG00000081818	0.07	0.05	0.05	0.06	0.1	0.05	0.03	0.01	0.02	0.01	0.02	0.06
ENSG00000081842	0	0	0.01	0	0.01	0	0.01	0	0.01	0.01	0	0
ENSG00000081853	0.08	0.07	0.12	0.13	0.09	0.09	0.07	0.08	0.1	0.15	0.07	0.11
ENSG00000081870	44.39	37.08	53.21	42.71	38.59	31.29	31.53	33.21	32.7	31.76	31.43	35.66
ENSG00000081913	3.37	2.48	2.77	2.93	2.61	2.38	2	1.93	1.94	1.93	1.75	2.34
ENSG00000081923	5.26	5.01	6.78	6.88	5.37	4.73	3.58	4.48	4.41	3.54	3.89	4.4
ENSG00000081985	0.04	0.05	0.07	0.03	0.05	0.04	0.04	0.04	0.06	0.04	0.05	0.03
ENSG00000082014	4.83	4.6	4.6	5.41	4.61	3.66	4.07	4.38	4.54	5.18	4.78	5.57
ENSG00000082068	11.71	9.18	11.04	10.57	8.33	9.77	6.86	9.27	9.47	9.4	9.15	10.15
ENSG00000082074	0.11	0.26	0.11	0.05	0.03	0.05	0.01	0	0.01	0.01	0.01	0.03
ENSG00000082126	0.23	0.39	0.24	0.53	0.38	0.57	0.16	0.11	0.22	0.11	0.14	0.2
ENSG00000082146	19.43	21.31	20.84	22.29	17.2	19.03	14.73	14.9	15.87	15.51	14.58	19.99
ENSG00000082153	99.39	82.85	127.61	105.13	71.31	70.89	92.19	101.14	97.6	67.31	96.26	82.17
ENSG00000082175	0.01	0.01	0.01	0	0	0.14	0.01	0	0.01	0	0	0.01
ENSG00000082196	0.2	0.28	0.48	0.35	0.29	0.07	0.36	0.58	0.34	0.33	0.32	0.3
ENSG00000082212	12.86	11.07	14.13	12.58	9.78	11.07	9.64	9.31	8.93	8.98	10.12	10.37
ENSG00000082213	14.29	11.7	16.57	15.83	11.27	11.45	8.55	10.12	9.44	8.45	8.69	9.95
ENSG00000082258	4.52	2.14	3.59	4.12	2.54	2.55	3.85	4.25	4.16	3.73	3.53	3.17
ENSG00000082269	3.71	2.96	4.32	3.88	2.37	2.19	2.25	2.42	2.44	1.6	2.48	2.17
ENSG00000082293	0.05	0.01	0	0.01	0.02	0.28	0.06	0	0	0.03	0.02	0
ENSG00000082397	0	0	0	0	0	0	0.01	0	0	0	0	0
ENSG00000082438	0.94	0.89	1.07	1.31	0.52	0.79	0.86	0.88	1.48	0.39	0.67	0.74
ENSG00000082458	6.35	8.1	6.91	7.43	7.11	7.61	5.64	6.8	6.09	7.48	5.12	8.46
ENSG00000082482	0	0.03	0	0.07	0.15	0.08	0.06	0.15	0.01	0.32	0	0.08
ENSG00000082497	3.77	2.79	3.45	3.28	2.66	3.71	3.74	3.99	3.77	3.1	3.53	3.28
ENSG00000082512	3.55	2.82	4	3.11	2.2	1.98	2.98	3.54	3.32	2.91	3.03	2.95
ENSG00000082515	27.83	22.74	22.86	28.05	25.09	24.8	18.29	21.2	20.34	20.03	19.47	26.23
ENSG00000082516	7.67	6.77	7.47	8.37	7.04	7.69	5.69	6.27	5.82	6.25	5.83	7.97
ENSG00000082556	0.03	0.02	0.01	0.01	0	0.01	0	0	0	0	0	0
ENSG00000082641	43.21	41.24	38.97	47.35	50.79	42.75	26.42	27.84	23.68	30.7	35.64	38.37
ENSG00000082684	0	0	0.01	0	0	0	0	0.01	0	0	0	0
ENSG00000082701	16.27	16.45	18.96	27.12	18.72	19.88	10.89	9.48	15.42	8.26	10.56	12.41
ENSG00000082781	44.82	37.32	42.87	40.54	37.52	42.03	26.23	29.71	27.73	27.12	24.93	34.93
ENSG00000082805	6.3	8.24	7.86	8.03	6.98	6.67	4.96	4.95	4.82	4.39	4.54	5.45
ENSG00000082898	36.93	29.97	41.11	38.31	25.13	25.73	30.93	34.16	33.37	24.07	30.74	32.98
ENSG00000082929	0	0	0	0	0	0	0	0	0	0	0	0
ENSG00000082996	15.55	11.55	18.07	15.17	11.44	10.83	9.66	8.69	8.38	7.5	9.98	9.89
ENSG00000083067	0.14	0.03	0.06	0.33	0.08	0.06	0.1	0.12	0.24	0.08	0.08	0.08
ENSG00000083093	3.71	2.34	4.54	3.58	2.66	2.5	3.15	2.7	3.16	2.57	3.38	2.93
ENSG00000083097	2.79	2.73	3.11	3.47	1.99	1.6	1.66	2.02	1.43	1.37	1.65	1.18
ENSG00000083099	17.01	11.78	15.72	13.78	11.16	9.48	10.5	10.95	10.41	9.98	13.62	11.19
ENSG00000083123	4.54	3.84	4.09	4.35	3.18	4.26	2.84	3.04	3.39	2.94	3.17	3.45
ENSG00000083168	9.81	9.29	10.44	10.55	8.07	8.78	5.54	7.17	6.42	6.04	6.48	8.12
ENSG00000083223	6.72	5.03	8.82	7.18	4.75	4.58	3.48	3.98	4.12	2.44	3.46	3.17
ENSG00000083290	3.51	1.81	3.05	2.03	1.54	2.42	2.97	3.39	2.15	2.57	3.47	2.71
ENSG00000083307	0	0	0	0	0.01	0.02	0.02	0.02	0.01	0.01	0	0.01
ENSG00000083312	37.09	29.34	41.52	36.75	25.51	30.31	22.62	25.03	23.65	16.37	24.23	19.7
ENSG00000083444	33.88	30.89	35.67	32.62	32.62	32.97	17.36	17.86	17.74	17.92	17.71	21.7
ENSG00000083454	3.13	3.45	3.43	3.45	3.86	3.41	3.33	3.24	2.86	4.06	3.86	4
ENSG00000083457	20.62	17.24	21.48	21.54	19.81	22.21	15.21	16.78	16.35	17.18	15.32	19.8
ENSG00000083520	9.33	7.5	11.57	9.68	6.58	6.17	7.28	7.41	7.6	4.17	6.93	5.18
ENSG00000083535	3.55	2.13	4.08	3.3	2.21	2.17	2.98	2.99	3.12	2	2.15	1.56
ENSG00000083544	2.19	1.76	3.08	2.3	1.43	1.95	3.85	3.87	4.38	2.87	3.39	2.92
ENSG00000083622	0	0	0	0	0	0	0	0	0	0	0	0
ENSG00000083635	2.36	1.86	2.35	2.43	2.04	1.83	1.83	1.84	2.06	1.77	2.04	2.4
ENSG00000083642	8.59	6.46	10.81	8.98	5.68	6.71	7.58	6.75	6.93	4.37	4.63	5.69
ENSG00000083720	1.66	1.31	2	1.95	2.04	1.6	2.52	2.97	2.63	2.41	3.05	2.86
ENSG00000083750	3.68	3.35	3.93	3.95	2.1	1.79	4.56	5.34	5.32	5.22	4.75	5.65
ENSG00000083782	0	0	0	0	0	0	0	0.02	0	0	0	0
ENSG00000083799	14.51	11.89	14.12	12.97	13.13	12.14	7.03	6.18	6.83	5.45	6.95	7.67
ENSG00000083807	2.81	2.77	2.91	1.67	1.83	2.65	3.13	3.3	2.86	3.55	2.96	3.2
ENSG00000083812	3.69	3.05	3.66	3.8	5.26	4.02	2.54	2.58	2.59	2.7	3.09	3.86
ENSG00000083814	1.5	1.36	1.67	2.19	1.69	1.42	0.83	1.03	1.14	1.21	1.2	1.39
ENSG00000083817	2.97	2.59	2.89	2.75	2.73	2.63	2.06	2.2	2.32	2.2	2.29	2.66
ENSG00000083828	3.93	3.18	3.97	5.5	3.99	3.48	2.26	3.29	2.75	2.98	2.59	2.91
ENSG00000083838	2.47	2.13	3.01	2.33	2.51	2.79	2.41	2.75	2.33	2.84	2.46	2.13
ENSG00000083844	6.72	5.96	5.92	6.47	6.67	6.67	3.31	4.05	3.45	3.68	4.13	4.7
ENSG00000083845	289.67	262.44	298.74	293.65	298.72	295.65	293.19	306.93	306.93	296.84	294.38	307.42
ENSG00000083857	53.73	43.55	61.67	55.75	41.29	48.22	37.98	42.03	41.06	35.24	36.76	47.28
ENSG00000083896	17.05	13.65	19.89	18.86	14.77	13.55	11.91	14.73	13.74	10.66	11.91	12.24
ENSG00000083937	11.08	8.77	13.08	11.02	8.15	8.11	7.42	7.37	7.15	5.71	8.27	6.71
ENSG00000084070	9.98	8.95	10	9.53	10.49	9.88	4.53	4.78	4.63	4.79	4.57	5.67
ENSG00000084072	13.78	12.56	12.1	14.27	12.54	12.66	13.85	15.23	14.83	15.35	14.8	16.73
ENSG00000084073	23.42	20.96	26.4	24.34	18.23	20.19	16.45	18.25	18.29	14.29	19.53	16.8
ENSG00000084090	32.01	29.79	32.91	34.7	34.21	34.08	22.89	24.13	23.39	24.57	23.66	28.42
ENSG00000084092	12.25	9.9	11.51	11.84	10.82	11.32	7.13	7.71	7.25	7.87	7.57	8.93
ENSG00000084093	7.34	5.99	9.29	7.44	6.46	5.58	5.29	5.69	5.57	3.54	5	4.96
ENSG00000084110	0.15	0.12	0.28	0.04	0.07	0.05	0.11	0.03	0.1	0.08	0.06	0.1
ENSG00000084112	33.79	32.67	33.07	32.44	29.18	32.46	17	17.99	18.65	18.48	17.64	22.51
ENSG00000084207	256.71	250.14	236.09	235.96	246.87	233.68	178.46	174.96	173.04	179.13	162.87	190.63
ENSG00000084234	245.96	227.6	244.51	234.13	219.56	229.63	119.4	126.2	125.05	140.47	124.55	165.51
ENSG00000084444	2.98	2.97	3.26	3.01	2.68	2.85	0.94	1.07	1.15	1.25	1.21	1.63
ENSG00000084453	0	0.04	0.05	0.01	0	0	0.03	0.04	0	0.01	0.01	0.04
ENSG00000084463	13.98	14.29	15.1	15.97	14.69	15.18	7.98	9.54	8.76	9.05	8.46	11.79
ENSG00000084623	114.53	110.89	118.25	123.26	130.62	125.02	79.04	87.85	88.99	89.67	88.74	101.58
ENSG00000084628	0.04	0	0.1	0.05	0.02	0.1	0.02	0.1	0.03	0	0	0.14
ENSG00000084636	0.99	0.59	0.58	0.98	0.97	0.81	1.23	0.6	0.56	0.59	1.12	0.56
ENSG00000084652	15.82	14.91	16.25	16.95	17.79	17.09	13.41	15.09	13.94	15.35	14.49	17.47
ENSG00000084674	0	0	0	0	0	0.01	0	0	0	0	0	0
ENSG00000084676	7.57	6.36	7.17	7.08	5.89	5.37	3.83	4.14	4.26	3.81	4.16	4.08
ENSG00000084693	8.5	7.29	7.62	7.96	6.63	6.98	6.2	6.8	7.34	7.53	5.89	7.17
ENSG00000084710	0.99	0.65	0.75	0.87	0.98	0.88	0.08	0.06	0.07	0.06	0.05	0.09
ENSG00000084731	10.8	9.33	9.73	9.63	9.72	8.99	3.7	4.92	4.1	5.07	4.84	5.92
ENSG00000084733	76.07	61.93	86.88	78.87	72.24	64.68	37.45	43.57	39.82	40.96	44.14	46.31
ENSG00000084734	1.06	0.68	0.42	0.95	1.17	0.64	0.09	0.25	0.15	0.13	0.46	0.24
ENSG00000084754	47.51	45.04	44.99	46.91	43.97	46.64	28.44	30.63	29.17	33.58	32.24	39.61
ENSG00000084764	9.55	9.32	9.37	7.78	7.83	7.95	3.62	3.4	3.17	3.85	3.54	3.58
ENSG00000084774	10.89	9.66	11.65	10.66	10.54	10.05	11.86	12.31	12.21	13.17	11.57	14.71
ENSG00000085063	148.7	127.78	157.58	157.01	141.12	145.35	83.14	102.25	97.74	91.62	76.72	111.22
ENSG00000085117	42.78	46.28	36.8	42.96	47.68	47.88	18.59	19.54	17.5	27.93	22.06	30.8
ENSG00000085185	6.2	5.84	6.37	6.01	6.32	5.98	3.23	3.84	3.66	3.38	3.56	4.32
ENSG00000085224	12.01	7.12	14.74	12.25	7.6	7.85	12.59	12.53	11.08	6.19	8	7.94
ENSG00000085231	15.75	11.01	22.46	13.82	11.17	12.74	11.94	14.24	13.07	12.07	14.93	12.65
ENSG00000085265	0	0	0	0.01	0	0	0	0	0	0	0	0
ENSG00000085274	3.96	2.79	4.91	3.9	3.13	2.24	3.08	2.73	2.88	2.42	2.56	2.15
ENSG00000085276	5.78	4.79	7.62	6.01	4.18	3.96	5.44	6.12	5.37	4.02	5.02	4.79
ENSG00000085365	16.32	13.52	18.08	15.37	10	10.92	12.6	12.55	12.45	8.6	12.53	10.16
ENSG00000085377	9.92	8.99	9.46	10.17	9.23	10.12	5.57	6.11	5.84	6.8	6.22	7.34
ENSG00000085382	3.07	2.41	4.54	3.57	1.93	2.54	2.21	2.13	2.16	1.08	1.84	1.66
ENSG00000085415	25.64	22.57	27.42	27.07	22.55	21.55	18.77	19.57	19.16	17.98	19.53	19.32
ENSG00000085433	9.89	6.41	11.47	7.41	5.97	5.37	5.02	4.28	4.34	4.57	4.75	4.77
ENSG00000085449	10.25	8.3	11.09	10.02	7.16	6.45	7.38	8.04	8.74	6.07	8.56	8.24
ENSG00000085465	0.18	0.14	0.28	0.15	0.2	0.29	0.09	0.16	0.16	0.11	0.15	0.14
ENSG00000085491	28.71	23.06	34.95	28.63	18.27	20.25	24.16	27.02	26.91	19.08	24.51	23.32
ENSG00000085511	5.5	4.26	5.09	5.52	3.91	4.08	3.4	3.32	7.58	4.98	2.62	3.49
ENSG00000085514	0.06	0.06	0.18	0.28	0.16	0.09	0.21	0.1	0.13	0.41	0.1	0.2
ENSG00000085552	0.03	0.01	0.03	0.01	0.02	0.02	0	0	0.01	0	0.01	0
ENSG00000085563	0.13	0.04	0.04	0.01	0	0.01	0.01	0	0	0	0	0
ENSG00000085644	1.57	1.72	1.57	1.35	1.6	1.52	1.11	1.19	0.95	1.4	1.26	1.55
ENSG00000085662	179.21	157.03	149.68	145.78	141.84	155.81	64.81	60.86	62.36	72.97	72.29	74.24
ENSG00000085719	30.64	26.32	33.77	36.26	20.71	23.14	18.86	19.91	20.35	18.03	21.83	20.38
ENSG00000085721	5.71	5.3	6.57	5.79	4.77	4.53	3.63	3.68	4.13	3.61	4.77	4.19
ENSG00000085733	78.48	69.9	77.78	77.28	77.09	71.41	51.81	53.17	52.26	60.38	56.94	64.93
ENSG00000085741	0.02	0	0.01	0	0.03	0.01	0.04	0	0	0.08	0.08	0.01
ENSG00000085760	13.9	11.35	16.97	16.13	10.63	9.24	11.85	10.36	10.07	9.14	12.82	10.84
ENSG00000085788	12.2	10.89	14.7	12.19	11.15	10.61	5.79	7.52	7.75	7.1	6.87	8.14
ENSG00000085831	0.58	0.69	0.59	1	0.62	0.54	0.84	1.02	0.88	1.06	0.9	0.92
ENSG00000085832	14.55	12.26	15.05	15.09	10.41	11.81	11.15	10.41	10.44	8.17	11.39	10.58
ENSG00000085840	5.28	5.36	5.97	6.46	7.21	5.98	2.87	3.03	2.73	2.96	2.35	3.6
ENSG00000085871	24.05	23.72	23.23	23.77	24.67	22.85	16.07	16.67	16.54	18.32	17.57	21.96
ENSG00000085872	11.95	9.95	13.94	12.45	13.71	14.35	8.35	9.79	8.84	8.55	8.9	10.6
ENSG00000085978	7.44	8.28	8.32	8.84	8.83	6.58	4.7	5.73	5.41	5.64	4.37	6.62
ENSG00000085982	10.82	10.83	12.43	11.18	10.54	9.55	7.38	7.69	7.7	8.4	8.05	8.85
ENSG00000085998	22.45	20.05	20.71	21.35	21.23	21.39	17.31	18.17	16.78	19.35	16.55	20.05
ENSG00000085999	8.12	6.17	9.21	7.55	8.15	8.29	5.62	6.97	5.04	5.03	5.14	5.24
ENSG00000086015	15.8	12.81	15.97	16.69	16.65	13.8	9.52	10.44	10.77	11.49	10.31	11.48
ENSG00000086061	49.94	44.5	57.36	51.94	43.85	40.81	37.54	40.37	40.56	33.09	37.18	35.87
ENSG00000086062	30.21	29.33	29.94	29.57	28.85	29.99	20.81	20.45	21.36	25.42	23.05	30.36
ENSG00000086065	32.7	26.97	35.15	32.42	29.13	22.51	17.07	17.54	18.61	16.62	19.9	18.44
ENSG00000086102	10.09	9.33	11.18	11.27	10.2	9.93	6.8	7.47	7.01	7.1	7.52	8.63
ENSG00000086159	0.06	0.06	0.05	0.03	0.06	0.02	0.04	0.09	0.06	0.06	0.03	0.06
ENSG00000086189	13.66	11.49	14.26	14.5	13.24	13.49	9.47	10.37	9.91	10.69	10.44	11.59
ENSG00000086200	9.36	8.72	10.47	10.1	7.84	7.98	7	6.89	7.85	4.95	8.1	7.63
ENSG00000086205	0.01	0.05	0	0	0	0	0	0	0	0	0.05	0.03
ENSG00000086232	26.96	23.92	27.04	26.81	25.29	25.77	16.05	17.53	18.51	19.17	18.13	22.65
ENSG00000086288	0	0	0	0	0	0	0	0	0	0	0	0.02
ENSG00000086289	8.81	8.39	9.09	10.03	10.09	9.44	8.83	8.3	7.7	8.95	7.66	9.95
ENSG00000086300	0.59	0.58	0.81	0.41	0.29	0.4	0.59	0.52	0.57	0.47	0.47	0.56
ENSG00000086475	26.35	24.68	25.73	27.22	28.5	27.95	20	21.7	23.04	21.32	18.71	24.18
ENSG00000086504	24.26	24.77	22.87	24.94	23.3	23.32	22.26	20.42	20.86	22.63	22.42	22.43
ENSG00000086506	0	0	0	0	0	0	0	0	0	0	0	0
ENSG00000086544	4.23	3.91	4.16	4.32	4.5	4.68	2.07	2.44	2.41	3.05	2.55	2.8
ENSG00000086548	0	0.01	0	0	0	0	0	0	0	0	0	0
ENSG00000086570	0.06	0.04	0.03	0.06	0.04	0.03	0.02	0.02	0.03	0.03	0.03	0.03
ENSG00000086589	16.85	14.34	18.94	17.81	18.09	15.9	11.59	11.42	12.18	12.31	12.33	13.22
ENSG00000086598	144.49	141.68	162.13	149.31	138.79	130.28	95.9	98.73	99.13	99.6	111.3	126.58
ENSG00000086619	2.23	1.79	2.19	1.52	1.34	1.6	0.94	1.4	1.1	1.27	1.98	2.04
ENSG00000086666	33.24	25.96	33.46	29.82	24.58	25.34	17.37	16.84	16.13	16.07	20.59	17.57
ENSG00000086696	1.29	0.84	1.41	2.01	1.49	0.81	0.52	0.88	1.17	0.75	0.87	0.7
ENSG00000086712	6.59	5.35	7.48	6.56	4.65	4.32	4.82	5.12	4.85	3.85	5.22	4.74
ENSG00000086717	0.03	0.11	0.07	0.07	0.03	0.02	0.01	0	0.02	0.01	0	0
ENSG00000086730	11.77	9.58	9.62	10.27	10.63	9.52	0.95	0.95	0.91	1.37	1.13	1.41
ENSG00000086758	68.1	61.42	69.24	68.25	60.34	65.8	47.09	50.14	46.07	50.44	50.6	65.66
ENSG00000086827	12.78	10.77	12.09	11.92	9.5	9.76	9.65	10.15	9.85	8.77	10.04	10.47
ENSG00000086848	15.72	13.61	15.87	17.58	13.49	14.51	11.22	12.47	12.61	12.68	12.13	13.88
ENSG00000086967	0	0	0	0	0	0.12	0	0	0	0	0.01	0
ENSG00000086991	0	0	0	0	0	0	0	0	0	0	0	0
ENSG00000087008	5.69	5.09	4.99	5.22	4.8	4.88	3.81	3.68	4.7	4.21	4.02	3.91
ENSG00000087053	13.97	11.62	15.32	14.47	11.14	11.86	11.9	12.79	12.74	10.38	12.97	12.45
ENSG00000087074	41.99	43.06	47.15	50.1	55.69	46.65	26.66	28.16	26.44	29.73	43.43	33.76
ENSG00000087076	0.14	0.03	0.02	0.11	0.12	0.07	0.03	0.11	0	0.05	0.06	0.07
ENSG00000087077	16.47	16.36	15.79	17.95	18.76	16.68	17.7	19.4	18.76	21.29	18.82	22.18
ENSG00000087085	0.25	0.36	0.39	0.24	0.23	0.22	0.11	0.13	0.09	0.14	0.24	0.08
ENSG00000087086	3383.35	3443.69	3307.9	3314.31	3685.23	2991.96	1051.15	910.16	912.67	1018.9	1118.46	1036.11
ENSG00000087087	19.1	18	20.46	21.52	24.47	20.79	15.99	17.85	17.39	19.42	15.57	20.24
ENSG00000087088	54.91	54.85	57.35	54.04	59.27	57.21	37.85	40.94	43.56	41.11	45.5	47.7
ENSG00000087095	5.31	3.98	5.17	5.1	4.78	4.21	2.91	2.94	2.37	2.96	3.17	3.43
ENSG00000087111	22.39	20.6	23.4	23.73	24.35	22.82	12.15	12.98	12.3	13.5	12.55	17.63
ENSG00000087116	0	0.01	0.01	0.01	0	0	0	0.01	0.01	0	0	0.01
ENSG00000087128	0.08	0.03	0.07	0.05	0.04	0.04	0	0.02	0.02	0.02	0.01	0.04
ENSG00000087152	13.05	12.2	12.84	13.78	14.36	14.44	8.7	10.54	10.89	12.48	10.84	12.2
ENSG00000087157	7.54	7.98	8	8.36	8.06	7.98	4.91	5.11	5.73	6.46	5.44	6.8
ENSG00000087191	76.17	74.37	77.32	83.74	91.07	85.74	41.91	47.18	41.6	45.98	45.37	52.3
ENSG00000087206	11.15	8.7	11.3	11.99	10.69	8.61	7	6.28	7.76	7.94	7.39	8.46
ENSG00000087237	0.11	0.12	0.11	0.04	0.08	0.09	0.1	0.06	0.03	0.1	0.05	0.06
ENSG00000087245	0.12	0.28	0.17	0.16	0.02	0.04	0.04	0.04	0.06	0.04	0	0.28
ENSG00000087250	0.02	0.15	0.08	0.42	0.28	0	0	0.06	0	0.29	0	0
ENSG00000087253	2.99	3.11	3.7	2.98	2.6	2.38	1.93	2.92	2.94	2.05	2.07	1.82
ENSG00000087258	2.18	2.32	2.11	2.81	2.11	2.32	2.2	2.05	1.82	2.68	2.26	3.06
ENSG00000087263	13.67	13.27	14.52	13.77	11.84	14.11	8.38	9.81	8.87	10.59	10.14	10.77
ENSG00000087266	14.72	14.09	13.43	14.08	13.52	12.13	9.26	10.98	10.1	11.94	10.24	13.47
ENSG00000087269	21.67	22.56	24.6	26.33	25.48	25.43	14.99	16.03	15.23	16.24	16.9	19.33
ENSG00000087274	45.15	42.75	46.87	47.94	44.21	44.89	35.56	38.32	36.05	40.13	33.99	45.88
ENSG00000087299	4.99	4.1	5.69	4.54	4.8	4.5	2.31	3.08	2.96	2.27	2.78	2.56
ENSG00000087301	2.64	2.13	2.83	2.54	1.65	1.76	1.25	1.21	0.99	0.9	0.95	1.01
ENSG00000087302	158.17	117.49	172.69	154.63	126.59	109.58	111.62	110.7	122.3	104.55	120.45	110.76
ENSG00000087303	0.15	0.08	0.12	0.21	0.04	0.08	0.1	0.18	0.21	0.13	0.12	0.15
ENSG00000087338	7.17	5.74	6.54	6.8	4.73	4.64	3.3	3.3	3.27	2.89	3.54	3.95
ENSG00000087365	101.44	104.73	106.79	106.76	109.41	108.75	61.44	59.24	57.21	66.04	66.75	77.79
ENSG00000087448	4.32	3.49	4.62	4.55	3.4	3.28	3.13	3.47	2.94	3.36	3.24	3.81
ENSG00000087460	280.37	243.69	269.43	263.95	262.24	260.22	201.34	218.27	208.82	226.97	215.04	251.99
ENSG00000087470	14.9	12.04	17.41	14.98	10.39	10.51	12.38	12.27	12.25	7.85	11.08	10.78
ENSG00000087494	1.28	0.79	1.29	1.88	1.36	1.06	0.12	0.07	0.05	0.07	0.36	0.33
ENSG00000087495	0	0	0.01	0	0.01	0	0	0	0	0.01	0	0.01
ENSG00000087502	20.43	16.36	21.58	18.88	13.27	11.98	12.5	13.23	12.62	6.44	10.85	7.52
ENSG00000087510	2.38	2.34	2.44	2.34	2.4	2.33	1.59	1.65	1.76	1.73	1.89	2.17
ENSG00000087586	28.35	26.92	30.82	27.27	23.9	28.77	39.12	43.09	47.02	45.53	36.72	51.24
ENSG00000087589	0.02	0.03	0.01	0.03	0	0.01	0	0	0.02	0.01	0.01	0
ENSG00000087842	10.27	9.2	10.71	8.82	7.63	8.13	3.46	3.19	3.62	3.85	3.62	3.17
ENSG00000087884	8.83	10.43	9.39	10.93	11.01	9.59	7.47	7.92	8.4	8.89	6.83	9.79
ENSG00000087903	3.76	4.75	4.02	5.28	5.56	3.97	1.55	1.76	1.51	1.72	1.88	2.22
ENSG00000087995	13.83	12.53	13.67	14.59	14.81	15.12	8.4	8.97	8.6	9.17	10.73	11.29
ENSG00000088002	0.03	0.09	0.07	0.11	0.11	0.02	0.25	0.1	0.02	0.21	0.09	0.04
ENSG00000088035	6.1	4.98	6.8	5.73	3.41	4.03	3.95	4.01	3.89	3.34	3.2	3.74
ENSG00000088038	16.41	12.88	13.83	13.15	16.51	14.07	8.92	10.29	9.49	12.2	9.08	12.88
ENSG00000088053	0.08	0.1	0.04	0.22	0.13	0.12	0.05	0.02	0.14	0.06	0.04	0.04
ENSG00000088179	4.67	2.74	4.45	3.24	4.37	2.97	2.3	2.4	2.1	2.17	2.34	3.17
ENSG00000088205	20.1	16.3	22.99	18.65	13.17	12.43	14.08	15.75	15.03	9.73	14.55	11.62
ENSG00000088247	62.61	51.29	63.97	61.04	68.33	63.69	54.64	55.77	54.72	58.98	51.83	66.93
ENSG00000088256	27.53	27.21	26.8	32.69	33.03	32	16.33	19.41	18.75	20.62	20.71	24.03
ENSG00000088280	8.97	7.72	7.19	6.95	7.18	6.63	4.4	5.01	4.52	5.59	4.95	5.72
ENSG00000088298	11.38	11.1	11.24	10.94	10.44	10.75	6.56	6.72	7.07	7.25	7.38	7.12
ENSG00000088305	1.58	1.42	1.6	1.6	1.55	1.37	1.54	1.65	1.4	1.73	1.4	1.67
ENSG00000088320	0	0	0	0	0	0	0	0	0	0	0	0
ENSG00000088325	62.83	59.4	66	62.59	54.41	60.06	61.13	67.19	66.18	68.07	57	78.42
ENSG00000088340	5.55	4.02	5.14	5.41	4.41	3.45	0.79	0.49	1.06	0.69	0.65	0.78
ENSG00000088356	4.55	4.2	5.42	5.43	5.89	5.68	3.94	4.64	4.55	4.55	5.24	5.38
ENSG00000088367	18.02	15.02	14.35	16.21	15.79	15.5	9.1	9.93	8.04	10.72	8.88	11.74
ENSG00000088386	0.03	0.07	0.04	0.07	0.05	0.07	0.01	0	0.01	0.02	0.03	0.01
ENSG00000088387	28.04	22.4	32.11	29.51	22.88	22.43	24.79	30.63	28.31	21.07	33.49	27.42
ENSG00000088448	16.59	12.03	15.27	15.61	14.08	11.07	12.5	13.86	12.08	11.25	13.48	11.24
ENSG00000088451	3.69	2.82	4.51	3.01	2.74	2.62	2.65	3.47	2.91	2.34	3.35	2.93
ENSG00000088538	1.2	0.95	1.41	1.25	1	0.91	0.63	0.65	0.67	0.64	0.74	0.79
ENSG00000088543	5.62	4.67	4.77	4.83	4.89	4.32	3.84	4.59	3.6	5.18	4.8	5.81
ENSG00000088682	13.26	11.91	13.77	13.37	13.47	12.14	8.93	9.41	8.11	8.61	8.3	10.14
ENSG00000088726	1.77	1.36	1.31	1.19	1.64	1.63	0.09	0.17	0.26	0.11	0.08	0.1
ENSG00000088727	3.5	3.24	3.9	2.94	3.24	3.6	2.79	2.25	3.13	2.81	2.5	2.14
ENSG00000088756	0.7	0.49	0.95	0.81	0.89	0.57	0.52	0.37	0.53	0.48	0.38	0.55
ENSG00000088766	13.02	11.33	12.71	12.6	11.53	10.6	8.94	10.59	10.64	10.02	10.88	10.31
ENSG00000088782	0	0	0	0	0	0	0	0	0	0	0	0
ENSG00000088808	3.15	2.83	3.56	3.33	3.04	2.83	1.73	1.59	1.39	1.81	1.62	1.81
ENSG00000088812	10.13	8.7	10.33	9.77	8.85	9.08	5.17	5.73	6.12	5.54	5.56	7.61
ENSG00000088826	3.73	2.65	2.57	3.42	2.82	2.62	3.53	3.07	2.61	3.74	4.27	4.69
ENSG00000088827	0	0	0	0.01	0	0	0	0	0	0	0	0
ENSG00000088832	338.52	311.49	345.07	339.66	329.19	320.47	220.05	227.66	227.62	244.95	243.23	267.35
ENSG00000088833	31.18	32.53	31.24	38.63	34.05	35.68	17.51	17.16	17.89	18.2	18.06	22.03
ENSG00000088836	8.31	4.88	10.29	7.38	7.22	7.02	3.35	3.66	4.52	3.45	3.39	5.32
ENSG00000088854	2.55	2.17	2.58	2.39	2.1	2.3	1.77	1.93	1.99	2.22	2.36	2.67
ENSG00000088876	3.04	2.56	3.13	2.47	2.4	2.92	1.75	2.44	2.29	2.97	2.84	3.13
ENSG00000088881	6.1	4.94	5.36	5.65	3.61	4.33	4.49	4.02	4	5.18	3.5	5.42
ENSG00000088882	0	0	0	0	0	0.01	0	0	0	0	0.01	0
ENSG00000088888	13.96	13.62	14.56	15.34	15.52	15.62	9.28	10.54	9.95	11.34	11.05	14.31
ENSG00000088899	2.51	2.5	2.34	2.62	2.69	2.78	0.88	0.86	0.81	1.08	1.03	1.15
ENSG00000088926	0	0	0	0	0	0	0	0	0	0	0	0
ENSG00000088930	30.74	26.48	32.4	30.64	25.45	26.11	22.95	23.52	23.02	22.94	23.98	26.5
ENSG00000088970	2.54	1.68	3.33	2.4	1.9	1.57	3.15	2.65	2.44	1.94	3	2.23
ENSG00000088986	233.76	205.56	230.62	229.36	217.2	225.37	172.06	169.99	176.72	178.98	174.22	193.15
ENSG00000088992	0.04	0.08	0	0.21	0.01	0	0.09	0.11	0.02	0.02	0.13	0.03
ENSG00000089006	29.63	25.45	30.12	29.09	21.76	23.66	32.44	32.07	33.56	32.71	32.25	34.16
ENSG00000089009	473.04	445.63	502.05	473.02	417.06	423.25	453.89	459.05	481.89	460.59	457.26	502.04
ENSG00000089012	0.02	0	0	0	0	0.02	0.01	0	0	0.02	0	0
ENSG00000089022	13.73	11.89	14.25	14.09	14.58	11.83	10.23	10.74	12.39	10.68	10.83	13.65
ENSG00000089041	0.07	0	0	0.02	0.02	0	0.01	0.01	0	0.01	0	0
ENSG00000089048	3.71	2.61	4.47	4	2.84	2.27	2.76	3.05	2.92	2.06	2.31	2.06
ENSG00000089050	9.25	8.34	8.8	9.3	7.94	8.46	5.1	6.32	6.84	6.16	6.23	7.07
ENSG00000089053	43.49	38.23	43.59	43.25	39.83	43.47	28.37	29.7	32.15	33.62	31.07	37.09
ENSG00000089057	7.4	6.97	6.96	7.25	7.63	6.52	3.31	3.84	3.22	3.67	3.57	4.76
ENSG00000089060	23.52	18.81	24.24	22.76	23.06	21.61	10.27	10.95	10.33	10.9	11.44	12.12
ENSG00000089063	52.44	49.45	56.16	48.81	43.04	47.96	30.19	29.37	28.26	30.81	33.75	34.9
ENSG00000089091	0.67	0.46	0.59	0.63	0.37	0.5	0.27	0.38	0.41	0.3	0.5	0.45
ENSG00000089094	8.8	6.89	8.66	10.31	9.43	8.96	6.96	7.28	8.27	7.22	7.88	9.28
ENSG00000089101	0	0.04	0.02	0.03	0	0	0.01	0.02	0	0.03	0	0
ENSG00000089116	0	0	0	0	0	0	0	0	0	0	0	0
ENSG00000089123	1.84	0.97	2.05	1.54	1.42	1.28	0.88	0.87	0.77	0.96	1.12	1.01
ENSG00000089127	0.53	0.44	0.36	0.64	0.28	0.53	0.66	0.73	1.08	0.96	0.75	1.03
ENSG00000089154	27.69	26.83	24.95	27.97	29.46	26.71	16.67	19.77	18.15	18.98	19.51	27.07
ENSG00000089157	736.45	680.56	726.39	733.31	708.39	715.88	846.2	882.61	911.51	895.79	868.81	946.08
ENSG00000089159	110.7	96.19	106.02	107.42	107.43	105.93	57.73	60.46	58.87	63.55	56.92	71.59
ENSG00000089163	1.02	1.38	1.1	1.12	1.31	1.01	0.38	0.19	0.48	0.32	0.44	0.28
ENSG00000089169	0	0	0	0	0	0.02	0	0	0	0	0	0.04
ENSG00000089177	1.72	1.33	1.75	1.52	1.24	1.1	1.33	1.45	1.34	1.1	1.59	1.4
ENSG00000089195	6.28	5.53	6.99	6.6	5.69	5.26	4.39	4.42	4.77	4.37	4.86	4.58
ENSG00000089199	0.02	0	0	0	0.05	0.01	0	0.02	0.01	0	0	0
ENSG00000089220	58.34	57.21	56.56	56.85	56.81	55.54	76.16	82.53	85.23	88.43	80.34	102.88
ENSG00000089225	0	0	0	0.01	0	0	0	0	0	0	0	0
ENSG00000089234	8.3	6.74	9.09	8.84	7.89	7.64	4.98	4.89	4.81	5.27	5.89	6.7
ENSG00000089248	70.42	72.04	71.58	80.06	86.82	75.92	31.91	34.5	32.45	40.92	38.29	47.26
ENSG00000089250	0	0	0	0	0	0	0	0	0	0	0	0
ENSG00000089280	60.34	75.02	67.98	83.31	83.43	85.22	45.46	61.45	53.66	65.61	53.25	78.47
ENSG00000089289	19.78	17.66	20.4	18.97	17.62	18.25	14.27	15.93	16.36	16.23	15.76	18.48
ENSG00000089327	62.4	63.23	68.47	70.78	75.59	59.21	42.59	38.54	41.84	46.21	43.46	46.77
ENSG00000089335	4.57	2.82	4.85	3.6	3.22	2.52	4.36	4.05	3.97	2.77	3.99	3.26
ENSG00000089351	13.93	11.27	12.63	12.2	10.81	12.88	9.85	9.27	9.38	12.1	10.04	12.91
ENSG00000089356	0.02	0	0	0.09	0.05	0	0	0	0	0	0.01	0.02
ENSG00000089472	0	0	0	0	0.02	0	0	0	0	0	0	0
ENSG00000089486	6.18	4.78	5.91	6.65	6.61	5.89	3.99	4.27	4.15	4.57	4.43	4.92
ENSG00000089505	0.35	0.23	0.36	0.17	0.23	0.12	0.25	0.35	0.4	0.23	0.16	0.21
ENSG00000089558	0.01	0.02	0.02	0	0.01	0.01	0.02	0	0	0.02	0	0
ENSG00000089597	92.26	85.11	88.92	89.92	94.41	92.43	64.56	70.73	67.98	74.19	70.46	88.03
ENSG00000089639	4.29	2.97	3.57	4.53	4.41	4.65	2.54	3.33	2.8	3.05	2.81	3.95
ENSG00000089682	7.72	5.62	8.85	6.7	4.88	5.1	4.21	4.27	5.01	3.8	3.56	4.1
ENSG00000089685	17.29	15.77	18.05	17.36	15.96	19.68	22.03	24.53	24.58	25.94	20.42	27.09
ENSG00000089692	0.03	0.06	0	0.06	0.1	0.09	0.12	0.08	0.08	0.1	0.07	0.09
ENSG00000089693	59.35	56.01	61.2	57.61	61.14	59.12	41.96	42.38	41.3	43.01	41.84	44.44
ENSG00000089723	12	10.49	11.44	11.67	9.79	12.45	4.83	4.33	4.37	5.19	4.43	5.76
ENSG00000089737	50.49	48.16	54.14	55.79	53.44	51.3	28.15	28.87	26.08	32.4	28.25	34.95
ENSG00000089775	3.45	2.8	3.02	3.05	2.8	2.72	2.56	2.35	2.24	2.45	2.4	3.1
ENSG00000089818	11.66	10.77	12.07	12.67	11.82	12.37	6.43	7.23	6.8	5.56	6.33	7.11
ENSG00000089820	0.61	1.31	0.78	0.43	0.99	0.66	0.26	0.21	0.16	0.1	0.48	0.18
ENSG00000089847	0.12	0.07	0.03	0.11	0.09	0.13	0.03	0.02	0.03	0.03	0.04	0.03
ENSG00000089876	20.39	17.77	19.39	20.79	18.45	17.87	9.01	9.95	9.46	9.8	9.99	11.17
ENSG00000089902	12.75	10.56	13.34	12.51	10.94	11.75	7.13	7.64	7.01	7.26	7.51	8.81
ENSG00000089916	15.34	11.19	14.09	14.15	12.53	10.21	10.02	11.51	8.83	8.55	11.12	10.75
ENSG00000090006	14.95	13.98	15.02	12.53	13.48	13.7	12.84	14.82	12.1	14.96	12.54	15.96
ENSG00000090013	51.41	50.43	47.94	50.55	48.7	47.55	28.19	26.65	25.69	28.71	30.99	28.25
ENSG00000090020	5.26	5.36	6.03	5.88	5.76	5.58	3.8	3.54	3.69	4.03	4.2	4.29
ENSG00000090054	23.17	21.59	27.37	25.69	20.53	19.69	17.44	19.99	18.57	17.33	20.04	19.68
ENSG00000090060	49.93	38.6	60.17	50.03	33.26	35.43	32.75	35.69	34.07	20.77	32.35	27.94
ENSG00000090061	19.96	18.72	23.95	21.7	22.89	23.31	12.73	14.41	14.34	14.05	14.06	18.56
ENSG00000090097	8.98	8.32	8.58	9.66	7.8	7.96	9.76	10.95	10.71	12.16	11.03	11.92
ENSG00000090104	0	0	0	0	0	0	0	0	0	0.01	0.01	0
ENSG00000090238	14.3	13.21	10.95	8.52	11.4	9.94	5.55	4.2	3.57	5.76	6.24	5.96
ENSG00000090263	33.11	30.49	35.42	32.33	28.12	25.59	24.63	23.69	23.15	27.9	23.69	30.9
ENSG00000090266	100.68	92.97	92.09	87.24	102.9	100.51	91.33	93.88	91.66	85.39	90.09	90.31
ENSG00000090273	25.3	26.87	27.67	31.32	32.47	31.75	18.11	22.43	20.39	21.12	20.9	25.7
ENSG00000090316	20.77	18.75	20.83	20.7	21.43	21.15	17.1	17.73	17.15	18.7	18.26	19.63
ENSG00000090339	31.78	29.39	23.48	23.77	23.36	22.27	26	18.09	18.1	27.82	28.61	30.83
ENSG00000090372	43.21	37.78	47.91	42.34	43.46	40.58	27.85	30.54	30.88	32.59	31.36	32.7
ENSG00000090376	0.21	0.2	0.24	0.22	0.18	0.22	0.24	0.17	0.22	0.21	0.39	0.23
ENSG00000090382	0.02	0.09	0.15	0	0.07	0.05	0.01	0.06	0.02	0.07	0.09	0.05
ENSG00000090402	0	0	0	0	0	0	0	0	0	0	0	0
ENSG00000090432	9.9	8.41	10.25	10.2	11.37	10.75	5.86	6.34	5.94	6.58	6.28	7.23
ENSG00000090447	2.03	2.02	2.52	3.02	2.19	1.74	2.9	3.34	3.4	2.88	3.43	4
ENSG00000090470	5.37	5.32	5.79	5.13	4.63	5.69	3.39	4.39	3.91	4.24	4.35	4.53
ENSG00000090487	30.6	28.86	32.03	31.68	31.41	31.77	20.98	20.78	20.74	24.76	24.17	26.77
ENSG00000090512	0.03	0	0	0.08	0	0.07	0	0	0.01	0	0	0.01
ENSG00000090520	21.52	22.51	24.56	22.11	22.05	18.78	12.32	13.19	12.25	14.8	19.52	16.87
ENSG00000090530	12.15	12.13	14.83	14.8	13.11	12.04	7.27	8.71	7.42	10.13	8.36	10.32
ENSG00000090534	0.02	0	0.02	0.01	0.01	0.02	0.01	0.01	0	0.01	0	0
ENSG00000090539	0.05	0.01	0.04	0.08	0.11	0.01	0.01	0.01	0.03	0.04	0.07	0.01
ENSG00000090554	1.57	2.12	1.29	1.58	1.31	1.3	2.27	2.29	2.29	2.38	2.27	2.04
ENSG00000090565	5.76	4.76	5.78	6.11	5.65	5.83	4.28	4.47	4.27	4.68	3.9	5.22
ENSG00000090581	7.31	7.2	7.9	7.5	8.38	7.92	6.36	6.24	6.49	6.31	6.75	8.07
ENSG00000090612	4.37	3.08	4.78	4.28	3.16	3.04	3.48	3.01	3.49	2.23	2.53	2.22
ENSG00000090615	29.81	25.79	26.72	26.91	31.04	32.09	13.19	15.02	12	14.57	15.36	20.5
ENSG00000090621	31.57	30.91	36.96	40.79	33.01	33.18	33.3	35.06	36.23	36.81	34.9	44.25
ENSG00000090659	0	0.01	0	0.02	0	0	0	0	0.04	0	0	0
ENSG00000090661	4.36	4.03	3.41	3.52	3.53	2.73	3.3	2.73	4.08	4.02	2.83	3.39
ENSG00000090674	12.25	11.51	13.25	12.85	16.84	13.09	7.58	7.57	6.32	7.9	7.77	7.65
ENSG00000090686	12.24	11.34	14.79	13.05	10.07	9.41	8.38	9.56	9.5	7.7	8.68	8.9
ENSG00000090776	1.01	0.9	0.98	1.1	1.13	1.11	0.43	0.41	0.34	0.38	0.39	0.46
ENSG00000090857	5.51	4.98	5.75	5.62	6.11	5.09	3.59	3.73	3.66	4.27	3.99	4.4
ENSG00000090861	25.58	25.21	26.3	27.54	26.39	25.27	15.59	17.21	16.66	19.86	22.01	22.21
ENSG00000090863	32.53	31.46	31.57	31.13	29.95	29.79	16.08	15.93	15.05	17.4	17.53	21.88
ENSG00000090889	9.61	9.1	10.18	9.31	9.05	9.5	9.77	10.81	10.41	10.15	8.85	12.29
ENSG00000090905	10.12	8.86	11.28	12.81	6.51	6.75	4.37	6.42	9.8	7.43	4.99	8.64
ENSG00000090924	9.56	8.93	8.21	9.38	10.56	7.92	4.78	3.93	4.64	5.61	4.97	5.27
ENSG00000090932	0.03	0.01	0	0	0	0	0.1	0	0.02	0.01	0	0.01
ENSG00000090971	6.49	5.91	5.42	4.76	5.18	5.46	7.66	8.5	7.38	8.8	8.05	9.04
ENSG00000090975	2.32	1.88	2.78	1.99	2.17	2.12	2.04	2.23	2.31	2.15	2.42	2.44
ENSG00000090989	8.64	7.82	9.11	9.7	7.33	5.9	6.77	8.57	7.71	5.19	7.68	6.8
ENSG00000091009	4.91	3.9	5.59	5.19	3.3	3.86	3.73	3.73	3.31	2.56	3.88	3.43
ENSG00000091010	0.03	0.01	0.01	0.01	0.03	0.01	0.01	0.01	0.03	0.01	0.01	0.01
ENSG00000091039	24.09	16.57	28.31	23.52	16.08	16.02	16.94	17.9	18.44	9.21	14.44	12.23
ENSG00000091073	12.1	10.38	12.14	11.86	11.52	12	8.27	9.18	8.73	9.21	7.45	11.11
ENSG00000091106	0.03	0.04	0.04	0.14	0.02	0.04	0.02	0.08	0.05	0.03	0.04	0.05
ENSG00000091127	5.58	4.7	7.05	5.95	5.16	4.66	4.5	4.7	4.97	4.39	4.86	4.01
ENSG00000091128	0.02	0.08	0	0	0.03	0	0.02	0.02	0.04	0.02	0	0.01
ENSG00000091129	0.83	0.65	1.05	0.83	0.63	0.62	0.11	0.11	0.17	0.2	0.25	0.2
ENSG00000091136	17.79	14.68	17.7	18.41	13.83	12.98	16.03	17.56	16.38	15.75	14.26	18.36
ENSG00000091137	0.11	0.08	0.09	0.14	0.08	0.08	0.22	0.15	0.07	0.17	0.04	0.04
ENSG00000091138	0.06	0	0	0	0.02	0	0	0	0	0	0.01	0
ENSG00000091140	53.68	44.62	58.21	52.4	33.9	34.65	45.13	45.32	46.03	31.88	44.33	35.42
ENSG00000091157	4.18	2.94	4.12	6.15	4.19	3.38	3.35	2.81	2.72	2.48	2.08	4.87
ENSG00000091164	28.35	27.21	33.79	31.05	27.47	26.91	21.5	21.54	21.86	21.6	24.06	24.94
ENSG00000091181	0	0	0	0	0	0	0	0	0	0	0	0
ENSG00000091262	1.73	1.37	1.11	1.51	0.96	0.76	2.2	1.53	1.47	1.71	1.75	2.37
ENSG00000091317	24.53	21.23	25.92	23.34	18.51	18.66	14.99	17.14	16.86	15.81	17.2	16.85
ENSG00000091409	42.05	37.36	48.09	45.61	31.77	35.95	28.68	33.28	32.23	28.01	27.47	34.04
ENSG00000091428	0.29	0.26	0.38	0.43	0.3	0.52	0.3	0.1	0.47	0.2	0.15	0.23
ENSG00000091436	9.93	8.55	11.37	10.63	7.67	8.13	8.41	9.01	8.6	6.72	8.47	8.8
ENSG00000091482	0.17	0.16	0.1	0	0.09	0	0.16	0.22	0.34	0.13	0.14	0.04
ENSG00000091483	29.95	25.9	32.12	31.27	27.41	27.9	21.36	24.05	23.57	23.15	23.34	26.12
ENSG00000091490	2.74	2.42	2.42	2.57	2.56	2	0.59	0.72	0.77	1.11	0.94	0.88
ENSG00000091513	0.04	0.01	0.04	0.05	0.04	0.05	0.06	0.01	0.13	0.04	0.01	0.03
ENSG00000091527	40.46	38.27	43.43	41.76	33.52	37.03	34.74	36.86	34.46	37.15	42.12	46.81
ENSG00000091536	0.52	0.57	0.39	0.48	0.3	0.38	0.3	0.28	0.23	0.22	0.2	0.36
ENSG00000091542	58.29	52.07	56.81	54.58	56.44	61.11	25.38	28.49	27.18	27.61	28.42	33.92
ENSG00000091583	0.04	0.01	0.01	0.06	0.04	0.04	0.01	0.02	0.09	0	0	0.07
ENSG00000091592	4.73	3.86	4.75	5.09	4.41	3.89	4.15	3.64	4	4.52	4.37	4.26
ENSG00000091622	5.4	5.84	5.97	5.53	5.58	5.68	3.79	4.96	4.32	4.84	4.37	5.67
ENSG00000091640	18.31	18.96	18.75	19.1	18.82	17.16	12.35	12.59	12.26	12.76	11.53	14.24
ENSG00000091651	11.61	8.96	11.31	12.72	10.25	11.09	6.96	7.09	7.63	7.61	7.37	9.98
ENSG00000091656	2.12	1.52	1.92	2.82	2.11	1.74	1.48	1.91	1.96	1.29	1.97	1.58
ENSG00000091664	0	0	0	0	0	0	0	0	0	0	0	0
ENSG00000091704	0.03	0	0.04	0	0	0	0.01	0	0	0	0	0.01
ENSG00000091732	5.56	4.69	6.37	6.34	6.16	6.73	4.79	5.49	6.02	4.94	5.88	7.03
ENSG00000091831	0.09	0.02	0.04	0.05	0.05	0.04	0.03	0.05	0.07	0.05	0.05	0.02
ENSG00000091844	0.49	0.4	0.61	0.52	0.28	0.34	0.2	0.2	0.13	0.14	0.16	0.16
ENSG00000091879	0.03	0.03	0.08	0.11	0.04	0.07	0.06	0.08	0.04	0.06	0.1	0.05
ENSG00000091947	11.76	10.8	11.42	11.98	13.07	11.62	9.93	11.03	11.17	11.2	11.27	13.55
ENSG00000091972	0.02	0.01	0.06	0.07	0.02	0	0.02	0.01	0.02	0	0	0.04
ENSG00000091986	11.02	10.46	12.61	12.95	11.2	11.11	9.86	9.55	9.12	10.07	9.5	12.59
ENSG00000092009	0	0	0	0	0	0	0	0	0	0	0.02	0
ENSG00000092010	77.81	73.58	79.28	78.2	69.61	75.48	63.94	63.91	66.83	73.8	68.6	81.69
ENSG00000092020	10.61	8	14.73	10.84	7.18	6.5	8.91	8.74	8.37	7.9	7.88	6.35
ENSG00000092036	16.31	14.09	16.13	18.17	13.2	14.41	13.26	11.3	13.67	13.37	10.67	15.26
ENSG00000092051	0.01	0.02	0.02	0.05	0.02	0.01	0.03	0.01	0.02	0.02	0.03	0.04
ENSG00000092054	0	0	0	0	0	0	0	0	0	0	0	0
ENSG00000092067	0.01	0.05	0.01	0.01	0.05	0.07	0	0.04	0.01	0.13	0	0.07
ENSG00000092068	0.09	0.06	0.16	0.16	0.01	0.09	0.01	0	0.01	0.06	0.07	0
ENSG00000092094	14.17	11.28	15.99	14.85	15.22	13.03	9.87	11.93	10.26	11.61	10.61	11.62
ENSG00000092096	0.09	0	0	0	0.01	0	0	0	0	0	0	0
ENSG00000092098	8.18	7.11	7.67	7.93	11.6	8.48	8.33	7.94	8.65	8.98	10.6	9.89
ENSG00000092108	17.8	12.18	19.23	15.69	9.48	9.79	14.12	12.94	13.93	8.06	14.06	9.3
ENSG00000092140	3.59	2.65	4.61	3.99	2.07	2.51	4.14	4.59	4.84	2.3	3.1	3.9
ENSG00000092148	23.55	16.73	24.39	23.56	14.96	14.9	14.25	14.54	13.89	10.54	13.97	13.62
ENSG00000092199	278.13	265.64	280.71	298.43	268.81	283.4	221.1	236.54	239.73	249.28	239.38	290.18
ENSG00000092200	0.23	0.01	0.08	0.16	0.22	0.06	0.12	0.26	0.13	0.14	0.38	0.29
ENSG00000092201	25.63	22.93	27.73	26.73	21.33	20.18	21.94	24.4	23.96	20.7	22.34	25.46
ENSG00000092203	20.94	19.16	18.63	18.93	21.92	20.33	13.22	15.51	12.66	13.87	13.56	15.41
ENSG00000092208	7.92	7.03	8.5	8.23	6.15	5.92	5.69	5.38	5.58	4.62	5.15	4.97
ENSG00000092295	0.24	0.13	0.19	0.29	0.22	0.11	0.23	0.33	0.24	0.19	0.59	0.29
ENSG00000092330	17.04	13.42	15.66	15.34	19.6	16.51	9.1	9.71	9.59	9.87	9.98	11.04
ENSG00000092345	0	0	0	0	0	0	0	0	0	0	0	0
ENSG00000092377	0	0	0	0	0	0	0	0	0	0	0	0
ENSG00000092421	0.65	0.64	0.45	0.54	0.34	0.43	0.93	0.43	0.62	0.39	0.4	0.33
ENSG00000092439	6.42	4.39	7.22	5.99	4.23	3.97	3.65	3.65	4	2.43	3.52	3.05
ENSG00000092445	7.22	7.25	7.58	7.88	7.48	7.39	3.9	4.36	4	4.6	4.45	6.18
ENSG00000092470	8.85	9.39	10.06	10.18	8.13	7.84	7.05	7.78	7.29	7.33	6.96	8.83
ENSG00000092529	0.26	0.13	0.24	0.23	0.21	0.09	0.22	0.3	0.27	0.14	0.36	0.3
ENSG00000092531	17.7	15.96	18.47	34.05	25.65	19.79	11.03	9.64	9.06	16.13	12.98	18.04
ENSG00000092607	0.09	0.06	0.07	0.08	0.04	0.05	0.11	0.06	0.05	0.11	0.08	0.14
ENSG00000092621	1.11	1.46	1.18	1.04	1.03	1.03	1.02	1.18	1.08	1.3	1.07	1.5
ENSG00000092758	0.14	0.05	0.12	0.08	0.07	0.13	0.05	0.12	0.02	0.05	0.14	0.18
ENSG00000092820	39.75	43.31	44.46	48.1	48.05	49.9	32.4	39.88	38.52	40.86	38.39	48.28
ENSG00000092841	396.62	396.65	411.48	424.19	417.31	406.89	370.14	394.74	394.84	385.2	357.86	408.91
ENSG00000092847	4.36	4.49	4.59	5.03	4.67	4.14	2.89	3.51	3.44	3.56	3.29	4.7
ENSG00000092850	0.03	0.01	0	0	0.02	0.03	0	0.02	0.04	0.02	0.02	0
ENSG00000092853	10.55	7.58	13.73	12.22	9.7	8.6	5.59	6.93	6.69	5.25	6.54	7.05
ENSG00000092871	14.92	14.11	16.22	14.89	16.05	16.68	8.87	8.43	8.34	9.27	10.63	11.37
ENSG00000092929	23.83	20.03	26.34	22.53	27.67	25.28	31.12	33.88	31.78	33.26	29.47	35.62
ENSG00000092931	6.53	5.75	6.9	6.87	6.88	7.33	3.34	3.65	3.68	3.17	3.76	4.07
ENSG00000092964	65.95	61.2	68.35	61.24	59.17	60.35	41.34	46.34	45.86	47.74	41.05	57.57
ENSG00000092969	7.16	6.66	11.45	8.7	7.25	5.4	18.53	19.6	18.91	16.62	20.9	22.39
ENSG00000092978	3.25	2.41	4.08	4.06	2.54	2.26	2.11	2.29	2.53	1.79	2.46	1.95
ENSG00000093000	23.25	17.29	22	23.35	21.55	18.81	15.07	16.01	15.17	13.73	13.82	15.97
ENSG00000093009	13.72	12.75	14.6	13.59	13.3	15.16	9.37	8.78	9.27	10.22	8.73	12.52
ENSG00000093010	36.7	28.64	34.55	34.88	39.19	38.22	30.67	36.32	33.4	42.03	38.01	50.43
ENSG00000093072	0	0	0.02	0	0.01	0	0.01	0	0	0.01	0.05	0
ENSG00000093100	0.47	0.37	0.57	0.38	0.4	0.37	0.34	0.32	0.34	0.45	0.11	0.43
ENSG00000093134	0.01	0.02	0.03	0	0	0	0.03	0.03	0.05	0.02	0.03	0.01
ENSG00000093144	12.99	10.01	17.43	13.02	10.51	9.21	14.33	13.88	15.39	9.12	13.32	9.42
[truncated: 58,666 more rows]
